# Supplementary material for: Correlating Structure with Spectroscopy in Ascorbate Peroxidase Compound II
Source: J Am Chem Soc. 2024 Mar 26;146(14):9640–56. doi: 10.1021/jacs.3c13169 (PMC11009960; doi:10.1021/jacs.3c13169)
Supplement: Supplementary file 2 — ja3c13169_si_002.txt [file ja3c13169_si_002.txt]

In this file we provide Cartesian coordinates of the QM regions (including link atoms)
for the QM/MM models discussed in the main text (models M1-M3, O1-O8, and OH1-OH8)
optimized in their electronic ground states.


M1 (FeIII-OH2) (Ferric APX)

C       43.512631     44.883877     40.867064
H       42.838386     44.368676     41.557514
H       43.664092     45.897028     41.248964
C       42.937399     44.900570     39.459540
H       43.588220     45.437810     38.762044
H       42.872697     43.881791     39.056069
C       41.570352     45.540899     39.423898
H       40.863297     44.988593     40.057267
H       41.637464     46.548669     39.842186
N       41.093612     45.585986     38.053992
H       41.515495     44.937419     37.392173
C       40.330262     46.570925     37.546941
N       40.114541     47.709640     38.184023
H       39.156600     48.168381     38.135608
H       40.504036     47.872605     39.105323
N       39.763460     46.383077     36.356525
H       39.411616     47.212072     35.866057
H       39.813746     45.507791     35.857671
C       46.270481     40.550150     39.057090
H       46.497197     39.653019     39.645891
H       45.980412     41.319531     39.772521
C       45.130742     40.332321     38.126696
C       43.910138     40.943158     38.268956
H       43.581920     41.626720     39.037898
N       43.064584     40.557975     37.265205
H       42.127118     40.899006     37.133503
C       43.718030     39.683672     36.445765
C       43.260890     39.030182     35.308806
H       42.255841     39.221543     34.957866
C       44.134840     38.158041     34.681680
H       43.813214     37.619172     33.798005
C       45.430374     37.943899     35.183434
H       46.088895     37.245017     34.684008
C       45.880311     38.610858     36.307401
H       46.890052     38.462239     36.660156
C       45.024242     39.499963     36.964318
C       46.253297     44.784440     35.599400
H       46.599880     45.336090     36.475888
H       46.473846     45.382102     34.712608
C       44.788905     44.520284     35.634793
N       43.929924     45.255260     34.851335
H       44.229549     45.983772     34.201730
C       42.682089     44.788929     35.037847
H       41.821451     45.174537     34.524376
N       42.670258     43.795885     35.913473
C       43.986622     43.623905     36.289946
H       44.282268     42.863565     36.993050
C       36.860011     38.240147     43.091652
H       36.824450     37.151848     43.155252
H       35.876369     38.622811     43.356602
C       37.233458     38.690127     41.725003
N       36.532192     38.394351     40.569304
H       35.724097     37.769321     40.462757
C       37.123830     39.023972     39.537322
H       36.773917     38.993024     38.519106
N       38.178430     39.709225     39.970882
C       38.251721     39.505221     41.324192
H       39.024057     39.958471     41.917738
C       36.239707     45.323524     38.858399
C       38.993688     36.636790     35.367968
C       44.018439     38.513948     41.255399
C       39.268636     44.493015     43.206667
N       38.145672     42.139395     38.455189
C       37.253044     46.420088     38.544736
C       39.266295     35.540518     36.085395
C       44.623998     37.380123     41.619710
C       39.809766     45.832834     42.717026
N       39.110768     39.773271     37.346424
C       36.780789     47.878184     38.532968
C       39.434354     47.013511     43.604001
N       39.929151     41.850919     40.641369
C       38.264019     43.619189     40.409155
C       37.462555     41.235990     36.287952
C       40.647376     37.924988     37.673994
C       41.796179     40.551053     41.529158
C       35.606717     43.687232     36.173088
C       37.204885     39.017835     34.229075
C       43.296203     36.834562     38.545769
C       41.583123     42.401559     43.947146
C       37.772323     43.255911     39.166062
C       38.216235     40.078916     36.344067
C       41.329390     38.459353     38.743547
C       40.863021     41.563033     41.614329
O       35.570842     48.144058     38.415898
O       39.843673     48.141726     43.200200
C       36.782634     44.008954     38.436847
C       38.107559     39.001553     35.404735
C       42.543084     37.895306     39.252957
C       40.753475     42.470797     42.717719
O       37.723141     48.727124     38.577136
O       38.783759     46.799994     44.647824
C       36.555341     43.337855     37.264103
C       38.902055     37.985899     35.883168
C       42.871342     38.621830     40.373207
C       39.746336     43.342774     42.403531
C       37.408666     42.184107     37.288273
C       39.569885     38.515960     37.052749
C       41.860725     39.644170     40.493255
C       39.247835     42.950522     41.109681
N       40.945974     39.561939     39.466896
Fe      39.458359     40.771875     39.026832
H       36.038411     45.308038     39.929418
H       35.305884     45.535681     38.338375
H       38.752872     36.518735     34.314095
H       44.401346     39.452792     41.650435
H       39.587342     44.342445     44.235400
H       38.179931     44.534349     43.216811
H       37.650249     46.239295     37.540267
H       38.107447     46.337946     39.222315
H       39.272254     34.555591     35.640118
H       39.444341     35.578263     37.152988
H       45.477827     37.388598     42.284998
H       44.253260     36.415073     41.301504
H       39.453589     46.058544     41.706537
H       40.904269     45.804517     42.655114
H       37.838184     44.500922     40.874710
H       36.832847     41.387314     35.421336
H       41.021483     37.001080     37.260016
H       42.509186     40.453841     42.337576
H       36.118631     43.936375     35.238956
H       34.997729     44.546195     36.452137
H       34.922770     42.860401     35.964336
H       37.175569     38.054932     33.721888
H       37.496797     39.783834     33.504531
H       36.191740     39.243060     34.560076
H       44.280905     36.696976     38.989859
H       43.438364     37.106177     37.496261
H       42.750984     35.885972     38.565036
H       41.348433     41.504822     44.525659
H       41.395709     43.265212     44.578156
H       42.649928     42.395769     43.708703
O       40.820815     42.135079     38.145255
H       41.087547     42.472261     39.022098
H       40.202643     42.809666     37.815616
O       39.684000     49.010187     40.681455
H       39.691232     48.593522     41.581046
H       38.793266     48.888833     40.305202
O       40.985219     41.683706     35.126936
H       41.514041     42.418043     35.535874
H       40.222489     41.516333     35.695773
O       39.334740     48.788266     35.085094
H       39.686103     49.441784     35.718026
H       40.091711     48.550499     34.529387
O       40.279236     42.780828     32.752106
H       39.781666     42.160912     32.193441
H       40.514205     42.283582     33.571136
O       36.568456     42.915185     31.680365
H       37.420468     42.457396     31.674211
H       36.671738     43.693439     32.263910
O       39.465799     45.054227     33.801210
H       39.765694     44.235092     33.311734
H       40.056461     45.782108     33.558597
O       36.820515     45.232913     33.227549
H       37.776255     45.264427     33.467513
H       36.673959     46.001007     32.665836
H       44.462125     44.345547     40.901502
H       47.238495     40.861959     38.608601
H       46.823251     43.846833     35.545598
H       37.605832     38.607526     43.831787
~

M2 (FeIII-OH)

C       43.497489     44.874812     40.827803
H       42.829457     44.370451     41.532229
H       43.646520     45.897569     41.186784
C       42.908410     44.855338     39.425559
H       43.557270     45.359439     38.701978
H       42.819189     43.822858     39.065581
C       41.544325     45.504890     39.378390
H       40.837829     44.971620     40.026950
H       41.611389     46.527903     39.757046
N       41.070852     45.507684     38.009605
H       41.282374     44.694087     37.440778
C       40.288717     46.436808     37.452999
N       40.130904     47.644665     37.990528
H       39.184233     48.093675     37.961624
H       40.550024     47.840886     38.891621
N       39.692983     46.133891     36.298118
H       39.204250     46.882329     35.816398
H       39.587772     45.157590     36.024619
C       46.262871     40.569373     39.060054
H       46.476784     39.654718     39.627995
H       45.994155     41.326091     39.796820
C       45.106501     40.391516     38.144084
C       43.884854     40.989424     38.336569
H       43.566749     41.644735     39.134143
N       43.003498     40.624299     37.362206
H       42.026315     40.963587     37.363631
C       43.630487     39.762247     36.511621
C       43.142680     39.102954     35.388204
H       42.113608     39.252285     35.083486
C       44.003381     38.243159     34.723102
H       43.654994     37.691219     33.857618
C       45.320627     38.040620     35.170332
H       45.964940     37.347096     34.644017
C       45.804072     38.702979     36.282844
H       46.825230     38.551941     36.605716
C       44.963504     39.580029     36.975493
C       46.272846     44.756895     35.537491
H       46.600640     45.319360     36.415549
H       46.512830     45.347176     34.649961
C       44.809309     44.495764     35.544928
N       43.957082     45.324538     34.853340
H       44.267363     46.062908     34.223399
C       42.700974     44.866327     35.019489
H       41.832562     45.337135     34.594072
N       42.686076     43.793173     35.785529
C       43.998675     43.550360     36.117430
H       44.281722     42.719523     36.742369
C       36.861818     38.261663     43.109928
H       36.834838     37.172928     43.177050
H       35.877902     38.637958     43.384362
C       37.223127     38.709672     41.739402
N       36.528958     38.375983     40.592102
H       35.727754     37.746478     40.494803
C       37.118588     38.999627     39.549351
H       36.769508     38.947019     38.531464
N       38.151569     39.715374     39.965408
C       38.220308     39.544157     41.321068
H       38.980585     40.030396     41.906063
C       36.204398     45.313605     38.761246
C       38.971375     36.578636     35.329386
C       43.993033     38.507482     41.220929
C       39.253774     44.520452     43.123474
N       38.056544     42.089679     38.431147
C       37.213295     46.413636     38.450079
C       39.273672     35.476364     36.027512
C       44.618948     37.386031     41.591850
C       39.780798     45.874464     42.661418
N       39.049677     39.700929     37.324758
C       36.774642     47.878943     38.506418
C       39.424096     47.042474     43.570988
N       39.916756     41.876119     40.551258
C       38.241225     43.629087     40.323697
C       37.403912     41.160090     36.269903
C       40.612658     37.873938     37.652645
C       41.777142     40.570315     41.453502
C       35.610553     43.650016     36.069974
C       37.175191     38.952945     34.197735
C       43.287164     36.815617     38.516015
C       41.583182     42.440144     43.849456
C       37.720508     43.231622     39.101975
C       38.168170     40.009111     36.324460
C       41.292554     38.410058     38.725392
C       40.859865     41.599485     41.509826
O       35.567579     48.176880     38.398580
O       39.819676     48.176082     43.165082
C       36.744059     43.988894     38.352918
C       38.075545     38.934717     35.374060
C       42.515228     37.859131     39.232329
C       40.760166     42.519289     42.613869
O       37.732084     48.707272     38.585956
O       38.804178     46.821980     44.635506
C       36.519662     43.298742     37.194266
C       38.876923     37.924529     35.847755
C       42.841095     38.597558     40.343961
C       39.749595     43.383480     42.306139
C       37.345972     42.120092     37.259032
C       39.529445     38.456774     37.029677
C       41.822165     39.618556     40.453786
C       39.243156     42.976539     41.013898
N       40.901678     39.503124     39.450042
Fe      39.465344     40.790421     38.933107
H       35.999163     45.301208     39.832420
H       35.267611     45.519245     38.242677
H       38.706495     36.465212     34.280064
H       44.365449     39.453967     41.609166
H       39.566760     44.359792     44.153746
H       38.163654     44.550063     43.126230
H       37.566174     46.258275     37.425794
H       38.093783     46.293862     39.087039
H       39.275065     34.496405     35.570489
H       39.480355     35.505245     37.089826
H       45.476982     37.413193     42.251713
H       44.259410     36.413131     41.283984
H       39.413450     46.119108     41.659504
H       40.874693     45.848827     42.582287
H       37.829554     44.524865     40.775569
H       36.794208     41.316120     35.390224
H       40.996940     36.956714     37.232793
H       42.497301     40.496636     42.258455
H       36.151993     43.757728     35.124395
H       35.091039     44.585972     36.270593
H       34.845679     42.882375     35.920527
H       37.154697     37.996234     33.677019
H       37.459378     39.731362     33.484027
H       36.162704     39.169821     34.535023
H       44.271159     36.685045     38.965275
H       43.435083     37.106707     37.472142
H       42.756023     35.858409     38.512112
H       41.348648     41.536636     44.419796
H       41.391778     43.298181     44.489448
H       42.652581     42.436622     43.619733
O       40.657876     41.820644     37.926565
H       40.989581     42.469406     38.563584
O       39.736525     48.994758     40.575802
H       39.709711     48.576016     41.470337
H       38.870771     48.842897     40.147145
O       39.992037     43.183744     35.694204
H       40.978619     43.232450     35.625340
H       39.920256     42.641972     36.518097
O       39.268699     48.721779     35.157612
H       39.649392     49.331131     35.814263
H       40.031923     48.410973     34.646665
O       38.729793     42.867597     33.300190
H       38.966491     42.121433     32.722105
H       39.135175     42.721547     34.187708
O       36.154906     43.213578     31.847538
H       36.962423     42.984604     32.336766
H       36.005453     44.139766     32.116113
O       38.804016     45.579409     33.410906
H       38.963767     44.617575     33.284987
H       39.647514     46.013223     33.589411
O       36.182888     45.920588     32.735494
H       37.126729     45.928215     33.006972
H       36.096223     46.657084     32.122881
H       44.451578     44.340606     40.866940
H       47.233359     40.871676     38.611957
H       46.843120     43.820837     35.506933
H       37.610020     38.632072     43.844467
~

M3 (FeIII=O)

C       43.527123     44.895864     40.717672
H       42.871857     44.361418     41.414162
H       43.632797     45.918494     41.090398
C       42.926812     44.849397     39.311813
H       43.337000     45.629965     38.665167
H       43.153694     43.904590     38.810535
C       41.415548     44.954491     39.395380
H       41.063168     44.187768     40.086702
H       41.104422     45.914070     39.819581
N       40.770089     44.696606     38.128612
H       40.716005     43.634457     37.868997
C       40.288157     45.643756     37.357939
N       40.346291     46.951271     37.672803
H       39.823867     47.579477     37.066883
H       40.404429     47.251251     38.637381
N       39.757894     45.318269     36.151635
H       38.993334     45.899231     35.843066
H       39.717499     44.318068     35.905977
C       46.239148     40.609001     39.044450
H       46.419751     39.663666     39.574050
H       45.996886     41.342051     39.813122
C       45.084017     40.508615     38.117966
C       43.888403     41.166673     38.292414
H       43.584788     41.835702     39.083278
N       42.994400     40.839167     37.323076
H       42.021611     41.297531     37.327198
C       43.587657     39.942698     36.484204
C       43.087645     39.295761     35.357105
H       42.069139     39.485911     35.038911
C       43.920900     38.399105     34.702578
H       43.559608     37.851107     33.839586
C       45.228143     38.146779     35.155904
H       45.848903     37.426330     34.635696
C       45.728209     38.792137     36.271354
H       46.740355     38.598920     36.605360
C       44.914485     39.701910     36.954790
C       46.263935     44.708586     35.440402
H       46.495368     45.275089     36.346470
H       46.551599     45.319603     34.579778
C       44.819464     44.381673     35.317985
N       43.935224     45.327563     34.854301
H       44.229772     46.191958     34.407689
C       42.713700     44.749248     34.776867
H       41.831977     45.278310     34.460042
N       42.755834     43.496931     35.173615
C       44.064439     43.255748     35.518838
H       44.386145     42.296043     35.888565
C       36.854971     38.246326     43.134748
H       36.837033     37.158891     43.229879
H       35.871213     38.622617     43.413903
C       37.198704     38.666468     41.750366
N       36.485618     38.305165     40.625436
H       35.691794     37.668842     40.547166
C       37.061420     38.930322     39.564629
H       36.689556     38.860379     38.554278
N       38.088445     39.660177     39.937483
C       38.179482     39.504280     41.290117
H       38.943081     40.010768     41.857406
C       36.205146     45.389139     38.710712
C       38.993654     36.585032     35.296019
C       44.059127     38.499680     41.222378
C       39.223052     44.532962     43.145839
N       38.039490     42.183117     38.361186
C       37.226240     46.488034     38.424803
C       39.324685     35.497661     36.006504
C       44.657359     37.363736     41.598614
C       39.744837     45.882494     42.663276
N       39.113110     39.733726     37.204967
C       36.789523     47.950482     38.573722
C       39.420832     47.056778     43.575051
N       39.943096     41.928987     40.574802
C       38.231074     43.653300     40.299270
C       37.393911     41.183323     36.236190
C       40.714573     37.947218     37.577687
C       41.815749     40.608661     41.439335
C       35.548692     43.699865     36.038996
C       37.135293     38.911282     34.184633
C       43.396497     36.854767     38.482345
C       41.548975     42.465248     43.885807
C       37.709237     43.300181     39.050499
C       38.176734     40.026635     36.261725
C       41.405254     38.465571     38.665920
C       40.875001     41.633305     41.524015
O       35.585646     48.247365     38.343286
O       39.838790     48.181137     43.172549
C       36.725242     44.061451     38.297420
C       38.069560     38.931431     35.334181
C       42.618998     37.896932     39.195981
C       40.738734     42.538355     42.641101
O       37.708504     48.759178     38.840193
O       38.797911     46.842717     44.643820
C       36.486098     43.362384     37.145012
C       38.916083     37.940230     35.789363
C       42.930252     38.622220     40.322838
C       39.713863     43.393085     42.330648
C       37.328965     42.182576     37.201075
C       39.608982     38.501374     36.937817
C       41.911834     39.657542     40.426402
C       39.226036     42.997951     41.023377
N       41.025263     39.544173     39.405759
Fe      39.701913     41.019764     38.730998
H       36.007323     45.363474     39.783770
H       35.269453     45.617769     38.200475
H       38.691778     36.446011     34.258999
H       44.438637     39.436343     41.627899
H       39.551526     44.383682     44.172798
H       38.132732     44.563632     43.160989
H       37.545160     46.391129     37.379844
H       38.120337     46.328939     39.030304
H       39.314409     34.508250     35.569360
H       39.569865     35.552453     37.059802
H       45.502824     37.369441     42.275376
H       44.283076     36.400849     41.275860
H       39.350565     46.121539     41.670581
H       40.835188     45.848291     42.549616
H       37.815260     44.542874     40.762372
H       36.765258     41.317727     35.365688
H       41.103446     37.029380     37.160038
H       42.524489     40.533349     42.256216
H       36.073090     43.872408     35.092501
H       34.973535     44.594369     36.277281
H       34.832725     42.890717     35.865261
H       37.096913     37.937927     33.694655
H       37.404192     39.667036     33.439900
H       36.134399     39.147553     34.543873
H       44.367990     36.698110     38.951912
H       43.572073     37.163696     37.447377
H       42.850771     35.905729     38.444921
H       41.302225     41.568339     44.462394
H       41.361739     43.331552     44.516517
H       42.619572     42.449661     43.662724
O       40.759431     42.108367     37.696092
O       39.866636     48.895348     40.429449
H       39.790354     48.487625     41.316246
H       39.009822     48.750596     39.953181
O       40.138333     42.603992     35.327913
H       41.082754     42.793480     35.104330
H       40.271247     42.282271     36.317693
O       39.363667     48.563258     35.447576
H       39.754415     49.338265     35.887156
H       40.071831     48.197080     34.891706
O       38.477481     42.676384     33.337582
H       38.765313     42.046951     32.652832
H       39.051569     42.497777     34.146813
O       36.053225     43.222674     31.788215
H       36.803278     42.943095     32.342989
H       35.925972     44.148819     32.070349
O       38.773300     45.309528     33.133129
H       38.767607     44.314949     33.183117
H       39.463857     45.617029     33.732194
O       36.179732     45.899296     32.731811
H       37.136747     45.788046     32.957582
H       36.165435     46.634703     32.111886
H       44.488473     44.379013     40.781335
H       47.219491     40.895020     38.606111
H       46.865552     43.791707     35.447589
H       37.606383     38.636168     43.855184
~

O1 (FeIV=O)

C       43.506737     44.914417     40.814151
H       42.882276     44.438799     41.577347
H       43.654948     45.954517     41.118331
C       42.823137     44.805386     39.456589
H       43.310053     45.423894     38.696000
H       42.862917     43.778237     39.080204
C       41.359286     45.177669     39.584627
H       40.905762     44.569741     40.368979
H       41.236474     46.218655     39.889636
N       40.632796     44.928045     38.358823
H       40.534248     43.946954     38.089272
C       40.238495     45.870527     37.510102
N       40.342181     47.172498     37.800275
H       39.886663     47.791588     37.134905
H       40.328630     47.506123     38.762662
N       39.754351     45.501384     36.320781
H       39.230930     46.159009     35.766182
H       39.748183     44.515757     36.046018
C       46.245027     40.605134     39.054480
H       46.444419     39.687788     39.623441
H       45.985776     41.366357     39.789170
C       45.084601     40.442035     38.141423
C       43.873549     41.059481     38.335389
H       43.565742     41.733075     39.119696
N       42.980535     40.689249     37.374039
H       42.004290     41.014306     37.394528
C       43.588053     39.804534     36.529757
C       43.088042     39.139190     35.415421
H       42.060695     39.299209     35.109290
C       43.938840     38.265976     34.753485
H       43.583646     37.709783     33.893571
C       45.257534     38.057510     35.193062
H       45.893841     37.355311     34.668022
C       45.753760     38.726724     36.295905
H       46.776613     38.571076     36.612527
C       44.923679     39.616571     36.985306
C       46.266243     44.731615     35.480557
H       46.546368     45.308478     36.365747
H       46.519284     45.323788     34.597281
C       44.813799     44.420336     35.438174
N       43.931753     45.312001     34.874531
H       44.223313     46.125551     34.336228
C       42.695420     44.773634     34.939753
H       41.809828     45.269268     34.584428
N       42.726150     43.591928     35.519643
C       44.043458     43.358538     35.834438
H       44.359076     42.452519     36.323439
C       36.866896     38.267479     43.103136
H       36.836421     37.178741     43.168237
H       35.883549     38.646308     43.376453
C       37.230985     38.718787     41.733605
N       36.534122     38.395387     40.585992
H       35.734024     37.765134     40.487294
C       37.121652     39.033156     39.548272
H       36.768596     38.983932     38.531186
N       38.155944     39.744440     39.964130
C       38.228502     39.555188     41.317138
H       38.987977     40.033721     41.909510
C       36.232341     45.374633     38.786369
C       38.964008     36.632026     35.359421
C       44.013464     38.550805     41.220230
C       39.214137     44.515426     43.164368
N       38.066270     42.152188     38.434875
C       37.254308     46.480191     38.529599
C       39.255990     35.532465     36.065364
C       44.614855     37.421189     41.605910
C       39.734012     45.863402     42.671391
N       39.058892     39.761693     37.329491
C       36.791690     47.941210     38.614032
C       39.400938     47.045604     43.572510
N       39.886254     41.891265     40.585849
C       38.200047     43.638458     40.366475
C       37.419002     41.230705     36.271300
C       40.622131     37.929252     37.661594
C       41.795035     40.622980     41.450699
C       35.628948     43.723510     36.077143
C       37.172411     39.006409     34.218447
C       43.283410     36.839998     38.533752
C       41.568460     42.455954     43.865102
C       37.718459     43.278820     39.119840
C       38.172106     40.072092     36.333870
C       41.311898     38.467319     38.724629
C       40.846222     41.622713     41.525673
O       35.590236     48.212999     38.364152
O       39.807126     48.168872     43.156752
C       36.759731     44.053429     38.362469
C       38.072410     38.993389     35.395374
C       42.531261     37.907068     39.235593
C       40.730299     42.524979     42.639707
O       37.704708     48.769035     38.847907
O       38.783747     46.832113     44.642010
C       36.542033     43.373563     37.198005
C       38.874164     37.981215     35.872781
C       42.865839     38.650593     40.338609
C       39.696071     43.370450     42.350691
C       37.369385     42.193408     37.255918
C       39.536889     38.514704     37.043258
C       41.853416     39.681691     40.444862
C       39.188318     42.969059     41.059427
N       40.933009     39.565718     39.444740
Fe      39.544592     40.908557     38.893574
H       36.008720     45.336017     39.853206
H       35.308939     45.607612     38.256232
H       38.704589     36.514328     34.309255
H       44.403557     39.495161     41.595339
H       39.551456     44.366452     44.188142
H       38.125245     44.544790     43.190860
H       37.629556     46.362460     37.507292
H       38.116492     46.351185     39.188106
H       39.255724     34.550176     35.613555
H       39.456158     35.566032     37.128996
H       45.472794     37.438177     42.266139
H       44.235683     36.452291     41.308627
H       39.342576     46.094491     41.676020
H       40.825042     45.834332     42.566612
H       37.784477     44.526400     40.828954
H       36.813166     41.388574     35.389423
H       40.999481     37.009584     37.241209
H       42.519871     40.559834     42.251867
H       36.171500     43.899987     35.142326
H       35.058343     44.620305     36.313339
H       34.908438     42.922764     35.887554
H       37.153472     38.047014     33.702844
H       37.459577     39.781221     33.501778
H       36.158713     39.223416     34.552485
H       44.266746     36.701806     38.982188
H       43.431376     37.110541     37.484248
H       42.738125     35.891004     38.551391
H       41.343734     41.553563     44.441100
H       41.378088     43.315667     44.502328
H       42.634571     42.458563     43.622997
O       40.611048     41.850806     38.017117
O       39.844542     48.820716     40.414490
H       39.766268     48.457812     41.322618
H       38.960739     48.733155     39.966456
O       40.180470     42.732170     35.527238
H       41.168689     42.913290     35.493600
H       40.091854     42.252295     36.383682
O       39.420530     48.573494     35.417369
H       39.751107     49.388540     35.835051
H       40.141295     48.267754     34.844067
O       38.773162     42.861563     33.254021
H       38.975251     42.163885     32.605502
H       39.234380     42.622875     34.097409
O       36.166475     43.203041     31.872366
H       36.970817     42.975734     32.367450
H       36.022482     44.134447     32.124275
O       38.826188     45.549519     33.489838
H       38.970654     44.591835     33.298887
H       39.681196     45.996989     33.462079
O       36.221930     45.920821     32.721211
H       37.162902     45.919405     33.002341
H       36.144927     46.657231     32.107378
H       44.462359     44.384191     40.843786
H       47.220848     40.891738     38.609224
H       46.857866     43.809479     35.475152
H       37.613801     38.634317     43.841390
~

O2 (FeIV=O)

C       43.407388     45.078644     40.762370
H       42.718054     44.614735     41.473657
H       43.649073     46.075412     41.146908
C       42.765372     45.174019     39.374434
H       43.493195     45.463931     38.610516
H       42.373460     44.199727     39.060860
C       41.634972     46.201221     39.369707
H       40.775566     45.824128     39.934931
H       41.963547     47.119711     39.859874
N       41.225320     46.526041     38.010912
H       40.897651     45.730711     37.449235
C       40.988962     47.755288     37.569994
N       41.078653     48.822643     38.373230
H       40.831458     49.690234     37.907247
H       40.707708     48.762172     39.342158
N       40.688686     47.955106     36.277106
H       40.442820     48.896563     36.010551
H       40.904398     47.295928     35.537911
C       46.236364     40.637574     39.048093
H       46.436809     39.751900     39.665034
H       45.955954     41.435258     39.734528
C       45.092214     40.425795     38.126324
C       43.874059     41.038176     38.291508
H       43.552314     41.742000     39.043945
N       43.000225     40.636292     37.329016
H       42.025801     40.952617     37.324103
C       43.626309     39.747403     36.504051
C       43.148192     39.080396     35.381059
H       42.133253     39.260605     35.049244
C       44.017901     38.215401     34.734727
H       43.680561     37.665790     33.862937
C       45.331050     38.018066     35.197802
H       45.983301     37.323001     34.682877
C       45.804902     38.695714     36.305823
H       46.826836     38.557556     36.632369
C       44.956259     39.578983     36.981690
C       46.186342     44.708489     35.444989
H       46.446124     45.293130     36.331179
H       46.437153     45.303104     34.562875
C       44.740728     44.354085     35.387558
N       43.813532     45.213596     34.839033
H       44.063426     46.049540     34.314099
C       42.606248     44.592930     34.858705
H       41.701206     45.018640     34.453081
N       42.702094     43.398246     35.405638
C       44.025515     43.239561     35.738747
H       44.389501     42.337009     36.200035
C       36.879899     38.282419     43.105974
H       36.845027     37.193537     43.169454
H       35.896920     38.664181     43.376485
C       37.250073     38.732013     41.738042
N       36.555279     38.402767     40.591250
H       35.752598     37.775842     40.495530
C       37.147310     39.030543     39.550710
H       36.795053     38.976007     38.533703
N       38.183456     39.740974     39.964124
C       38.251538     39.563409     41.318912
H       39.010825     40.045571     41.909250
C       36.397235     45.429657     38.701208
C       38.966581     36.596183     35.333820
C       44.047442     38.509983     41.167549
C       39.293169     44.494622     43.130419
N       38.094585     42.124983     38.426553
C       37.410781     46.516128     38.330442
C       39.264476     35.493506     36.031861
C       44.643205     37.380905     41.562021
C       39.787010     45.863298     42.678303
N       39.046652     39.708562     37.329502
C       36.932674     47.962360     38.552596
C       39.418650     47.015438     43.600244
N       39.966849     41.885848     40.534275
C       38.324120     43.671885     40.305264
C       37.407186     41.182939     36.281691
C       40.629637     37.889229     37.633294
C       41.836642     40.576118     41.415800
C       35.664411     43.699032     36.067605
C       37.176136     38.982593     34.204163
C       43.306778     36.808876     38.475457
C       41.620213     42.403574     43.837819
C       37.799817     43.284256     39.083589
C       38.152204     40.020832     36.341039
C       41.330850     38.430257     38.686765
C       40.909082     41.595049     41.484625
O       35.722954     48.225688     38.333922
O       39.813519     48.154282     43.208349
C       36.861382     44.072564     38.315834
C       38.057247     38.949670     35.393495
C       42.555027     37.868912     39.187658
C       40.806243     42.500974     42.598517
O       37.822396     48.784054     38.882665
O       38.792086     46.784456     44.657132
C       36.592572     43.359538     37.178013
C       38.865030     37.938985     35.860699
C       42.894759     38.607768     40.291537
C       39.802319     43.375844     42.295562
C       37.382197     42.156810     37.256742
C       39.531762     38.468308     37.031004
C       41.883930     39.639000     40.406240
C       39.304347     42.991114     40.995983
N       40.957749     39.528746     39.410373
Fe      39.571136     40.874086     38.862448
H       36.237359     45.457001     39.780832
H       35.446407     45.658506     38.220837
H       38.712649     36.487833     34.281451
H       44.445203     39.456098     41.530122
H       39.616280     44.326992     44.156690
H       38.202858     44.501580     43.141742
H       37.657854     46.432357     37.262225
H       38.346996     46.370079     38.878786
H       39.274197     34.514636     35.572812
H       39.461168     35.521001     37.096329
H       45.504611     37.399298     42.217945
H       44.256359     36.411816     41.275769
H       39.397245     46.112798     41.686421
H       40.878945     45.863404     42.581010
H       37.932080     44.576229     40.755701
H       36.804724     41.345632     35.399541
H       41.006008     36.971885     37.207629
H       42.559810     40.500113     42.217271
H       36.181658     43.770487     35.106758
H       35.167626     44.648715     36.257807
H       34.885234     42.938486     35.959352
H       37.144446     38.025060     33.685690
H       37.495941     39.757598     33.500484
H       36.163521     39.223344     34.523523
H       44.290628     36.668155     38.921907
H       43.455048     37.092066     37.429483
H       42.762445     35.859075     38.482129
H       41.386814     41.489457     44.390938
H       41.420735     43.249067     44.491840
H       42.689557     42.409900     43.611180
O       40.610102     41.782929     37.915828
O       39.711033     49.047934     40.696819
H       39.709894     48.583066     41.571639
H       38.878890     48.837373     40.194445
O       40.712810     41.506129     35.137205
H       41.448324     42.182546     35.194810
H       40.416789     41.442246     36.065386
O       39.928295     44.259976     37.007762
H       39.083723     44.343911     37.477259
H       40.258365     43.362162     37.282448
O       38.785509     42.310184     33.537273
H       38.983543     41.876497     32.688267
H       39.469267     41.954563     34.178440
O       36.295817     43.107217     32.237390
H       37.050809     42.728575     32.718134
H       36.301441     44.033502     32.545867
O       39.106427     44.857244     34.360235
H       39.050929     43.969417     33.933733
H       39.358297     44.651258     35.282242
O       36.789876     45.729035     33.322854
H       37.606990     45.470813     33.826298
H       37.118602     46.332807     32.649061
H       44.333348     44.475718     40.795178
H       47.213260     40.911144     38.603456
H       46.805292     43.798626     35.452651
H       37.625630     38.645097     43.845715
~

O3 (FeIV=O)

C       43.382193     44.899454     40.732637
H       42.765992     44.462395     41.525084
H       43.528181     45.957427     40.972315
C       42.690241     44.701265     39.382863
H       43.271750     45.135699     38.562781
H       42.596222     43.634848     39.156373
C       41.272675     45.254969     39.365257
H       40.719779     44.871843     38.501028
H       40.731753     44.898200     40.241459
N       41.206357     46.710979     39.386162
H       40.978926     47.183721     40.252507
C       41.148532     47.476279     38.293500
N       40.983644     48.789326     38.447588
H       40.793772     49.359227     37.632705
H       40.545155     49.070440     39.337060
N       41.328434     46.955266     37.073201
H       40.830844     47.433029     36.320312
H       41.428627     45.955100     36.977373
C       46.249881     40.593897     39.044462
H       46.462786     39.682061     39.617538
H       45.977740     41.355291     39.774491
C       45.095087     40.413220     38.127307
C       43.873875     41.011076     38.319980
H       43.549811     41.664918     39.114951
N       42.993560     40.645522     37.345711
H       42.008457     40.956707     37.369298
C       43.618162     39.778382     36.497846
C       43.130374     39.111757     35.378961
H       42.101319     39.258398     35.072457
C       43.992133     38.249660     34.717076
H       43.643779     37.691457     33.855584
C       45.311158     38.053860     35.161357
H       45.956562     37.359498     34.637311
C       45.795374     38.723850     36.269340
H       46.818348     38.577908     36.590070
C       44.952870     39.599870     36.960493
C       46.246443     44.785571     35.526221
H       46.579906     45.340385     36.406082
H       46.498193     45.373654     34.640739
C       44.776643     44.547875     35.522931
N       43.950220     45.339285     34.758900
H       44.282909     46.064024     34.125261
C       42.684473     44.894851     34.906962
H       41.832963     45.317908     34.397679
N       42.641727     43.872909     35.739720
C       43.940251     43.646875     36.129706
H       44.198830     42.854892     36.812795
C       36.858140     38.254025     43.115576
H       36.832210     37.165610     43.188172
H       35.874603     38.631397     43.390687
C       37.217785     38.698059     41.743278
N       36.519541     38.370280     40.598370
H       35.718434     37.741352     40.500285
C       37.110224     38.999868     39.557196
H       36.755863     38.948066     38.540777
N       38.146544     39.709624     39.968416
C       38.217564     39.529038     41.321633
H       38.979327     40.008943     41.910084
C       36.408161     45.422246     38.682108
C       38.976963     36.572991     35.348038
C       44.033180     38.495074     41.209980
C       39.243211     44.471561     43.147773
N       38.109942     42.116134     38.415826
C       37.418835     46.531567     38.374100
C       39.282646     35.470201     36.043052
C       44.646308     37.370113     41.590245
C       39.758169     45.834069     42.695179
N       39.055717     39.688795     37.339426
C       36.904334     47.960987     38.613073
C       39.411941     46.989102     43.623753
N       39.919842     41.841846     40.575944
C       38.291293     43.635957     40.314097
C       37.419475     41.163344     36.281574
C       40.635579     37.869132     37.655768
C       41.798764     40.546601     41.461220
C       35.706043     43.698720     36.034319
C       37.170008     38.944347     34.226088
C       43.324899     36.817384     38.495000
C       41.579660     42.400991     43.868810
C       37.814011     43.277262     39.066609
C       38.167301     40.001480     36.347508
C       41.324640     38.404142     38.721842
C       40.864316     41.561069     41.526729
O       35.701242     48.213037     38.350392
O       39.830288     48.124607     43.242678
C       36.888380     44.072972     38.289237
C       38.069763     38.926157     35.403141
C       42.554097     37.854269     39.221854
C       40.756435     42.475052     42.633708
O       37.758143     48.794961     39.005826
O       38.781382     46.763141     44.676567
C       36.622644     43.359401     37.155237
C       38.879811     37.917141     35.871514
C       42.880429     38.587276     40.334128
C       39.743130     43.338446     42.326087
C       37.400936     42.147431     37.245877
C       39.541735     38.448342     37.045212
C       41.856472     39.606148     40.453389
C       39.246322     42.941204     41.029758
N       40.934483     39.488362     39.455510
Fe      39.558359     40.839044     38.891600
H       36.208505     45.425430     39.756193
H       35.470333     45.653791     38.177267
H       38.710297     36.462480     34.298949
H       44.416499     39.441872     41.586444
H       39.557601     44.306487     44.176744
H       38.153637     44.496635     43.151014
H       37.709826     46.480337     37.316242
H       38.335096     46.386172     38.954207
H       39.285607     34.491475     35.583294
H       39.490623     35.497713     37.105168
H       45.507319     37.392633     42.246417
H       44.272717     36.399223     41.292434
H       39.359566     46.091963     41.707537
H       40.851021     45.815843     42.597690
H       37.896087     44.541711     40.759847
H       36.813068     41.318807     35.400114
H       41.018821     36.955375     37.227912
H       42.521802     40.479005     42.263924
H       36.231161     43.753808     35.075626
H       35.219468     44.656072     36.211650
H       34.916524     42.948234     35.928148
H       37.147794     37.986564     33.707435
H       37.459167     39.721155     33.512790
H       36.157516     39.167350     34.559251
H       44.306599     36.676877     38.946425
H       43.478403     37.123578     37.456069
H       42.790770     35.861999     38.474667
H       41.345780     41.500126     44.442919
H       41.389280     43.261715     44.505603
H       42.647722     42.397242     43.635149
O       40.643316     41.726108     38.004221
O       39.614815     49.062947     40.783896
H       39.618949     48.619352     41.670990
H       38.778678     48.844593     40.276396
O       40.005807     43.114019     35.768157
H       40.984376     43.286456     35.733790
H       39.951850     42.599003     36.604636
O       39.472900     48.452145     35.438577
H       39.767447     49.360518     35.599580
H       39.920773     48.158476     34.627255
O       38.647300     42.561483     33.478874
H       38.946487     41.876186     32.857603
H       39.163768     42.484932     34.317539
O       36.229121     43.184266     31.881703
H       37.010240     42.863547     32.361412
H       36.136591     44.090918     32.232729
O       38.860025     45.205999     34.082801
H       38.891687     44.347548     33.609196
H       39.037258     44.916528     34.993209
O       36.428420     45.790041     33.038478
H       37.274305     45.662653     33.536131
H       36.615491     46.515536     32.434601
H       44.355233     44.382242     40.789648
H       47.221162     40.893296     38.597602
H       46.810949     43.843308     35.496300
H       37.607851     38.628434     43.846597
~

O4 (FeIV=O)

C       43.398531     44.984963     40.703527
H       42.774131     44.560556     41.496425
H       43.563168     46.040331     40.942271
C       42.701302     44.790423     39.354348
H       43.263423     45.242987     38.530828
H       42.638326     43.723241     39.117885
C       41.261333     45.293793     39.343149
H       40.704565     44.801552     38.546774
H       40.770760     45.007296     40.272753
N       41.111607     46.737970     39.219142
H       40.845537     47.294520     40.027990
C       41.084780     47.412429     38.066882
N       41.160153     46.776758     36.895122
H       41.118248     47.293659     36.028212
H       40.910107     45.790645     36.832998
N       41.063347     48.747966     38.143307
H       40.739088     49.302692     37.356557
H       40.790757     49.105798     39.059363
C       46.242892     40.623682     39.042953
H       46.452296     39.734821     39.652436
H       45.959334     41.412722     39.738213
C       45.099850     40.410052     38.120152
C       43.878436     41.015929     38.283986
H       43.554040     41.706544     39.046662
N       43.011587     40.624145     37.309668
H       42.043010     40.951989     37.277270
C       43.648079     39.744304     36.480753
C       43.180954     39.080918     35.351354
H       42.172799     39.270261     35.008728
C       44.055001     38.217685     34.709592
H       43.723713     37.674935     33.831096
C       45.363479     38.016556     35.183538
H       46.020063     37.323080     34.672184
C       45.827373     38.691036     36.297423
H       46.846302     38.553332     36.632824
C       44.973063     39.572271     36.968363
C       46.225308     44.746127     35.460879
H       46.508184     45.332182     36.338456
H       46.468159     45.330432     34.570089
C       44.775684     44.408077     35.429092
N       43.861728     45.220464     34.795754
H       44.119800     46.027026     34.229459
C       42.649746     44.618454     34.859974
H       41.759295     45.021765     34.403110
N       42.728195     43.479706     35.519924
C       44.046745     43.338915     35.876550
H       44.396254     42.478750     36.421800
C       36.884388     38.286595     43.096169
H       36.845434     37.197859     43.159466
H       35.902065     38.671593     43.364553
C       37.256840     38.734528     41.727206
N       36.558871     38.407160     40.581599
H       35.755629     37.780644     40.487951
C       37.149732     39.035400     39.539920
H       36.793477     38.981878     38.524050
N       38.188010     39.744370     39.950034
C       38.258906     39.564177     41.305209
H       39.020091     40.043399     41.895462
C       36.372422     45.427627     38.716970
C       38.963097     36.609805     35.331803
C       44.040246     38.528068     41.164374
C       39.260941     44.497340     43.129841
N       38.081923     42.136233     38.408508
C       37.398139     46.510234     38.367665
C       39.260455     35.512195     36.037831
C       44.630007     37.397149     41.562677
C       39.744747     45.866264     42.660740
N       39.057945     39.738456     37.302389
C       36.928978     47.958161     38.596822
C       39.396935     47.021817     43.587800
N       39.949032     41.896039     40.527889
C       38.280745     43.655850     40.312111
C       37.398912     41.199419     36.262831
C       40.636765     37.916719     37.614816
C       41.835867     40.604481     41.397983
C       35.596009     43.701740     36.096892
C       37.150633     38.976401     34.206896
C       43.301524     36.818912     38.478011
C       41.609029     42.424032     43.826417
C       37.779257     43.285894     39.077089
C       38.157134     40.043879     36.317082
C       41.336414     38.457113     38.670038
C       40.898495     41.614577     41.473075
O       35.728187     48.234104     38.344427
O       39.791783     48.160853     43.192619
C       36.833473     44.073753     38.320060
C       38.055129     38.963710     35.378975
C       42.554206     37.889055     39.179691
C       40.785902     42.513068     42.592628
O       37.814063     48.769257     38.962525
O       38.787497     46.792402     44.653229
C       36.554490     43.363445     37.182638
C       38.866637     37.957492     35.847782
C       42.892574     38.629860     40.282386
C       39.764421     43.371504     42.299349
C       37.359762     42.166832     37.245528
C       39.540736     38.495859     37.009924
C       41.885989     39.667163     40.388623
C       39.262954     42.979387     41.003521
N       40.965096     39.559321     39.387782
Fe      39.572798     40.898229     38.839803
H       36.206765     45.442740     39.795842
H       35.426853     45.668223     38.232737
H       38.706599     36.493193     34.281082
H       44.440155     39.472919     41.527717
H       39.599597     44.342142     44.152904
H       38.171228     44.502007     43.156880
H       37.654210     46.434729     37.301103
H       38.326839     46.348529     38.922242
H       39.267287     34.529885     35.586088
H       39.459987     35.547352     37.101625
H       45.488375     37.413132     42.222642
H       44.241631     36.429033     41.275365
H       39.328228     46.113193     41.678030
H       40.835477     45.865462     42.544850
H       37.877410     44.552267     40.768565
H       36.775294     41.348466     35.392086
H       41.010349     36.996307     37.193074
H       42.559533     40.530381     42.199240
H       36.095632     43.899750     35.144689
H       35.015152     44.585557     36.359277
H       34.886681     42.885810     35.932370
H       37.107773     38.008979     33.708327
H       37.452672     39.731784     33.475880
H       36.144960     39.220750     34.545887
H       44.284424     36.678372     38.926637
H       43.451711     37.091054     37.429388
H       42.753647     35.871298     38.494737
H       41.385952     41.507691     44.380369
H       41.405608     43.267199     44.482167
H       42.676895     42.439761     43.593952
O       40.597687     41.822276     37.901320
O       39.798652     49.004362     40.673239
H       39.745888     48.607413     41.583255
H       38.953796     48.813379     40.175684
O       39.751787     44.155803     36.627909
H       40.110084     43.309669     36.999013
H       38.894486     44.251069     37.072775
O       40.959988     41.476587     35.024746
H       40.366550     41.412421     35.787769
H       41.612545     42.195347     35.283767
O       40.211727     42.620574     32.726334
H       39.662642     42.000285     32.217479
H       40.452488     42.123658     33.550239
O       35.827774     43.376334     30.906973
H       36.731004     43.218769     30.607885
H       35.967551     43.985406     31.675101
O       38.811075     44.524644     33.930096
H       39.305530     43.829365     33.415375
H       39.085413     44.378757     34.853937
O       36.461918     45.091623     32.923690
H       37.333583     44.846563     33.360301
H       36.616353     45.972513     32.567704
H       44.360879     44.445169     40.764733
H       47.217421     40.908351     38.597820
H       46.830041     43.826880     35.462426
H       37.628576     38.646064     43.840105
~

O5 (FeIV=O)

C       43.516841     44.912438     40.832507
H       42.908160     44.436212     41.607687
H       43.651118     45.957017     41.123709
C       42.818780     44.771558     39.484397
H       43.236423     45.448451     38.731601
H       42.941784     43.758478     39.085813
C       41.331351     45.009124     39.651172
H       40.964429     44.375407     40.456824
H       41.105415     46.036490     39.943073
N       40.593025     44.648286     38.458855
H       40.490539     43.637423     38.274427
C       40.269254     45.508247     37.509283
N       40.494148     46.812192     37.626965
H       40.069562     47.419414     36.919542
H       40.564871     47.225076     38.566827
N       39.760263     45.012705     36.351487
H       39.230853     45.631681     35.749718
H       39.380388     44.076526     36.398108
C       46.276107     40.563882     39.059759
H       46.484658     39.625613     39.588328
H       46.021813     41.292246     39.828431
C       45.103164     40.424024     38.159572
C       43.896180     41.033542     38.387020
H       43.598998     41.688090     39.191481
N       42.981274     40.669278     37.437276
H       41.992469     40.940188     37.527745
C       43.572281     39.778531     36.579808
C       43.053251     39.090403     35.486021
H       42.007017     39.190587     35.217857
C       43.898730     38.225137     34.806695
H       43.527745     37.651145     33.966166
C       45.230870     38.039493     35.210075
H       45.860596     37.340649     34.673621
C       45.743663     38.718915     36.297790
H       46.772941     38.572327     36.595632
C       44.919692     39.603716     37.000960
C       46.244856     44.733581     35.515205
H       46.501065     45.315834     36.401775
H       46.478314     45.331781     34.631703
C       44.805310     44.376352     35.473315
N       43.885350     45.217753     34.879837
H       44.147020     46.054414     34.353480
C       42.673738     44.661777     34.919717
H       41.758243     45.081632     34.548053
N       42.786527     43.489028     35.527062
C       44.096797     43.282551     35.881981
H       44.415649     42.390874     36.394697
C       36.857663     38.257591     43.097425
H       36.827190     37.168609     43.154254
H       35.874655     38.633720     43.374898
C       37.215180     38.718555     41.729838
N       36.514685     38.404294     40.581743
H       35.715644     37.769564     40.479604
C       37.092710     39.048181     39.546503
H       36.734423     39.003635     38.531572
N       38.130406     39.758741     39.965407
C       38.210811     39.559041     41.317607
H       38.972285     40.030213     41.912103
C       36.283109     45.422521     38.769027
C       38.951033     36.642603     35.351436
C       43.976711     38.561080     41.228454
C       39.195590     44.527168     43.171088
N       38.036602     42.157350     38.444509
C       37.322622     46.503017     38.467170
C       39.222962     35.542094     36.062602
C       44.588884     37.435587     41.608572
C       39.729441     45.862473     42.650850
N       39.017332     39.760438     37.343292
C       36.879235     47.967837     38.625350
C       39.389388     47.077349     43.513151
N       39.851188     41.894796     40.586548
C       38.164663     43.642379     40.381396
C       37.393103     41.241772     36.273706
C       40.577771     37.922120     37.678354
C       41.761071     40.627770     41.456357
C       35.624048     43.755225     36.077714
C       37.151555     39.016512     34.216635
C       43.230850     36.823308     38.563307
C       41.540424     42.460225     43.865970
C       37.699027     43.290468     39.126574
C       38.134826     40.076051     36.341651
C       41.266201     38.460214     38.740764
C       40.810871     41.624738     41.531067
O       35.680469     48.254045     38.390527
O       39.773073     48.191347     43.052837
C       36.770839     44.084544     38.355557
C       38.048370     39.004219     35.395608
C       42.485874     37.903051     39.251587
C       40.694992     42.522510     42.646449
O       37.799146     48.775507     38.906524
O       38.788113     46.887506     44.596638
C       36.545697     43.402417     37.190684
C       38.848401     37.988352     35.874484
C       42.826353     38.654115     40.348871
C       39.656948     43.368576     42.363464
C       37.350971     42.208178     37.256124
C       39.497872     38.511745     37.054485
C       41.815484     39.685430     40.453196
C       39.145167     42.967261     41.074490
N       40.891348     39.568044     39.453287
Fe      39.495801     40.898983     38.906671
H       36.092270     45.408961     39.842401
H       35.350063     45.667277     38.263479
H       38.716942     36.530178     34.295276
H       44.355843     39.506772     41.610569
H       39.539151     44.383889     44.193344
H       38.108249     44.568339     43.205236
H       37.629383     46.409086     37.417753
H       38.216891     46.341173     39.073004
H       39.233531     34.560147     35.610966
H       39.392029     35.572799     37.131799
H       45.443832     37.458172     42.272275
H       44.222071     36.463457     41.307634
H       39.355735     46.065489     41.643796
H       40.822392     45.824423     42.566047
H       37.751111     44.531084     40.843481
H       36.781379     41.397063     35.394888
H       40.950408     36.998648     37.262459
H       42.483325     40.563449     42.259301
H       36.148466     43.926537     35.131744
H       35.061271     44.654704     36.320176
H       34.895728     42.958461     35.903385
H       37.124749     38.054740     33.707238
H       37.439234     39.784212     33.492811
H       36.141080     39.239782     34.553785
H       44.218785     36.696738     39.004043
H       43.366434     37.068641     37.506180
H       42.687710     35.874749     38.610888
H       41.298916     41.574466     44.460163
H       41.371302     43.335887     44.485941
H       42.604482     42.435551     43.617595
O       40.569039     41.845728     37.962746
H       41.992819     42.809110     35.599603
O       40.086292     48.175175     40.099775
H       40.008213     48.164290     41.074632
H       39.180417     48.391395     39.733032
O       40.565866     41.927334     35.489428
H       40.607508     41.002943     35.213007
H       40.430951     41.866075     36.539473
O       39.584150     48.453071     35.494790
H       39.801741     49.313537     35.898343
H       40.300786     48.267698     34.870712
O       39.117529     42.913850     33.238844
H       39.145371     42.206189     32.568595
H       39.468003     42.527316     34.065606
O       36.256950     43.170217     31.911514
H       37.088478     42.948645     32.351918
H       36.096236     44.091871     32.191759
O       38.842901     45.611413     33.612596
H       39.057633     44.688292     33.351988
H       39.647988     46.138910     33.521846
O       36.207208     45.843779     32.815053
H       37.145551     45.933697     33.078738
H       36.023273     46.590943     32.237469
H       44.477153     44.394078     40.857437
H       47.242143     40.871081     38.610627
H       46.855576     43.823890     35.508492
H       37.606739     38.620984     43.835205
~

O6 (FeIV=O)

C       43.389260     45.113120     40.789755
H       42.707217     44.658092     41.512852
H       43.641594     46.110259     41.164055
C       42.731521     45.202427     39.408554
H       43.457695     45.477331     38.636866
H       42.324408     44.227958     39.112600
C       41.614225     46.244558     39.390585
H       40.745956     45.886681     39.953159
H       41.952720     47.162575     39.873673
N       41.219464     46.563182     38.023818
H       40.867900     45.770758     37.480686
C       40.979819     47.795928     37.578125
N       41.063224     48.858082     38.378302
H       40.833082     49.730142     37.910854
H       40.695506     48.801871     39.354475
N       40.693105     47.987633     36.279296
H       40.439274     48.926450     36.006617
H       40.904073     47.319403     35.549843
C       46.252070     40.619210     39.039682
H       46.452687     39.715837     39.628499
H       45.974344     41.395066     39.750816
C       45.096486     40.426186     38.127066
C       43.878453     41.022159     38.330603
H       43.566732     41.709856     39.102077
N       42.975223     40.610955     37.391551
H       41.984117     40.878218     37.473988
C       43.584480     39.710039     36.559679
C       43.083347     38.980107     35.484146
H       42.029691     39.016650     35.227695
C       43.951144     38.129554     34.815324
H       43.589254     37.532961     33.986477
C       45.288724     37.990827     35.218977
H       45.938147     37.302461     34.692802
C       45.781160     38.700027     36.297830
H       46.813920     38.585956     36.597451
C       44.935335     39.575186     36.986975
C       46.185827     44.730034     35.481442
H       46.430366     45.311697     36.371498
H       46.424370     45.330604     34.601200
C       44.747556     44.358032     35.424203
N       43.813758     45.174266     34.812535
H       44.056666     46.018819     34.288869
C       42.614098     44.583724     34.826832
H       41.686195     44.948663     34.406419
N       42.752880     43.417955     35.445288
C       44.060657     43.249007     35.827633
H       44.394159     42.368609     36.350384
C       36.869486     38.267102     43.104266
H       36.835471     37.178122     43.162524
H       35.886702     38.646385     43.377909
C       37.233645     38.722915     41.737602
N       36.533885     38.403543     40.591133
H       35.730378     37.774381     40.492812
C       37.118478     39.034152     39.552095
H       36.759673     38.985790     38.537642
N       38.160742     39.740374     39.967252
C       38.236223     39.554268     41.321273
H       38.999503     40.028286     41.912066
C       36.393228     45.425046     38.694456
C       38.962772     36.581629     35.333827
C       44.018310     38.510395     41.182345
C       39.275951     44.497453     43.124851
N       38.062675     42.107829     38.434983
C       37.421514     46.495429     38.317789
C       39.243988     35.478746     36.037299
C       44.626560     37.385930     41.570681
C       39.768592     45.863039     42.659294
N       39.008016     39.685707     37.346809
C       36.959357     47.951777     38.533929
C       39.410956     47.020115     43.582782
N       39.939014     41.877869     40.531733
C       38.294629     43.663700     40.307670
C       37.364051     41.156235     36.296862
C       40.590828     37.864061     37.660152
C       41.810406     40.573798     41.423186
C       35.637801     43.690372     36.072316
C       37.143360     38.949387     34.218526
C       43.260531     36.778482     38.515302
C       41.600547     42.409835     43.831888
C       37.773369     43.272224     39.086821
C       38.112572     39.996064     36.356269
C       41.289350     38.406068     38.713781
C       40.883566     41.591548     41.485483
O       35.749877     48.218172     38.336494
O       39.807649     48.156375     43.184879
C       36.844046     44.063642     38.313866
C       38.032020     38.929862     35.402553
C       42.515043     37.850794     39.213492
C       40.783809     42.500613     42.594969
O       37.868740     48.762260     38.836808
O       38.792119     46.790739     44.642016
C       36.570297     43.347241     37.177977
C       38.847333     37.921677     35.868430
C       42.862086     38.600040     40.309467
C       39.777262     43.374371     42.292248
C       37.349501     42.138362     37.263364
C       39.500040     38.446281     37.047498
C       41.852278     39.630425     40.420851
C       39.275091     42.984833     40.996813
N       40.920648     39.515134     39.427610
Fe      39.526339     40.850499     38.880525
H       36.234828     45.460040     39.773575
H       35.445521     45.663204     38.213944
H       38.728739     36.477002     34.276958
H       44.404058     39.458236     41.552520
H       39.606993     44.335346     44.149259
H       38.186619     44.503804     43.146032
H       37.666270     46.406136     37.248834
H       38.354846     46.341735     38.869847
H       39.262273     34.499393     35.580083
H       39.413056     35.505065     37.106490
H       45.484828     37.410711     42.230189
H       44.252408     36.413134     41.281367
H       39.365500     46.109953     41.672052
H       40.859519     45.861174     42.553294
H       37.901041     44.567489     40.757449
H       36.745923     41.308720     35.423459
H       40.961318     36.940515     37.243596
H       42.531468     40.500662     42.226399
H       36.143690     43.752555     35.104442
H       35.152962     44.645862     36.262432
H       34.848364     42.939245     35.977398
H       37.096181     37.983054     33.719379
H       37.457056     39.703832     33.491480
H       36.137854     39.205729     34.545169
H       44.248858     36.650520     38.954708
H       43.397183     37.035234     37.461300
H       42.718159     35.828875     38.551177
H       41.354608     41.507237     44.397729
H       41.414226     43.266576     44.473820
H       42.669058     42.397770     43.602617
O       40.576426     41.759256     37.881682
H       41.991082     42.712408     35.511414
O       39.723471     49.058621     40.695374
H       39.723651     48.597689     41.576154
H       38.888050     48.851304     40.201950
O       40.664232     41.598962     35.362237
H       40.933037     40.695656     35.152274
H       40.471386     41.587659     36.373650
O       39.939962     44.213089     37.073341
H       39.069667     44.392663     37.465594
H       40.193145     43.320119     37.455334
O       38.677950     42.345799     33.575974
H       38.878040     41.821820     32.778116
H       39.225551     41.958760     34.290317
O       36.243076     43.226006     32.243028
H       36.952650     42.809946     32.756435
H       36.317510     44.155903     32.523163
O       39.429537     44.827999     34.377089
H       39.218515     43.980179     33.925761
H       39.514712     44.572846     35.318664
O       37.014121     45.793990     33.398021
H       37.854387     45.542780     33.843935
H       37.257471     46.517853     32.812149
H       44.313144     44.505353     40.813843
H       47.224663     40.903258     38.596477
H       46.809328     43.825203     35.483549
H       37.617506     38.629201     43.841460
~

O7 (FeIV=O)

C       43.375581     44.929609     40.758724
H       42.761577     44.488547     41.550143
H       43.535379     45.981814     41.012745
C       42.661334     44.761857     39.415858
H       43.236152     45.206795     38.595231
H       42.547133     43.698391     39.178707
C       41.252645     45.343976     39.437610
H       40.658508     44.968526     38.597106
H       40.732461     44.994726     40.328601
N       41.210802     46.800751     39.461856
H       41.009876     47.271329     40.337267
C       41.147648     47.577168     38.379085
N       41.050431     48.893507     38.539663
H       40.843569     49.468794     37.731643
H       40.621484     49.175633     39.440012
N       41.258635     47.048534     37.143516
H       40.711602     47.538476     36.427444
H       41.201572     46.043230     37.090069
C       46.283413     40.536880     39.056209
H       46.497055     39.595448     39.577430
H       46.020536     41.257831     39.829096
C       45.118345     40.400234     38.144646
C       43.904412     41.001695     38.366214
H       43.587631     41.629983     39.184954
N       43.008433     40.659974     37.391644
H       42.009565     40.914913     37.478807
C       43.616689     39.794235     36.525536
C       43.105944     39.142736     35.407413
H       42.071858     39.296489     35.121696
C       43.952390     38.280879     34.726213
H       43.589480     37.729745     33.866420
C       45.275505     38.070677     35.150801
H       45.906473     37.373922     34.613190
C       45.781026     38.725881     36.257215
H       46.805256     38.564048     36.564576
C       44.954623     39.603934     36.966201
C       46.286798     44.770098     35.581807
H       46.597754     45.324362     36.468145
H       46.525589     45.369215     34.700706
C       44.830309     44.488847     35.563285
N       43.990046     45.285051     34.816048
H       44.313017     46.042605     34.211184
C       42.747908     44.809207     34.886166
H       41.881965     45.186972     34.379062
N       42.754075     43.740751     35.666150
C       44.035430     43.515833     36.105265
H       44.281105     42.693429     36.757575
C       36.854811     38.247495     43.110493
H       36.827226     37.158923     43.176499
H       35.871292     38.624190     43.385576
C       37.216863     38.698966     41.741664
N       36.524307     38.378609     40.591365
H       35.723706     37.747259     40.487476
C       37.116822     39.012093     39.556018
H       36.765945     38.963990     38.538394
N       38.153431     39.720581     39.977321
C       38.218893     39.532078     41.330391
H       38.978272     40.005852     41.925742
C       36.433636     45.430227     38.754296
C       38.987488     36.595824     35.363224
C       44.034297     38.475756     41.231706
C       39.282005     44.471958     43.183808
N       38.129918     42.129570     38.451622
C       37.456722     46.510269     38.390260
C       39.281844     35.494791     36.064603
C       44.650024     37.348107     41.598129
C       39.768981     45.833479     42.698080
N       39.062489     39.709316     37.362442
C       36.978138     47.962156     38.574724
C       39.415577     46.998925     43.610676
N       39.933165     41.832570     40.615184
C       38.317772     43.639133     40.361381
C       37.403557     41.175021     36.329198
C       40.639880     37.882994     37.668059
C       41.803019     40.523436     41.499311
C       35.596788     43.677236     36.176991
C       37.160363     38.959017     34.258068
C       43.320687     36.814597     38.504685
C       41.600669     42.375491     43.906659
C       37.835524     43.284431     39.115590
C       38.161657     40.019051     36.379694
C       41.326833     38.406226     38.740520
C       40.875514     41.542815     41.566808
O       35.771727     48.223355     38.351701
O       39.827011     48.133098     43.213116
C       36.888388     44.073508     38.362091
C       38.060423     38.944780     35.435368
C       42.555425     37.851905     39.235808
C       40.777445     42.457929     42.673607
O       37.875230     48.790641     38.880638
O       38.785032     46.781894     44.661880
C       36.589312     43.355340     37.238335
C       38.878432     37.937923     35.893666
C       42.881963     38.574531     40.355301
C       39.773076     43.332393     42.365742
C       37.392194     42.156290     37.297951
C       39.547395     38.467892     37.062460
C       41.857600     39.591272     40.484626
C       39.270848     42.938824     41.071525
N       40.935223     39.484351     39.484379
Fe      39.562727     40.839582     38.929757
H       36.271870     45.455409     39.833642
H       35.486240     45.671294     38.273297
H       38.742448     36.486173     34.308988
H       44.412152     39.418362     41.623228
H       39.623612     44.325710     44.206670
H       38.192680     44.483492     43.215998
H       37.731799     46.408890     37.330878
H       38.378121     46.369581     38.963813
H       39.300388     34.515664     35.606784
H       39.464993     35.523326     37.131382
H       45.506921     37.364761     42.259520
H       44.281610     36.379770     41.286956
H       39.347693     46.070682     41.714620
H       40.860481     45.831405     42.585876
H       37.918091     44.538064     40.815848
H       36.754917     41.311939     35.474259
H       41.018905     36.969837     37.235283
H       42.522482     40.445772     42.304012
H       36.061382     43.873375     35.207021
H       35.020148     44.561663     36.448166
H       34.885753     42.857352     36.042097
H       37.080527     37.979194     33.789610
H       37.498634     39.675694     33.503089
H       36.161565     39.254842     34.574848
H       44.305285     36.674253     38.949259
H       43.465749     37.116920     37.463560
H       42.786476     35.859569     38.492340
H       41.358170     41.476454     44.478753
H       41.417522     43.235857     44.544704
H       42.668000     42.362303     43.671457
O       40.674779     41.735722     38.049569
H       41.824799     43.182313     35.790233
O       39.623879     49.111444     40.802265
H       39.616519     48.655147     41.688715
H       38.809319     48.888222     40.273523
O       40.448319     42.605655     35.727898
H       39.744763     43.258994     35.618781
H       40.372564     42.226914     36.683708
O       39.524502     48.505208     35.389865
H       39.640078     49.400316     35.747378
H       40.086970     48.462011     34.602833
O       39.638645     43.474759     31.917368
H       39.661453     42.502689     31.923603
H       38.835396     43.661683     31.407887
O       36.702018     42.919482     31.652330
H       37.346226     42.237180     31.894272
H       36.729788     43.604337     32.351174
O       39.505060     45.091233     34.113457
H       39.681279     44.504127     33.338617
H       39.955689     45.932660     33.948776
O       36.872878     45.136442     33.322471
H       37.755890     45.234054     33.742441
H       36.690859     45.977156     32.891344
H       44.344121     44.402966     40.804760
H       47.249372     40.854728     38.611323
H       46.854455     43.836507     35.543559
H       37.604948     38.618317     43.842767
~

O8 (FeIV=O)

C       43.370891     44.993363     40.719606
H       42.753718     44.561754     41.513624
H       43.534973     46.046472     40.966125
C       42.659868     44.813138     39.375102
H       43.216635     45.278172     38.554003
H       42.590591     43.747493     39.130321
C       41.221979     45.327499     39.384741
H       40.649495     44.852598     38.587060
H       40.740318     45.026881     40.313812
N       41.085086     46.774027     39.289837
H       40.822845     47.320146     40.109444
C       41.051209     47.466549     38.150823
N       41.034766     48.795219     38.232404
H       40.727687     49.359092     37.444131
H       40.768770     49.150937     39.154308
N       41.122981     46.833984     36.965019
H       40.995141     47.377545     36.124322
H       40.802365     45.868953     36.908462
C       46.256699     40.606803     39.041519
H       46.459521     39.692432     39.612385
H       45.981154     41.368311     39.768898
C       45.105881     40.431371     38.120139
C       43.895467     41.049535     38.300956
H       43.582236     41.729642     39.077536
N       43.005576     40.660353     37.340532
H       42.015957     40.924902     37.398447
C       43.617519     39.752274     36.515679
C       43.124806     39.063027     35.411347
H       42.099273     39.214674     35.100312
C       43.987958     38.189966     34.766592
H       43.640158     37.618150     33.914173
C       45.308316     38.002552     35.210269
H       45.951854     37.299377     34.696143
C       45.794903     38.694712     36.302157
H       46.818545     38.558819     36.622961
C       44.952283     39.585678     36.975823
C       46.150882     44.698885     35.441336
H       46.367652     45.289147     36.332610
H       46.402372     45.299856     34.564396
C       44.716376     44.317903     35.352380
N       43.779287     45.178317     34.809864
H       44.018425     46.055559     34.343121
C       42.583413     44.582531     34.778976
H       41.663834     44.992017     34.393474
N       42.723430     43.368761     35.293535
C       44.033892     43.175496     35.660875
H       44.372002     42.254592     36.103601
C       36.881911     38.282343     43.090009
H       36.839389     37.193581     43.147499
H       35.900526     38.668350     43.359671
C       37.251654     38.734869     41.722159
N       36.548343     38.414348     40.577964
H       35.744152     37.785977     40.484340
C       37.131765     39.042702     39.535961
H       36.768579     38.992273     38.522885
N       38.176719     39.748259     39.944425
C       38.255329     39.562724     41.299963
H       39.020838     40.034461     41.889872
C       36.374987     45.421044     38.671097
C       38.963290     36.573453     35.336932
C       44.026186     38.539810     41.158523
C       39.227476     44.488534     43.108711
N       38.060192     42.117177     38.386272
C       37.412479     46.491163     38.318413
C       39.253888     35.481364     36.053292
C       44.617733     37.410185     41.557474
C       39.717576     45.858535     42.646910
N       39.020776     39.702544     37.307572
C       36.964117     47.946383     38.566067
C       39.383374     47.010275     43.586302
N       39.931094     41.893257     40.499735
C       38.254679     43.645780     40.284636
C       37.376617     41.165963     36.245144
C       40.612386     37.890813     37.624458
C       41.821532     40.611834     41.380514
C       35.600081     43.687755     36.052223
C       37.131521     38.919477     34.205296
C       43.279743     36.804429     38.489263
C       41.581246     42.430456     43.804481
C       37.761827     43.273220     39.047377
C       38.126263     40.004349     36.314180
C       41.314374     38.441971     38.671545
C       40.880112     41.616902     41.450067
O       35.762433     48.231102     38.345684
O       39.784487     48.149159     43.195391
C       36.829628     44.064428     38.278963
C       38.037864     38.922631     35.376071
C       42.537030     37.884563     39.178869
C       40.761192     42.513683     42.568829
O       37.873287     48.739910     38.912426
O       38.781582     46.776933     44.651862
C       36.556583     43.351438     37.140344
C       38.852099     37.920866     35.851804
C       42.879175     38.635860     40.274168
C       39.733726     43.366347     42.275112
C       37.347082     42.146681     37.216707
C       39.513752     38.462159     37.018153
C       41.870491     39.669746     40.377231
C       39.236304     42.972772     40.978606
N       40.943754     39.552566     39.379760
Fe      39.540378     40.874154     38.831497
H       36.208163     45.443123     39.749433
H       35.430844     45.666928     38.188144
H       38.719791     36.452859     34.284066
H       44.418615     39.485157     41.527880
H       39.559004     44.327393     44.133093
H       38.138608     44.493639     43.130128
H       37.654685     46.421660     37.247469
H       38.344258     46.311700     38.863379
H       39.269817     34.496031     35.608968
H       39.433971     35.522756     37.120255
H       45.470172     37.427326     42.224841
H       44.235089     36.440774     41.267580
H       39.293363     46.116779     41.670303
H       40.807933     45.853183     42.526766
H       37.846995     44.541151     40.739222
H       36.738050     41.299238     35.381521
H       40.984878     36.967124     37.210022
H       42.543136     40.542392     42.183652
H       36.086182     43.778773     35.077076
H       35.096014     44.629513     36.261442
H       34.824569     42.921602     35.964032
H       37.096034     37.949857     33.711902
H       37.416835     39.671663     33.465093
H       36.126675     39.153675     34.549799
H       44.265196     36.670944     38.933592
H       43.421890     37.057459     37.434902
H       42.732133     35.857842     38.527321
H       41.342241     41.526065     44.370899
H       41.389426     43.285445     44.447386
H       42.649607     42.426054     43.574633
O       40.564069     41.794408     37.836087
H       41.955867     42.659366     35.296289
O       39.782970     49.016947     40.719113
H       39.726883     48.622942     41.635216
H       38.944539     48.825157     40.218231
O       40.784031     41.451302     35.252715
H       39.954717     41.359347     34.769260
H       40.523944     41.463749     36.220278
O       39.774601     44.109531     36.593316
H       38.885752     44.296583     36.939997
H       40.040486     43.277609     37.076022
O       38.825332     43.363491     31.372676
H       38.820656     42.389868     31.449024
H       39.452435     43.547829     30.664078
O       35.859751     43.458576     31.045586
H       36.814199     43.450656     30.870777
H       35.825186     44.092907     31.788338
O       39.037716     44.662367     33.893720
H       39.267257     44.222445     34.734132
H       39.132940     44.028237     33.162832
O       36.474049     45.388039     33.067898
H       37.351251     45.165044     33.451839
H       36.607803     46.237301     32.634371
H       44.336429     44.457584     40.772507
H       47.226551     40.900048     38.597494
H       46.786988     43.802581     35.461608
H       37.627124     38.637260     43.834680
~

OH1 (FeIV-OH)

C       43.470554     44.938850     40.866105
H       42.833869     44.453780     41.612840
H       43.653465     45.960703     41.211427
C       42.777447     44.924774     39.509560
H       43.349791     45.465115     38.749087
H       42.665071     43.899632     39.137500
C       41.393008     45.531860     39.643803
H       40.811402     44.947245     40.358734
H       41.445282     46.548376     40.037825
N       40.677767     45.539909     38.385763
H       40.450734     44.642349     37.975884
C       40.411732     46.607929     37.637049
N       40.640809     47.850756     38.081940
H       40.257298     48.587344     37.506394
H       40.520510     48.064815     39.083064
N       39.941253     46.408804     36.405681
H       39.757220     45.452434     36.112190
H       39.498764     47.196818     35.934639
C       46.271449     40.556650     39.071830
H       46.493857     39.647010     39.643959
H       45.996164     41.316956     39.801448
C       45.112651     40.364301     38.162823
C       43.898944     40.985368     38.346396
H       43.590408     41.675729     39.116763
N       43.014596     40.611520     37.380726
H       42.041090     40.946131     37.396173
C       43.627526     39.723264     36.542590
C       43.131609     39.058786     35.427116
H       42.101994     39.209992     35.123298
C       43.985970     38.188052     34.764901
H       43.634515     37.633726     33.902465
C       45.302032     37.982305     35.209545
H       45.942382     37.284892     34.684259
C       45.792167     38.649662     36.317178
H       46.814930     38.499891     36.633045
C       44.958476     39.535552     37.005905
C       46.236427     44.729965     35.531775
H       46.528338     45.290709     36.422645
H       46.493177     45.331392     34.656235
C       44.776235     44.452349     35.490458
N       43.936545     45.327279     34.843502
H       44.261086     46.106518     34.271697
C       42.681969     44.849802     34.929754
H       41.823315     45.357219     34.530850
N       42.654012     43.714777     35.602456
C       43.959260     43.455867     35.959771
H       44.230513     42.584222     36.530325
C       36.850892     38.237951     43.106607
H       36.823645     37.149254     43.168177
H       35.866771     38.613157     43.380785
C       37.213271     38.695687     41.740492
N       36.512697     38.398392     40.587644
H       35.706641     37.772745     40.478418
C       37.102763     39.037603     39.557885
H       36.748602     39.006549     38.541103
N       38.151091     39.728833     39.988339
C       38.224354     39.521067     41.338408
H       38.992315     39.978507     41.934598
C       36.314107     45.375543     38.838073
C       38.965814     36.619915     35.384206
C       44.016595     38.512958     41.236935
C       39.268282     44.490615     43.203798
N       38.137780     42.145739     38.467766
C       37.329885     46.486786     38.566306
C       39.246704     35.518343     36.090038
C       44.631544     37.380715     41.594209
C       39.776625     45.840572     42.704255
N       39.049527     39.736022     37.385317
C       36.828823     47.940823     38.635007
C       39.409382     47.024133     43.589780
N       39.895019     41.833602     40.644110
C       38.272886     43.636528     40.403134
C       37.439784     41.226162     36.312392
C       40.612143     37.898247     37.694791
C       41.792358     40.554559     41.512609
C       35.684429     43.745709     36.137078
C       37.177723     39.004211     34.255008
C       43.280562     36.820067     38.535730
C       41.596004     42.401335     43.916418
C       37.800953     43.281686     39.154492
C       38.173674     40.057166     36.381505
C       41.309649     38.436556     38.751597
C       40.850758     41.556281     41.591927
O       35.627741     48.183462     38.380711
O       39.806742     48.150656     43.169886
C       36.845958     44.061445     38.407202
C       38.070290     38.982532     35.437404
C       42.530042     37.881321     39.245411
C       40.756094     42.470214     42.694680
O       37.733705     48.779849     38.868135
O       38.776135     46.812456     44.645451
C       36.610853     43.379732     37.240620
C       38.863886     37.962910     35.913196
C       42.869024     38.617358     40.359064
C       39.743627     43.341137     42.393172
C       37.418765     42.193383     37.293800
C       39.524120     38.485783     37.088212
C       41.850582     39.636431     40.487532
C       39.233483     42.942198     41.105802
N       40.926325     39.535737     39.486006
Fe      39.511021     40.831098     38.984481
H       36.099533     45.340656     39.906541
H       35.388149     45.607386     38.312257
H       38.726219     36.511420     34.328984
H       44.387681     39.451279     41.643299
H       39.610425     44.344754     44.226090
H       38.179550     44.514515     43.236708
H       37.710534     46.365926     37.546334
H       38.191218     46.380732     39.230043
H       39.259227     34.537952     35.635038
H       39.422861     35.547053     37.158062
H       45.481462     37.391739     42.264571
H       44.268737     36.414935     41.269295
H       39.390903     46.060972     41.704675
H       40.868798     45.829617     42.614946
H       37.864677     44.529012     40.862247
H       36.809954     41.376446     35.445542
H       40.985077     36.978355     37.271688
H       42.516189     40.479270     42.313040
H       36.215899     43.991975     35.211906
H       35.081215     44.609333     36.413008
H       34.993597     42.929191     35.912222
H       37.135499     38.039540     33.752334
H       37.485894     39.760221     33.527155
H       36.167556     39.248469     34.580519
H       44.268435     36.685809     38.973530
H       43.417546     37.090749     37.485410
H       42.737842     35.870223     38.559873
H       41.366304     41.503415     44.495682
H       41.412644     43.264241     44.549926
H       42.660596     42.396371     43.669033
O       40.728470     41.787807     38.071266
H       40.282924     42.366789     37.413025
O       39.795269     48.937525     40.568993
H       39.761973     48.537594     41.473061
H       38.911670     48.817261     40.139509
O       40.066368     43.511538     36.097005
H       41.057718     43.431482     35.888885
H       39.594798     43.058847     35.382084
O       39.240016     48.798205     35.106584
H       39.562140     49.572154     35.599589
H       39.962432     48.571914     34.500240
O       39.841535     42.625719     33.294906
H       39.420506     42.019931     32.654722
H       40.755602     42.329248     33.373079
O       35.842957     43.452130     30.867049
H       36.720695     43.392876     30.473625
H       35.963431     44.126070     31.572831
O       39.065323     45.339362     33.481106
H       39.460977     44.454022     33.367881
H       39.782497     45.971377     33.628453
O       36.406360     45.411954     32.743196
H       37.349156     45.457505     33.010934
H       36.184457     46.297570     32.437815
H       44.416407     44.388098     40.877356
H       47.236797     40.863758     38.618429
H       46.819253     43.802642     35.509072
H       37.600305     38.608777     43.839838
~

OH2 (FeIV-OH)

C       43.408263     45.120455     40.769007
H       42.718742     44.669245     41.487837
H       43.661582     46.116672     41.145548
C       42.760942     45.212529     39.382529
H       43.489440     45.489308     38.614477
H       42.359638     44.238917     39.077338
C       41.641168     46.251811     39.372020
H       40.777849     45.890032     39.941165
H       41.981100     47.168236     39.857604
N       41.234732     46.581074     38.012752
H       40.897756     45.800690     37.442484
C       40.997111     47.815923     37.578987
N       41.076770     48.873261     38.390702
H       40.839938     49.746752     37.929996
H       40.705535     48.805161     39.360674
N       40.706220     48.020399     36.284124
H       40.466960     48.966066     36.021152
H       40.940537     47.368378     35.545700
C       46.270402     40.581606     39.060186
H       46.494825     39.685626     39.652953
H       45.983308     41.357276     39.767608
C       45.119539     40.366044     38.151331
C       43.906137     40.999566     38.317721
H       43.603020     41.718431     39.063353
N       43.031944     40.612361     37.356748
H       42.069863     40.953215     37.341763
C       43.645667     39.709177     36.529299
C       43.158794     39.052665     35.406902
H       42.147535     39.247925     35.074155
C       44.020706     38.177812     34.758204
H       43.678313     37.634635     33.884740
C       45.329503     37.963236     35.219382
H       45.974561     37.265968     34.699681
C       45.810349     38.631921     36.330369
H       46.831080     38.487214     36.654098
C       44.969968     39.521480     37.007301
C       46.225723     44.733356     35.475470
H       46.505740     45.316572     36.355727
H       46.466244     45.322489     34.587218
C       44.778032     44.392294     35.446667
N       43.848219     45.241108     34.889643
H       44.094828     46.069499     34.348702
C       42.637381     44.634310     34.953863
H       41.728355     45.065984     34.566733
N       42.734677     43.453795     35.533468
C       44.062266     43.293173     35.842572
H       44.428359     42.400144     36.319703
C       36.877823     38.272393     43.098342
H       36.837975     37.183510     43.154270
H       35.895436     38.656125     43.366914
C       37.249755     38.728059     41.733870
N       36.547478     38.417727     40.585383
H       35.740316     37.792383     40.486408
C       37.133640     39.045039     39.547708
H       36.774264     39.003028     38.533303
N       38.183250     39.741321     39.967462
C       38.260014     39.551537     41.321741
H       39.028767     40.018144     41.911269
C       36.374541     45.419854     38.727909
C       38.952265     36.603128     35.340244
C       44.027110     38.522065     41.152711
C       39.278047     44.482334     43.120953
N       38.052271     42.109275     38.438935
C       37.402579     46.487812     38.338557
C       39.239288     35.502872     36.045603
C       44.625254     37.390354     41.537171
C       39.790010     45.848807     42.674037
N       39.011435     39.718172     37.342146
C       36.936203     47.944256     38.548128
C       39.415575     47.003020     43.596936
N       39.950821     41.885735     40.504518
C       38.294315     43.665693     40.309899
C       37.355696     41.176444     36.293985
C       40.601665     37.894058     37.630783
C       41.829515     40.586720     41.399746
C       35.577372     43.686712     36.121466
C       37.144334     38.973244     34.217195
C       43.267776     36.797278     38.476071
C       41.612409     42.406239     43.814823
C       37.762836     43.271632     39.096468
C       38.116773     40.025564     36.349938
C       41.310179     38.438099     38.674796
C       40.900492     41.597992     41.467725
O       35.728562     48.210016     38.336778
O       39.811218     48.140109     43.204101
C       36.817286     44.058261     38.342268
C       38.028585     38.954234     35.402972
C       42.530564     37.877366     39.170955
C       40.795763     42.494954     42.578622
O       37.841149     48.754015     38.860391
O       38.786948     46.768825     44.649338
C       36.529644     43.341981     37.208796
C       38.838613     37.943787     35.871828
C       42.880471     38.623279     40.270851
C       39.782083     43.367940     42.280885
C       37.324621     42.144165     37.274916
C       39.502432     38.474701     37.037176
C       41.871270     39.654337     40.387321
C       39.282981     42.987777     40.984950
N       40.938536     39.549333     39.395937
Fe      39.494203     40.834630     38.902034
H       36.229572     45.455937     39.808657
H       35.423863     45.662575     38.255787
H       38.715586     36.495738     34.284464
H       44.411443     39.464295     41.537548
H       39.592900     44.306206     44.148030
H       38.188670     44.498857     43.124047
H       37.643780     46.392728     37.269793
H       38.339169     46.340283     38.886378
H       39.260272     34.522755     35.590386
H       39.412517     35.532046     37.114208
H       45.474338     37.405015     42.208914
H       44.250595     36.422348     41.233196
H       39.412543     46.101987     41.678586
H       40.882972     45.841415     42.593401
H       37.901139     44.566007     40.766652
H       36.724083     41.321401     35.428269
H       40.969176     36.972652     37.207067
H       42.549944     40.508293     42.202749
H       36.082329     43.832934     35.163116
H       35.037244     44.601935     36.358800
H       34.832086     42.898345     35.985428
H       37.086841     38.003138     33.727042
H       37.470717     39.715150     33.482352
H       36.140750     39.242129     34.540054
H       44.257022     36.665243     38.911764
H       43.401626     37.049722     37.420943
H       42.720358     35.850831     38.520752
H       41.371444     41.500553     44.378117
H       41.421555     43.260142     44.459019
H       42.680482     42.400233     43.584271
O       40.593497     41.817776     37.828261
H       40.385573     41.608459     36.879073
O       39.713814     49.059716     40.715552
H       39.719094     48.595552     41.592824
H       38.878800     48.848157     40.227131
O       40.887861     41.485338     35.224164
H       41.587469     42.198917     35.337215
H       40.376439     41.788620     34.459460
O       39.830141     44.341478     36.957764
H       39.012594     44.457904     37.466863
H       40.193993     43.485233     37.295098
O       40.028976     42.749003     32.763709
H       39.529851     42.095772     32.237846
H       40.869542     42.870133     32.311492
O       35.847289     43.409787     30.937884
H       36.728450     43.344331     30.553287
H       35.994003     44.001850     31.710058
O       38.820648     44.695175     34.323408
H       39.256233     44.020168     33.773023
H       39.127540     44.520253     35.235227
O       36.523253     45.156383     32.984755
H       37.319363     44.992938     33.549687
H       36.633255     46.054049     32.655547
H       44.329154     44.509288     40.802535
H       47.234434     40.884237     38.605698
H       46.831011     43.815608     35.474311
H       37.623651     38.630517     43.839356
~

OH3 (FeIV-OH)

C       43.400923     44.942557     40.784935
H       42.781626     44.512599     41.578454
H       43.570208     45.994849     41.031317
C       42.700003     44.769589     39.437381
H       43.287340     45.198218     38.618941
H       42.586444     43.705726     39.200735
C       41.297097     45.361116     39.432935
H       40.728886     45.011481     38.563885
H       40.751060     45.009940     40.308533
N       41.264321     46.816341     39.460923
H       41.024078     47.288174     40.325152
C       41.203657     47.581396     38.365331
N       41.016222     48.889276     38.518156
H       40.849142     49.464442     37.701483
H       40.561128     49.163509     39.401225
N       41.394274     47.062754     37.144855
H       40.873866     47.522114     36.392345
H       41.534655     46.068050     37.048250
C       46.312843     40.487027     39.080270
H       46.565785     39.565480     39.619824
H       46.029047     41.217042     39.837065
C       45.155791     40.298395     38.172607
C       43.947674     40.942039     38.343289
H       43.637105     41.617799     39.125506
N       43.088009     40.615202     37.347330
H       42.140257     40.995427     37.306237
C       43.704299     39.735670     36.497383
C       43.224969     39.129119     35.345540
H       42.230448     39.369072     34.994043
C       44.072863     38.245359     34.690242
H       43.734134     37.738007     33.794399
C       45.362932     37.979385     35.173408
H       45.998699     37.277122     34.649788
C       45.840273     38.605936     36.311120
H       46.848974     38.423062     36.650899
C       45.011496     39.498543     36.995411
C       46.254697     44.779390     35.594412
H       46.612010     45.334272     36.464042
H       46.475464     45.367574     34.701410
C       44.789300     44.523418     35.639132
N       43.927356     45.221756     34.826203
H       44.226032     45.916463     34.140675
C       42.680546     44.745991     35.028167
H       41.817604     45.086309     34.483391
N       42.677397     43.791468     35.942934
C       43.990807     43.649406     36.328366
H       44.290897     42.928390     37.069026
C       36.867610     38.256165     43.095109
H       36.829566     37.167687     43.156618
H       35.884916     38.640257     43.362184
C       37.240962     38.707802     41.728813
N       36.542203     38.407476     40.576111
H       35.733115     37.785602     40.470163
C       37.138475     39.038186     39.543793
H       36.785992     39.001782     38.526592
N       38.189197     39.727100     39.972036
C       38.257903     39.526160     41.324601
H       39.026022     39.982608     41.921532
C       36.439766     45.432189     38.746951
C       38.967770     36.610768     35.365941
C       44.039213     38.505550     41.205392
C       39.268860     44.455799     43.197161
N       38.179767     42.154506     38.440520
C       37.454868     46.525390     38.387623
C       39.257500     35.510960     36.071184
C       44.642170     37.368406     41.567819
C       39.780357     45.812778     42.721451
N       39.077431     39.728213     37.363122
C       36.934389     47.962392     38.601106
C       39.421282     46.978305     43.632852
N       39.923990     41.836622     40.607672
C       38.297975     43.636953     40.377314
C       37.480817     41.231389     36.283835
C       40.644701     37.894875     37.652788
C       41.822406     40.554341     41.467718
C       35.764452     43.767625     36.076149
C       37.183645     39.006365     34.241594
C       43.318075     36.819543     38.492482
C       41.608455     42.378522     43.893180
C       37.847716     43.295623     39.117228
C       38.192617     40.050398     36.362953
C       41.351687     38.441807     38.699091
C       40.877231     41.552929     41.555038
O       35.730025     48.201878     38.360509
O       39.845436     48.109864     43.246124
C       36.925116     44.094026     38.346322
C       38.075767     38.974538     35.423517
C       42.568919     37.884909     39.197328
C       40.772377     42.452536     42.669042
O       37.810935     48.789151     38.955511
O       38.773244     46.760239     44.673200
C       36.683326     43.404772     37.185378
C       38.869006     37.953111     35.895211
C       42.903638     38.619841     40.313792
C       39.753623     43.318862     42.374426
C       37.472045     42.207854     37.256217
C       39.544999     38.477255     37.061972
C       41.885891     39.641889     40.437278
C       39.250553     42.933569     41.082693
N       40.967937     39.545257     39.430106
Fe      39.535816     40.824157     38.956747
H       36.272883     45.451277     39.825108
H       35.494445     45.662740     38.257124
H       38.720406     36.501644     34.312809
H       44.409307     39.439759     41.622138
H       39.600345     44.296952     44.221196
H       38.180144     44.481398     43.219823
H       37.729139     46.446954     37.327581
H       38.377044     46.394608     38.961481
H       39.268889     34.529972     35.617466
H       39.442471     35.542047     37.137753
H       45.481816     37.371897     42.251249
H       44.277505     36.406168     41.234815
H       39.379498     46.055533     41.731024
H       40.873053     45.799372     42.627200
H       37.886724     44.527282     40.837890
H       36.867976     41.393311     35.407458
H       41.013774     36.973594     37.229059
H       42.542103     40.472301     42.271326
H       36.298714     44.001814     35.151183
H       35.166700     44.637683     36.343156
H       35.069747     42.951927     35.859036
H       37.127321     38.040124     33.743265
H       37.506819     39.756658     33.513787
H       36.177178     39.269196     34.564060
H       44.303487     36.680039     38.934270
H       43.460728     37.090013     37.442857
H       42.770807     35.872178     38.513311
H       41.386071     41.472247     44.462033
H       41.414997     43.231490     44.537703
H       42.673472     42.386130     43.648359
O       40.757941     41.795979     38.005315
H       40.396563     42.671001     37.809533
O       39.617194     49.092745     40.839555
H       39.632432     48.641450     41.727535
H       38.783999     48.872916     40.349123
O       40.994160     41.690155     35.116304
H       41.586695     42.395872     35.482528
H       40.420297     41.466429     35.863927
O       39.595511     48.471441     35.435199
H       39.775624     49.397309     35.660532
H       40.063764     48.298462     34.604701
O       40.125462     42.850859     32.853872
H       39.674920     42.211629     32.278519
H       40.358891     42.358010     33.678395
O       36.496402     42.976096     31.646750
H       37.368257     42.559053     31.660325
H       36.571785     43.783460     32.196663
O       39.263753     45.192288     33.826331
H       39.599414     44.361096     33.399240
H       39.946481     45.869542     33.734094
O       36.702728     45.378969     33.060204
H       37.641049     45.409665     33.375294
H       36.636039     46.079663     32.403584
H       44.362770     44.406305     40.832019
H       47.262338     40.833563     38.617784
H       46.818159     43.836158     35.546050
H       37.614022     38.619325     43.835584
~

OH4 (FeIV-OH)

C       43.379901     45.009385     40.707187
H       42.754705     44.589182     41.501482
H       43.550955     46.063131     40.945875
C       42.681516     44.819424     39.356589
H       43.250946     45.264700     38.534131
H       42.606747     43.751410     39.124406
C       41.245892     45.339436     39.336003
H       40.692184     44.876580     38.518478
H       40.740503     45.033689     40.252192
N       41.113150     46.787653     39.252106
H       40.854341     47.323482     40.077319
C       41.103202     47.500361     38.122279
N       41.089217     48.830148     38.236264
H       40.787385     49.405427     37.454308
H       40.813578     49.168245     39.159676
N       41.187355     46.902194     36.928493
H       41.133782     47.457901     36.087121
H       40.900948     45.931278     36.823310
C       46.246445     40.601573     39.040499
H       46.457949     39.705135     39.637166
H       45.960866     41.381119     39.744346
C       45.100575     40.393388     38.119351
C       43.891067     41.033817     38.271107
H       43.585089     41.747669     39.019566
N       43.017888     40.650499     37.303236
H       42.059001     41.015709     37.278480
C       43.633762     39.740351     36.487649
C       43.151775     39.072559     35.369657
H       42.135333     39.240995     35.033555
C       44.009807     38.187244     34.730760
H       43.668892     37.634654     33.863274
C       45.314780     37.972264     35.200509
H       45.958696     37.266898     34.690553
C       45.792695     38.647042     36.309868
H       46.809909     38.495976     36.642479
C       44.954805     39.546147     36.975001
C       46.214748     44.722441     35.449317
H       46.463617     45.301988     36.340779
H       46.477243     45.320306     34.572937
C       44.769551     44.377951     35.368135
N       43.864998     45.246733     34.801272
H       44.135505     46.088561     34.293429
C       42.654577     44.646587     34.788734
H       41.768233     45.090304     34.363560
N       42.724117     43.445540     35.333026
C       44.037300     43.268148     35.698537
H       44.381926     42.360015     36.162157
C       36.873903     38.263609     43.092455
H       36.832996     37.175076     43.152068
H       35.891628     38.649515     43.358480
C       37.248448     38.715952     41.726729
N       36.546000     38.415399     40.575982
H       35.737309     37.792440     40.472864
C       37.138706     39.045020     39.541789
H       36.780340     39.010343     38.526533
N       38.191823     39.733489     39.966124
C       38.264785     39.533919     41.319048
H       39.034334     39.991009     41.914024
C       36.404850     45.421780     38.753402
C       38.962945     36.607963     35.362288
C       44.049462     38.545497     41.171315
C       39.266123     44.479519     43.171967
N       38.128908     42.139759     38.439516
C       37.429379     46.495237     38.366852
C       39.246977     35.511002     36.074135
C       44.637737     37.407194     41.553296
C       39.766918     45.838560     42.688814
N       39.054321     39.728814     37.352490
C       36.954326     47.946494     38.599255
C       39.407703     47.003228     43.602812
N       39.920503     41.856987     40.583263
C       38.280358     43.642123     40.362583
C       37.422572     41.207216     36.290380
C       40.629233     37.902874     37.650265
C       41.834294     40.593290     41.433781
C       35.638160     43.719209     36.128565
C       37.171768     38.990343     34.229315
C       43.301749     36.825723     38.492906
C       41.612020     42.405282     43.863736
C       37.809965     43.285238     39.114035
C       38.165965     40.044224     36.354054
C       41.340545     38.458994     38.687647
C       40.880731     41.582769     41.525895
O       35.752615     48.213367     38.366826
O       39.813717     48.138089     43.208885
C       36.870942     44.074100     38.357182
C       38.064262     38.968759     35.410150
C       42.560622     37.904988     39.184235
C       40.774799     42.481269     42.640862
O       37.854327     48.747154     38.947840
O       38.777575     46.779320     44.654428
C       36.600153     43.371022     37.208080
C       38.862132     37.952699     35.885552
C       42.906753     38.654343     40.287306
C       39.751921     43.342840     42.349565
C       37.401235     42.177808     37.269761
C       39.529871     38.481257     37.054547
C       41.893529     39.678333     40.407032
C       39.243887     42.950474     41.060610
N       40.966473     39.572981     39.406061
Fe      39.528468     40.843036     38.931667
H       36.260892     45.452681     39.834283
H       35.453155     45.658615     38.280200
H       38.717281     36.494603     34.309250
H       44.436727     39.483820     41.561928
H       39.606227     44.326915     44.194321
H       38.177497     44.496949     43.203215
H       37.658586     46.416318     37.294860
H       38.370004     46.334927     38.900530
H       39.256169     34.527218     35.626420
H       39.428183     35.546904     37.141226
H       45.483513     37.411945     42.229207
H       44.255578     36.443572     41.244127
H       39.361806     46.077214     41.699348
H       40.858744     45.830729     42.587939
H       37.873398     44.535410     40.820804
H       36.793209     41.356277     35.423160
H       40.996339     36.977244     37.235202
H       42.560923     40.517895     42.231582
H       36.128188     43.957320     35.178917
H       35.037869     44.581281     36.418447
H       34.945660     42.894259     35.942828
H       37.154544     38.035332     33.707278
H       37.463413     39.769087     33.520096
H       36.157333     39.201513     34.563315
H       44.286584     36.686486     38.935875
H       43.444595     37.080778     37.439396
H       42.749048     35.881993     38.529135
H       41.396308     41.493009     44.425946
H       41.412605     43.252234     44.514128
H       42.676388     42.423048     43.617636
O       40.701649     41.818880     37.957003
H       40.304025     42.655242     37.648698
O       39.806533     49.026404     40.737003
H       39.762360     48.623021     41.648393
H       38.964679     48.832912     40.250448
O       40.404824     42.363269     34.783849
H       41.366940     42.600132     35.047654
H       40.152498     41.561946     35.258864
O       39.766579     44.288677     36.587147
H       38.812098     44.380753     36.722917
H       39.873772     43.646745     35.843548
O       38.852585     43.098187     30.268291
H       38.797121     42.222496     30.695088
H       39.469802     42.970562     29.537323
O       35.909868     43.413252     30.766719
H       36.789262     43.425022     30.358139
H       36.050997     43.942965     31.581156
O       39.268737     44.063181     32.911668
H       39.619541     43.328289     33.453022
H       39.343926     43.790495     31.981139
O       36.711150     44.836940     33.018020
H       37.659705     44.539889     33.058799
H       36.761645     45.786138     32.863889
H       44.341524     44.465618     40.770340
H       47.219418     40.895883     38.596474
H       46.825590     43.809405     35.457457
H       37.619225     38.623684     43.834934
~

OH5 (FeIV-OH)

C       43.443251     45.116376     40.894189
H       42.786256     44.683119     41.652723
H       43.708922     46.122306     41.230709
C       42.732922     45.163929     39.545191
H       43.401194     45.483442     38.738665
H       42.385722     44.158454     39.267315
C       41.531541     46.098459     39.593006
H       40.816997     45.745314     40.337506
H       41.836608     47.099484     39.899972
N       40.877889     46.176119     38.302923
H       40.519818     45.315419     37.893770
C       40.670806     47.270725     37.569823
N       40.913330     48.490652     38.051664
H       40.686066     49.276386     37.449819
H       40.704990     48.656755     39.051148
N       40.280281     47.085275     36.301501
H       40.074239     46.131910     36.037665
H       39.751929     47.812325     35.814992
C       46.268979     40.556370     39.051456
H       46.496359     39.652339     39.629595
H       45.981223     41.317899     39.774706
C       45.115002     40.344666     38.139027
C       43.886707     40.936331     38.333669
H       43.571912     41.592015     39.133074
N       43.012011     40.568124     37.351986
H       42.028803     40.853909     37.374481
C       43.645871     39.693718     36.506030
C       43.159515     39.026411     35.388980
H       42.131128     39.166048     35.077134
C       44.026000     38.162564     34.733911
H       43.681975     37.603738     33.871904
C       45.341403     37.969376     35.184636
H       45.988240     37.274553     34.664824
C       45.821666     38.644950     36.290417
H       46.842873     38.504217     36.613343
C       44.974919     39.524298     36.973024
C       46.253032     44.786545     35.568334
H       46.602294     45.380254     36.414617
H       46.425006     45.354159     34.652525
C       44.807465     44.466470     35.677418
N       43.848323     45.161037     34.963356
H       44.062354     45.906251     34.291993
C       42.638911     44.666772     35.225243
H       41.697423     44.979724     34.816854
N       42.797800     43.671448     36.090055
C       44.127228     43.523935     36.391384
H       44.473221     42.770911     37.078720
C       36.875197     38.265180     43.080589
H       36.831903     37.176228     43.128448
H       35.892519     38.649039     43.347397
C       37.251974     38.730241     41.719695
N       36.552105     38.437879     40.563431
H       35.743801     37.811685     40.456436
C       37.139444     39.077429     39.535711
H       36.781989     39.048499     38.519916
N       38.193402     39.766533     39.968555
C       38.266647     39.554200     41.321254
H       39.033907     40.007126     41.921814
C       36.368026     45.419153     38.787875
C       38.980613     36.642047     35.388766
C       44.008853     38.505092     41.251675
C       39.279253     44.505483     43.184270
N       38.122766     42.156788     38.450506
C       37.400290     46.483660     38.405229
C       39.246548     35.549240     36.113428
C       44.623331     37.368382     41.599525
C       39.764442     45.859945     42.675551
N       39.096843     39.803126     37.342759
C       36.930620     47.951360     38.549955
C       39.410521     47.045543     43.565502
N       39.951358     41.894152     40.588945
C       38.313879     43.679414     40.356934
C       37.427986     41.241069     36.293165
C       40.638096     37.940200     37.669286
C       41.809999     40.576803     41.501386
C       35.622371     43.741105     36.147574
C       37.188338     39.012065     34.244833
C       43.272272     36.812149     38.543763
C       41.586652     42.407570     43.916768
C       37.810730     43.300532     39.125224
C       38.199058     40.095483     36.352431
C       41.331859     38.468621     38.736785
C       40.884020     41.594667     41.569816
O       35.723127     48.212686     38.396731
O       39.814217     48.166379     43.134857
C       36.848039     44.081413     38.381317
C       38.088270     39.005687     35.418606
C       42.538514     37.891687     39.242905
C       40.776994     42.494938     42.676345
O       37.877395     48.753850     38.752681
O       38.785201     46.836816     44.622290
C       36.579877     43.386597     37.229881
C       38.886446     37.993397     35.899689
C       42.876860     38.621353     40.357986
C       39.775348     43.377018     42.361994
C       37.387579     42.199942     37.281835
C       39.562679     38.535345     37.055030
C       41.864564     39.659363     40.474310
C       39.288195     42.997924     41.053774
N       40.951671     39.573894     39.463517
Fe      39.498586     40.848988     38.965418
H       36.220499     45.442540     39.867687
H       35.419514     45.655596     38.308551
H       38.740818     36.520150     34.335497
H       44.367112     39.435948     41.685230
H       39.626428     44.365169     44.205518
H       38.190446     44.509736     43.216974
H       37.678794     46.361762     37.350048
H       38.314700     46.353475     38.986618
H       39.249866     34.561724     35.674071
H       39.415605     35.590311     37.182497
H       45.459407     37.371871     42.287061
H       44.271457     36.406361     41.253326
H       39.344354     46.078858     41.689528
H       40.853894     45.857656     42.564163
H       37.899789     44.567998     40.817851
H       36.783650     41.374551     35.434239
H       40.994063     37.007980     37.258783
H       42.515158     40.482855     42.316267
H       36.119122     43.982461     35.202322
H       35.025193     44.605999     36.433143
H       34.926549     42.921366     35.953462
H       37.164334     38.050931     33.735523
H       37.475723     39.781546     33.522737
H       36.175037     39.229628     34.579787
H       44.263843     36.677245     38.972658
H       43.397982     37.059838     37.486659
H       42.723342     35.867403     38.594717
H       41.321358     41.519113     44.494337
H       41.412095     43.276170     44.544017
H       42.655438     42.374290     43.692119
O       40.754703     41.958349     38.003393
H       42.024922     43.127372     36.466162
H       41.198257     42.389504     38.748499
O       39.838753     49.058218     40.589740
H       39.829015     48.616455     41.479040
H       38.976402     48.878911     40.150757
O       39.965648     43.978920     36.522092
H       39.111866     43.890837     36.079556
H       40.057444     43.171722     37.107606
O       38.698899     49.043854     35.079822
H       39.028428     49.791533     35.604816
H       38.772245     49.322280     34.158735
O       38.969743     43.467539     31.348662
H       38.922830     42.504400     31.511774
H       39.484764     43.541875     30.536227
O       35.903197     43.464445     31.031917
H       36.845453     43.458162     30.808106
H       35.898961     44.086302     31.783802
O       39.233531     45.202067     33.570520
H       39.312908     44.563832     32.831796
H       39.968590     45.827499     33.476389
O       36.452800     45.465885     33.021589
H       37.407369     45.522032     33.222170
H       36.214998     46.321685     32.649758
H       44.356451     44.502708     40.892156
H       47.237043     40.868971     38.602861
H       46.842611     43.861099     35.538094
H       37.619712     38.617668     43.827928
~

OH6 (FeIV-OH)

C       43.396505     45.156605     40.821278
H       42.717881     44.721022     41.558463
H       43.673992     46.150384     41.185077
C       42.718787     45.250229     39.449274
H       43.446295     45.448660     38.655169
H       42.236775     44.297499     39.195495
C       41.685994     46.372810     39.417955
H       40.825511     46.132092     40.049665
H       42.125494     47.287484     39.819594
N       41.253310     46.646562     38.052038
H       40.892615     45.848471     37.525829
C       40.985357     47.872025     37.596521
N       41.056388     48.935071     38.393055
H       40.823223     49.806927     37.926387
H       40.705243     48.871013     39.374033
N       40.679635     48.047599     36.299393
H       40.424964     48.986166     36.021378
H       40.918060     47.385848     35.573847
C       46.271776     40.568265     39.050976
H       46.496225     39.658971     39.621840
H       45.986574     41.326674     39.777206
C       45.117090     40.369198     38.140038
C       43.900432     40.989425     38.321740
H       43.590111     41.680100     39.091712
N       43.022613     40.616419     37.347940
H       42.040608     40.911739     37.382222
C       43.640316     39.715919     36.515681
C       43.151526     39.044877     35.401487
H       42.131888     39.207217     35.076005
C       44.012647     38.168053     34.755438
H       43.667349     37.610087     33.893145
C       45.325065     37.964192     35.209792
H       45.967711     37.262327     34.693868
C       45.807884     38.642504     36.312946
H       46.828218     38.498430     36.637507
C       44.966579     39.533871     36.986915
C       46.211281     44.761699     35.516610
H       46.507379     45.348570     36.387379
H       46.423938     45.344641     34.618509
C       44.765112     44.423069     35.537078
N       43.821275     45.204403     34.895499
H       44.057581     46.011044     34.308602
C       42.609512     44.657593     35.025322
H       41.678548     45.019663     34.617270
N       42.754853     43.548385     35.743864
C       44.074959     43.375736     36.074891
H       44.408834     42.536723     36.660670
C       36.882737     38.269266     43.085083
H       36.834822     37.180555     43.136544
H       35.901036     38.658063     43.348618
C       37.262145     38.727207     41.723226
N       36.555322     38.434281     40.571937
H       35.743773     37.811697     40.470071
C       37.141241     39.065469     39.539173
H       36.775623     39.036947     38.526555
N       38.202146     39.748955     39.963798
C       38.281391     39.542901     41.316905
H       39.055344     39.993951     41.911049
C       36.381159     45.416421     38.730637
C       38.967831     36.607483     35.340316
C       44.017841     38.516372     41.174488
C       39.272416     44.478502     43.130274
N       38.073101     42.116295     38.426942
C       37.415410     46.473584     38.326264
C       39.233635     35.514814     36.064929
C       44.621454     37.381248     41.544194
C       39.781297     45.841531     42.665157
N       39.038566     39.741409     37.322072
C       36.952134     47.936172     38.536441
C       39.415733     47.003579     43.585389
N       39.952666     41.889893     40.509971
C       38.288491     43.656701     40.315787
C       37.382291     41.197396     36.268109
C       40.614618     37.907539     37.630082
C       41.832123     40.593093     41.410241
C       35.607198     43.714381     36.105093
C       37.157265     38.969595     34.202630
C       43.264809     36.794767     38.490978
C       41.609302     42.410635     43.828089
C       37.771113     43.269817     39.094328
C       38.142103     40.042935     36.325164
C       41.319547     38.450289     38.678006
C       40.903312     41.603169     41.479232
O       35.747927     48.204661     38.353537
O       39.822179     48.136118     43.187653
C       36.830496     44.061036     38.339131
C       38.056677     38.966017     35.377947
C       42.533154     37.881971     39.179256
C       40.795057     42.496229     42.591180
O       37.882309     48.728609     38.823810
O       38.785589     46.775946     44.634436
C       36.557039     43.358128     37.191388
C       38.861331     37.954607     35.858556
C       42.882197     38.625573     40.282735
C       39.776755     43.365216     42.292758
C       37.349467     42.160475     37.255685
C       39.521940     38.489705     37.024815
C       41.875531     39.663938     40.393532
C       39.280532     42.983772     40.992089
N       40.950752     39.569321     39.395780
Fe      39.487270     40.834003     38.920702
H       36.245163     45.458032     39.811697
H       35.429259     45.660221     38.262687
H       38.736698     36.488765     34.284959
H       44.385279     39.452435     41.588896
H       39.593849     44.311498     44.156472
H       38.183495     44.492614     43.138900
H       37.643274     46.380051     37.254157
H       38.354351     46.322661     38.868583
H       39.245658     34.527495     35.625351
H       39.394055     35.556342     37.135287
H       45.458072     37.389908     42.231405
H       44.260822     36.415854     41.216976
H       39.388360     46.086424     41.673408
H       40.873083     45.833344     42.575508
H       37.883530     44.548892     40.778162
H       36.745768     41.340672     35.404713
H       40.976374     36.978701     37.217569
H       42.544938     40.507633     42.219195
H       36.108974     43.887660     35.148377
H       35.053379     44.616302     36.360477
H       34.871222     42.920920     35.952788
H       37.149648     38.014540     33.681736
H       37.421665     39.751798     33.485892
H       36.144119     39.163509     34.548095
H       44.255284     36.662842     38.923088
H       43.393697     37.036036     37.432751
H       42.715425     35.850528     38.548033
H       41.361659     41.510135     44.395908
H       41.420938     43.268028     44.467416
H       42.677662     42.397892     43.599932
O       40.636858     41.866653     37.804706
H       42.001575     42.897802     35.956874
H       40.280552     41.681377     36.920735
O       39.739800     49.084866     40.739808
H       39.763533     48.619484     41.622374
H       38.892411     48.874821     40.287432
O       40.709226     41.515401     34.899225
H       40.670942     41.859929     33.987904
H       39.971702     40.890085     34.959312
O       39.898603     44.321865     37.015696
H       39.030092     44.537024     37.392928
H       40.150848     43.464591     37.463489
O       40.223197     42.770030     32.440029
H       39.623483     42.106135     32.044158
H       40.740980     43.112027     31.702939
O       35.900878     43.433659     30.900185
H       36.725028     43.423415     30.401430
H       36.117194     44.002575     31.667241
O       39.224416     44.657872     34.281707
H       39.531040     43.936546     33.705701
H       39.368317     44.365435     35.203236
O       36.832242     45.112955     32.964671
H       37.642672     44.976757     33.504234
H       36.828762     46.048288     32.737843
H       44.309466     44.533281     40.837186
H       47.235976     40.879533     38.599501
H       46.815864     43.843940     35.506354
H       37.626754     38.621552     43.831123
~

OH7 (FeIV-OH)

C       43.389634     45.002047     40.797106
H       42.768406     44.566244     41.585231
H       43.570321     46.047777     41.058920
C       42.677355     44.861542     39.450669
H       43.254564     45.316664     38.638153
H       42.586994     43.797636     39.195597
C       41.264150     45.439292     39.471166
H       40.674812     45.074711     38.620196
H       40.740141     45.078254     40.356049
N       41.219341     46.891292     39.506158
H       40.976322     47.357208     40.374790
C       41.167564     47.670645     38.419181
N       41.042682     48.980808     38.580270
H       40.860331     49.561887     37.769206
H       40.614037     49.260589     39.477710
N       41.314899     47.147412     37.186933
H       40.780222     47.632510     36.452090
H       41.280323     46.142504     37.126359
C       46.273461     40.546004     39.056777
H       46.496648     39.627423     39.613201
H       45.994227     41.292180     39.798618
C       45.115682     40.359754     38.144478
C       43.893341     40.962516     38.342484
H       43.580533     41.615218     39.144574
N       43.011116     40.597595     37.366260
H       42.024070     40.873369     37.409360
C       43.635422     39.717355     36.519237
C       43.141465     39.053805     35.403494
H       42.113105     39.201823     35.095668
C       44.000969     38.186649     34.743238
H       43.652490     37.631271     33.880864
C       45.317269     37.986032     35.187832
H       45.958610     37.289183     34.663717
C       45.805763     38.657605     36.292539
H       46.828180     38.511543     36.609821
C       44.965699     39.540140     36.979537
C       46.291037     44.791378     35.588787
H       46.600310     45.346154     36.475019
H       46.527408     45.389216     34.706651
C       44.835997     44.504544     35.574332
N       43.990031     45.259130     34.789762
H       44.308589     46.011000     34.171925
C       42.751095     44.785264     34.873769
H       41.883612     45.132993     34.346871
N       42.769421     43.751752     35.703472
C       44.049506     43.550697     36.158973
H       44.299596     42.755154     36.841468
C       36.844869     38.222021     43.105369
H       36.813622     37.133550     43.168052
H       35.861594     38.600905     43.377581
C       37.206610     38.675865     41.738594
N       36.497130     38.385368     40.588481
H       35.689039     37.757943     40.481429
C       37.080746     39.018014     39.555806
H       36.716188     38.993102     38.542682
N       38.141068     39.700840     39.981669
C       38.223250     39.492150     41.332175
H       38.999916     39.940842     41.923412
C       36.424065     45.413361     38.737527
C       38.984001     36.594160     35.368083
C       44.000839     38.490138     41.233614
C       39.245076     44.456242     43.181749
N       38.080318     42.090861     38.460042
C       37.461931     46.474080     38.350512
C       39.260615     35.495705     36.080271
C       44.627037     37.361055     41.583904
C       39.760003     45.812363     42.702801
N       39.047446     39.727220     37.363843
C       36.986944     47.931740     38.565193
C       39.414840     46.977672     43.623350
N       39.897816     41.824625     40.601151
C       38.271069     43.619257     40.361484
C       37.388990     41.173290     36.305000
C       40.615912     37.882063     37.670325
C       41.775796     40.526712     41.501766
C       35.662934     43.720731     36.107178
C       37.181550     38.963590     34.235788
C       43.281859     36.803337     38.517613
C       41.569790     42.385746     43.903474
C       37.789176     43.251223     39.119876
C       38.153185     40.024953     36.368879
C       41.304802     38.412701     38.738321
C       40.843704     41.537555     41.573540
O       35.784082     48.196930     38.371583
O       39.847082     48.106414     43.234532
C       36.871317     44.057138     38.349985
C       38.062635     38.947230     35.423138
C       42.528393     37.859878     39.230713
C       40.743609     42.447643     42.672515
O       37.909064     48.730392     38.872420
O       38.773793     46.759881     44.663824
C       36.595729     43.354323     37.205254
C       38.868726     37.935450     35.898667
C       42.859859     38.590093     40.348058
C       39.731260     43.319792     42.362373
C       37.364727     42.143077     37.282624
C       39.530469     38.468273     37.063446
C       41.829963     39.605968     40.477688
C       39.230084     42.927037     41.067960
N       40.905928     39.502743     39.477806
Fe      39.445628     40.768606     38.982893
H       36.272001     45.453162     39.816989
H       35.477619     45.659548     38.258973
H       38.752963     36.484974     34.311638
H       44.354389     39.426737     41.658860
H       39.571000     44.300361     44.207793
H       38.156738     44.482689     43.197023
H       37.711720     46.383089     37.284786
H       38.390242     46.320892     38.908438
H       39.282461     34.513870     35.628950
H       39.420682     35.526961     37.150888
H       45.467858     37.375094     42.265617
H       44.280374     36.394327     41.245437
H       39.345086     46.062593     41.719938
H       40.851861     45.795756     42.600920
H       37.868965     44.518855     40.812111
H       36.757824     41.314827     35.437727
H       40.986145     36.960931     37.247675
H       42.491535     40.444029     42.308623
H       36.176391     43.894153     35.156701
H       35.113466     44.626580     36.357893
H       34.922945     42.933585     35.942095
H       37.146151     38.001094     33.730025
H       37.492346     39.724828     33.514098
H       36.169516     39.203945     34.556140
H       44.271739     36.672659     38.951511
H       43.413023     37.073821     37.466632
H       42.744844     35.850682     38.544091
H       41.299655     41.518388     44.510040
H       41.417132     43.275426     44.507006
H       42.634553     42.328953     43.665437
O       40.681657     41.832180     38.011013
H       41.880963     43.237627     35.876864
H       41.021825     42.440050     38.681422
O       39.625664     49.120017     40.869479
H       39.638469     48.666214     41.761827
H       38.799965     48.894767     40.379100
O       40.216481     42.911230     35.752109
H       39.559915     43.620115     35.689593
H       40.177612     42.502975     36.674559
O       39.602032     48.486397     35.401758
H       39.711589     49.412131     35.673300
H       40.107559     48.387572     34.581601
O       40.113930     42.739743     32.969028
H       39.641706     42.111565     32.391109
H       40.093653     42.361153     33.864271
O       35.859418     43.434211     30.883867
H       36.719356     43.359983     30.455336
H       36.030252     44.054770     31.621789
O       39.183974     45.069136     33.935005
H       39.535970     44.301559     33.413540
H       39.754251     45.829749     33.760250
O       36.579819     45.263626     32.885520
H       37.472509     45.233310     33.289004
H       36.439259     46.180442     32.628295
H       44.346387     44.454705     40.834645
H       47.240260     40.861266     38.608872
H       46.859280     43.857514     35.551233
H       37.596177     38.593197     43.835784
~

OH8 (FeIV-OH)

C       43.380119     45.052109     40.753560
H       42.759002     44.630351     41.549387
H       43.562315     46.101638     40.998553
C       42.668300     44.884029     39.408303
H       43.229584     45.341941     38.587083
H       42.611111     43.814980     39.164035
C       41.230047     45.402195     39.407384
H       40.661699     44.948549     38.593165
H       40.736785     45.090395     40.327111
N       41.104294     46.847954     39.330291
H       40.833314     47.387385     40.152557
C       41.090228     47.554196     38.196449
N       41.077068     48.879753     38.293474
H       40.799956     49.454755     37.501465
H       40.821153     49.235462     39.216030
N       41.174035     46.937675     37.004691
H       41.080449     47.496911     36.169799
H       40.852706     45.974229     36.920251
C       46.223417     40.643323     39.019194
H       46.423939     39.765409     39.645267
H       45.928451     41.444465     39.694221
C       45.088349     40.402151     38.089611
C       43.858382     41.001093     38.242618
H       43.542124     41.701622     39.000941
N       42.992665     40.583077     37.273200
H       42.006682     40.855972     37.272804
C       43.639032     39.676748     36.470010
C       43.171851     38.964913     35.373088
H       42.143294     39.077637     35.053064
C       44.053817     38.092927     34.750667
H       43.723166     37.505986     33.902492
C       45.367785     37.931557     35.217091
H       46.028017     37.231210     34.721940
C       45.828712     38.646106     36.306927
H       46.848622     38.528815     36.643262
C       44.965576     39.536283     36.954689
C       46.193161     44.747440     35.451676
H       46.421345     45.335585     36.341289
H       46.440659     45.344474     34.571413
C       44.758487     44.367059     35.375296
N       43.818558     45.190508     34.781759
H       44.057821     46.051380     34.281376
C       42.626005     44.590822     34.768829
H       41.705147     44.956023     34.342514
N       42.774414     43.407295     35.352197
C       44.082283     43.238600     35.739018
H       44.423978     42.342466     36.226537
C       36.873178     38.258168     43.085343
H       36.828904     37.169473     43.138463
H       35.891241     38.644396     43.352002
C       37.245846     38.716593     41.721549
N       36.534760     38.425456     40.572063
H       35.725826     37.798842     40.470563
C       37.114915     39.060462     39.538625
H       36.745796     39.033669     38.527119
N       38.176394     39.745139     39.960498
C       38.261719     39.534544     41.312834
H       39.037073     39.984671     41.905480
C       36.386783     45.425929     38.742080
C       38.961782     36.624999     35.346045
C       44.012039     38.532622     41.178885
C       39.241039     44.475242     43.154710
N       38.064347     42.125405     38.428373
C       37.429527     46.473886     38.335211
C       39.227340     35.534003     36.073455
C       44.617118     37.397487     41.547661
C       39.749573     45.835480     42.678404
N       39.035844     39.769726     37.319412
C       36.974858     47.936318     38.581269
C       39.403073     46.994930     43.606054
N       39.921370     41.883122     40.540870
C       38.258099     43.644489     40.336580
C       37.359378     41.206061     36.275648
C       40.609953     37.929637     37.630067
C       41.815376     40.599183     41.427297
C       35.578353     43.730851     36.125887
C       37.141400     38.982159     34.214019
C       43.253397     36.803032     38.503542
C       41.584020     42.413599     43.854356
C       37.767711     43.276255     39.098256
C       38.127717     40.058180     36.332779
C       41.311212     38.465070     38.687343
C       40.873359     41.598670     41.508950
O       35.777130     48.215115     38.382016
O       39.822530     48.127290     43.217364
C       36.831354     44.074183     38.343306
C       38.043692     38.979971     35.385157
C       42.524999     37.895593     39.187622
C       40.760364     42.489607     42.622613
O       37.909462     48.707731     38.908764
O       38.774491     46.767749     44.653200
C       36.546429     43.374785     37.196787
C       38.857322     37.974227     35.860414
C       42.875418     38.640499     40.288995
C       39.735833     43.350857     42.325778
C       37.335229     42.173346     37.257947
C       39.522600     38.514293     37.022184
C       41.862970     39.676246     40.404767
C       39.236673     42.965071     41.026415
N       40.935914     39.576884     39.408786
Fe      39.457353     40.832098     38.931179
H       36.257309     45.465811     39.824016
H       35.435326     45.677180     38.277910
H       38.723428     36.502612     34.292726
H       44.378963     39.468802     41.593447
H       39.570630     44.317030     44.179361
H       38.152679     44.493510     43.172499
H       37.636229     46.394722     37.259094
H       38.375338     46.296521     38.853294
H       39.232846     34.545046     35.637416
H       39.392363     35.577975     37.143048
H       45.454889     37.406245     42.233460
H       44.255989     36.431833     41.221517
H       39.335066     46.087150     41.696145
H       40.840849     45.823207     42.573980
H       37.847951     44.534718     40.798144
H       36.719070     41.345687     35.414508
H       40.970470     37.000310     37.217686
H       42.533291     40.516512     42.232044
H       36.065022     43.970279     35.175206
H       34.984228     44.594376     36.422798
H       34.879421     42.910730     35.945624
H       37.175623     38.048859     33.656171
H       37.367276     39.804114     33.530620
H       36.122081     39.116622     34.569235
H       44.245151     36.672747     38.933296
H       43.379241     37.034322     37.442818
H       42.703328     35.859960     38.571272
H       41.338619     41.518676     44.431319
H       41.401066     43.276748     44.487234
H       42.650742     42.398504     43.619151
O       40.643002     41.907663     37.879860
H       42.027957     42.709041     35.393489
H       41.186260     42.359595     38.540866
O       39.811273     49.039462     40.789062
H       39.769208     48.642113     41.709249
H       38.967292     48.848518     40.318238
O       40.519664     41.671220     35.001086
H       40.238722     40.830648     34.617895
H       40.204068     41.647036     35.922963
O       39.933878     44.228261     36.556213
H       38.975067     44.351872     36.518346
H       40.057801     43.410523     37.095756
O       39.021003     43.130849     30.637060
H       38.894411     42.206313     30.920899
H       39.590273     43.068731     29.859535
O       35.991693     43.426542     30.902606
H       36.875486     43.435811     30.505123
H       36.148846     43.921525     31.730392
O       39.619279     43.941411     33.295057
H       39.778083     43.157910     33.848752
H       39.611403     43.634805     32.367784
O       37.004803     44.839837     33.175765
H       37.925095     44.504110     33.281754
H       37.109384     45.765271     32.929768
H       44.336229     44.499678     40.800032
H       47.204457     40.921056     38.583003
H       46.819858     43.844983     35.466879
H       37.618958     38.613861     43.828914
~
