# Supplementary material for: Correlating Structure with Spectroscopy in Ascorbate Peroxidase Compound II
Source: J Am Chem Soc. 2024 Mar 26;146(14):9640–56. doi: 10.1021/jacs.3c13169 (PMC11009960; doi:10.1021/jacs.3c13169)
Supplement: Supplementary file 4 — ja3c13169_si_004.txt [file ja3c13169_si_004.txt]

$fftype
AMBER
$atoms
50828 1 4
     1   N      0.294300    -0.170000     3.648000    -0.085000     3.648000
     2   H      0.164200    -0.015700     1.200000    -0.007850     1.200000
     3   H      0.164200    -0.015700     1.200000    -0.007850     1.200000
     4   H      0.164200    -0.015700     1.200000    -0.007850     1.200000
     5   C     -0.010000    -0.086000     3.816000    -0.043000     3.816000
     6   H      0.089500    -0.015700     2.200000    -0.007850     2.200000
     7   H      0.089500    -0.015700     2.200000    -0.007850     2.200000
     8   C      0.616300    -0.086000     3.816000    -0.043000     3.816000
     9   O     -0.572200    -0.210000     3.322400    -0.105000     3.322400
    10   N     -0.347900    -0.170000     3.648000    -0.085000     3.648000
    11   H      0.274700    -0.015700     1.200000    -0.007850     1.200000
    12   C     -0.240000    -0.086000     3.816000    -0.043000     3.816000
    13   H      0.142600    -0.015700     2.774000    -0.007850     2.774000
    14   C     -0.009400    -0.109400     3.816000    -0.054700     3.816000
    15   H      0.036200    -0.015700     2.974000    -0.007850     2.974000
    16   H      0.036200    -0.015700     2.974000    -0.007850     2.974000
    17   C      0.018700    -0.109400     3.816000    -0.054700     3.816000
    18   H      0.010300    -0.015700     2.974000    -0.007850     2.974000
    19   H      0.010300    -0.015700     2.974000    -0.007850     2.974000
    20   C     -0.047900    -0.109400     3.816000    -0.054700     3.816000
    21   H      0.062100    -0.015700     2.974000    -0.007850     2.974000
    22   H      0.062100    -0.015700     2.974000    -0.007850     2.974000
    23   C     -0.014300    -0.109400     3.816000    -0.054700     3.816000
    24   H      0.113500    -0.015700     2.200000    -0.007850     2.200000
    25   H      0.113500    -0.015700     2.200000    -0.007850     2.200000
    26   N     -0.385400    -0.170000     3.648000    -0.085000     3.648000
    27   H      0.340000    -0.015700     1.200000    -0.007850     1.200000
    28   H      0.340000    -0.015700     1.200000    -0.007850     1.200000
    29   H      0.340000    -0.015700     1.200000    -0.007850     1.200000
    30   C      0.734100    -0.086000     3.816000    -0.043000     3.816000
    31   O     -0.589400    -0.210000     3.322400    -0.105000     3.322400
    32   N     -0.415700    -0.170000     3.648000    -0.085000     3.648000
    33   H      0.271900    -0.015700     1.200000    -0.007850     1.200000
    34   C     -0.024900    -0.086000     3.816000    -0.043000     3.816000
    35   H      0.084300    -0.015700     2.774000    -0.007850     2.774000
    36   C      0.211700    -0.109400     3.816000    -0.054700     3.816000
    37   H      0.035200    -0.015700     2.774000    -0.007850     2.774000
    38   H      0.035200    -0.015700     2.774000    -0.007850     2.774000
    39   O     -0.654600    -0.210400     3.442000    -0.105200     3.442000
    40   H      0.427500    -0.015700     1.200000    -0.007850     1.200000
    41   C      0.597300    -0.086000     3.816000    -0.043000     3.816000
    42   O     -0.567900    -0.210000     3.322400    -0.105000     3.322400
    43   N     -0.415700    -0.170000     3.648000    -0.085000     3.648000
    44   H      0.271900    -0.015700     1.200000    -0.007850     1.200000
    45   C     -0.001400    -0.086000     3.816000    -0.043000     3.816000
    46   H      0.087600    -0.015700     2.774000    -0.007850     2.774000
    47   C     -0.015200    -0.109400     3.816000    -0.054700     3.816000
    48   H      0.029500    -0.015700     2.974000    -0.007850     2.974000
    49   H      0.029500    -0.015700     2.974000    -0.007850     2.974000
    50   C     -0.001100    -0.086000     3.816000    -0.043000     3.816000
    51   C     -0.190600    -0.086000     3.816000    -0.043000     3.816000
    52   H      0.169900    -0.015000     2.918000    -0.007500     2.918000
    53   C     -0.234100    -0.086000     3.816000    -0.043000     3.816000
    54   H      0.165600    -0.015000     2.918000    -0.007500     2.918000
    55   C      0.322600    -0.086000     3.816000    -0.043000     3.816000
    56   O     -0.557900    -0.210400     3.442000    -0.105200     3.442000
    57   H      0.399200    -0.015700     1.200000    -0.007850     1.200000
    58   C     -0.234100    -0.086000     3.816000    -0.043000     3.816000
    59   H      0.165600    -0.015000     2.918000    -0.007500     2.918000
    60   C     -0.190600    -0.086000     3.816000    -0.043000     3.816000
    61   H      0.169900    -0.015000     2.918000    -0.007500     2.918000
    62   C      0.597300    -0.086000     3.816000    -0.043000     3.816000
    63   O     -0.567900    -0.210000     3.322400    -0.105000     3.322400
    64   N     -0.254800    -0.170000     3.648000    -0.085000     3.648000
    65   C      0.019200    -0.109400     3.816000    -0.054700     3.816000
    66   H      0.039100    -0.015700     2.774000    -0.007850     2.774000
    67   H      0.039100    -0.015700     2.774000    -0.007850     2.774000
    68   C      0.018900    -0.109400     3.816000    -0.054700     3.816000
    69   H      0.021300    -0.015700     2.974000    -0.007850     2.974000
    70   H      0.021300    -0.015700     2.974000    -0.007850     2.974000
    71   C     -0.007000    -0.109400     3.816000    -0.054700     3.816000
    72   H      0.025300    -0.015700     2.974000    -0.007850     2.974000
    73   H      0.025300    -0.015700     2.974000    -0.007850     2.974000
    74   C     -0.026600    -0.086000     3.816000    -0.043000     3.816000
    75   H      0.064100    -0.015700     2.774000    -0.007850     2.774000
    76   C      0.589600    -0.086000     3.816000    -0.043000     3.816000
    77   O     -0.574800    -0.210000     3.322400    -0.105000     3.322400
    78   N     -0.415700    -0.170000     3.648000    -0.085000     3.648000
    79   H      0.271900    -0.015700     1.200000    -0.007850     1.200000
    80   C     -0.038900    -0.086000     3.816000    -0.043000     3.816000
    81   H      0.100700    -0.015700     2.774000    -0.007850     2.774000
    82   C      0.365400    -0.109400     3.816000    -0.054700     3.816000
    83   H      0.004300    -0.015700     2.774000    -0.007850     2.774000
    84   C     -0.243800    -0.109400     3.816000    -0.054700     3.816000
    85   H      0.064200    -0.015700     2.974000    -0.007850     2.974000
    86   H      0.064200    -0.015700     2.974000    -0.007850     2.974000
    87   H      0.064200    -0.015700     2.974000    -0.007850     2.974000
    88   O     -0.676100    -0.210400     3.442000    -0.105200     3.442000
    89   H      0.410200    -0.015700     1.200000    -0.007850     1.200000
    90   C      0.597300    -0.086000     3.816000    -0.043000     3.816000
    91   O     -0.567900    -0.210000     3.322400    -0.105000     3.322400
    92   N     -0.415700    -0.170000     3.648000    -0.085000     3.648000
    93   H      0.271900    -0.015700     1.200000    -0.007850     1.200000
    94   C     -0.087500    -0.086000     3.816000    -0.043000     3.816000
    95   H      0.096900    -0.015700     2.774000    -0.007850     2.774000
    96   C      0.298500    -0.109400     3.816000    -0.054700     3.816000
    97   H     -0.029700    -0.015700     2.974000    -0.007850     2.974000
    98   C     -0.319200    -0.109400     3.816000    -0.054700     3.816000
    99   H      0.079100    -0.015700     2.974000    -0.007850     2.974000
   100   H      0.079100    -0.015700     2.974000    -0.007850     2.974000
   101   H      0.079100    -0.015700     2.974000    -0.007850     2.974000
   102   C     -0.319200    -0.109400     3.816000    -0.054700     3.816000
   103   H      0.079100    -0.015700     2.974000    -0.007850     2.974000
   104   H      0.079100    -0.015700     2.974000    -0.007850     2.974000
   105   H      0.079100    -0.015700     2.974000    -0.007850     2.974000
   106   C      0.597300    -0.086000     3.816000    -0.043000     3.816000
   107   O     -0.567900    -0.210000     3.322400    -0.105000     3.322400
   108   N     -0.415700    -0.170000     3.648000    -0.085000     3.648000
   109   H      0.271900    -0.015700     1.200000    -0.007850     1.200000
   110   C     -0.024900    -0.086000     3.816000    -0.043000     3.816000
   111   H      0.084300    -0.015700     2.774000    -0.007850     2.774000
   112   C      0.211700    -0.109400     3.816000    -0.054700     3.816000
   113   H      0.035200    -0.015700     2.774000    -0.007850     2.774000
   114   H      0.035200    -0.015700     2.774000    -0.007850     2.774000
   115   O     -0.654600    -0.210400     3.442000    -0.105200     3.442000
   116   H      0.427500    -0.015700     1.200000    -0.007850     1.200000
   117   C      0.597300    -0.086000     3.816000    -0.043000     3.816000
   118   O     -0.567900    -0.210000     3.322400    -0.105000     3.322400
   119   N     -0.415700    -0.170000     3.648000    -0.085000     3.648000
   120   H      0.271900    -0.015700     1.200000    -0.007850     1.200000
   121   C      0.033700    -0.086000     3.816000    -0.043000     3.816000
   122   H      0.082300    -0.015700     2.774000    -0.007850     2.774000
   123   C     -0.182500    -0.109400     3.816000    -0.054700     3.816000
   124   H      0.060300    -0.015700     2.974000    -0.007850     2.974000
   125   H      0.060300    -0.015700     2.974000    -0.007850     2.974000
   126   H      0.060300    -0.015700     2.974000    -0.007850     2.974000
   127   C      0.597300    -0.086000     3.816000    -0.043000     3.816000
   128   O     -0.567900    -0.210000     3.322400    -0.105000     3.322400
   129   N     -0.516300    -0.170000     3.648000    -0.085000     3.648000
   130   H      0.293600    -0.015700     1.200000    -0.007850     1.200000
   131   C      0.038100    -0.086000     3.816000    -0.043000     3.816000
   132   H      0.088000    -0.015700     2.774000    -0.007850     2.774000
   133   C     -0.030300    -0.109400     3.816000    -0.054700     3.816000
   134   H     -0.012200    -0.015700     2.974000    -0.007850     2.974000
   135   H     -0.012200    -0.015700     2.974000    -0.007850     2.974000
   136   C      0.799400    -0.086000     3.816000    -0.043000     3.816000
   137   O     -0.801400    -0.210000     3.322400    -0.105000     3.322400
   138   O     -0.801400    -0.210000     3.322400    -0.105000     3.322400
   139   C      0.536600    -0.086000     3.816000    -0.043000     3.816000
   140   O     -0.581900    -0.210000     3.322400    -0.105000     3.322400
   141   N     -0.415700    -0.170000     3.648000    -0.085000     3.648000
   142   H      0.271900    -0.015700     1.200000    -0.007850     1.200000
   143   C     -0.001400    -0.086000     3.816000    -0.043000     3.816000
   144   H      0.087600    -0.015700     2.774000    -0.007850     2.774000
   145   C     -0.015200    -0.109400     3.816000    -0.054700     3.816000
   146   H      0.029500    -0.015700     2.974000    -0.007850     2.974000
   147   H      0.029500    -0.015700     2.974000    -0.007850     2.974000
   148   C     -0.001100    -0.086000     3.816000    -0.043000     3.816000
   149   C     -0.190600    -0.086000     3.816000    -0.043000     3.816000
   150   H      0.169900    -0.015000     2.918000    -0.007500     2.918000
   151   C     -0.234100    -0.086000     3.816000    -0.043000     3.816000
   152   H      0.165600    -0.015000     2.918000    -0.007500     2.918000
   153   C      0.322600    -0.086000     3.816000    -0.043000     3.816000
   154   O     -0.557900    -0.210400     3.442000    -0.105200     3.442000
   155   H      0.399200    -0.015700     1.200000    -0.007850     1.200000
   156   C     -0.234100    -0.086000     3.816000    -0.043000     3.816000
   157   H      0.165600    -0.015000     2.918000    -0.007500     2.918000
   158   C     -0.190600    -0.086000     3.816000    -0.043000     3.816000
   159   H      0.169900    -0.015000     2.918000    -0.007500     2.918000
   160   C      0.597300    -0.086000     3.816000    -0.043000     3.816000
   161   O     -0.567900    -0.210000     3.322400    -0.105000     3.322400
   162   N     -0.415700    -0.170000     3.648000    -0.085000     3.648000
   163   H      0.271900    -0.015700     1.200000    -0.007850     1.200000
   164   C     -0.003100    -0.086000     3.816000    -0.043000     3.816000
   165   H      0.085000    -0.015700     2.774000    -0.007850     2.774000
   166   C     -0.003600    -0.109400     3.816000    -0.054700     3.816000
   167   H      0.017100    -0.015700     2.974000    -0.007850     2.974000
   168   H      0.017100    -0.015700     2.974000    -0.007850     2.974000
   169   C     -0.064500    -0.109400     3.816000    -0.054700     3.816000
   170   H      0.035200    -0.015700     2.974000    -0.007850     2.974000
   171   H      0.035200    -0.015700     2.974000    -0.007850     2.974000
   172   C      0.695100    -0.086000     3.816000    -0.043000     3.816000
   173   O     -0.608600    -0.210000     3.322400    -0.105000     3.322400
   174   N     -0.940700    -0.170000     3.648000    -0.085000     3.648000
   175   H      0.425100    -0.015700     1.200000    -0.007850     1.200000
   176   H      0.425100    -0.015700     1.200000    -0.007850     1.200000
   177   C      0.597300    -0.086000     3.816000    -0.043000     3.816000
   178   O     -0.567900    -0.210000     3.322400    -0.105000     3.322400
   179   N     -0.347900    -0.170000     3.648000    -0.085000     3.648000
   180   H      0.274700    -0.015700     1.200000    -0.007850     1.200000
   181   C     -0.240000    -0.086000     3.816000    -0.043000     3.816000
   182   H      0.142600    -0.015700     2.774000    -0.007850     2.774000
   183   C     -0.009400    -0.109400     3.816000    -0.054700     3.816000
   184   H      0.036200    -0.015700     2.974000    -0.007850     2.974000
   185   H      0.036200    -0.015700     2.974000    -0.007850     2.974000
   186   C      0.018700    -0.109400     3.816000    -0.054700     3.816000
   187   H      0.010300    -0.015700     2.974000    -0.007850     2.974000
   188   H      0.010300    -0.015700     2.974000    -0.007850     2.974000
   189   C     -0.047900    -0.109400     3.816000    -0.054700     3.816000
   190   H      0.062100    -0.015700     2.974000    -0.007850     2.974000
   191   H      0.062100    -0.015700     2.974000    -0.007850     2.974000
   192   C     -0.014300    -0.109400     3.816000    -0.054700     3.816000
   193   H      0.113500    -0.015700     2.200000    -0.007850     2.200000
   194   H      0.113500    -0.015700     2.200000    -0.007850     2.200000
   195   N     -0.385400    -0.170000     3.648000    -0.085000     3.648000
   196   H      0.340000    -0.015700     1.200000    -0.007850     1.200000
   197   H      0.340000    -0.015700     1.200000    -0.007850     1.200000
   198   H      0.340000    -0.015700     1.200000    -0.007850     1.200000
   199   C      0.734100    -0.086000     3.816000    -0.043000     3.816000
   200   O     -0.589400    -0.210000     3.322400    -0.105000     3.322400
   201   N     -0.415700    -0.170000     3.648000    -0.085000     3.648000
   202   H      0.271900    -0.015700     1.200000    -0.007850     1.200000
   203   C      0.033700    -0.086000     3.816000    -0.043000     3.816000
   204   H      0.082300    -0.015700     2.774000    -0.007850     2.774000
   205   C     -0.182500    -0.109400     3.816000    -0.054700     3.816000
   206   H      0.060300    -0.015700     2.974000    -0.007850     2.974000
   207   H      0.060300    -0.015700     2.974000    -0.007850     2.974000
   208   H      0.060300    -0.015700     2.974000    -0.007850     2.974000
   209   C      0.597300    -0.086000     3.816000    -0.043000     3.816000
   210   O     -0.567900    -0.210000     3.322400    -0.105000     3.322400
   211   N     -0.415700    -0.170000     3.648000    -0.085000     3.648000
   212   H      0.271900    -0.015700     1.200000    -0.007850     1.200000
   213   C     -0.087500    -0.086000     3.816000    -0.043000     3.816000
   214   H      0.096900    -0.015700     2.774000    -0.007850     2.774000
   215   C      0.298500    -0.109400     3.816000    -0.054700     3.816000
   216   H     -0.029700    -0.015700     2.974000    -0.007850     2.974000
   217   C     -0.319200    -0.109400     3.816000    -0.054700     3.816000
   218   H      0.079100    -0.015700     2.974000    -0.007850     2.974000
   219   H      0.079100    -0.015700     2.974000    -0.007850     2.974000
   220   H      0.079100    -0.015700     2.974000    -0.007850     2.974000
   221   C     -0.319200    -0.109400     3.816000    -0.054700     3.816000
   222   H      0.079100    -0.015700     2.974000    -0.007850     2.974000
   223   H      0.079100    -0.015700     2.974000    -0.007850     2.974000
   224   H      0.079100    -0.015700     2.974000    -0.007850     2.974000
   225   C      0.597300    -0.086000     3.816000    -0.043000     3.816000
   226   O     -0.567900    -0.210000     3.322400    -0.105000     3.322400
   227   N     -0.516300    -0.170000     3.648000    -0.085000     3.648000
   228   H      0.293600    -0.015700     1.200000    -0.007850     1.200000
   229   C      0.039700    -0.086000     3.816000    -0.043000     3.816000
   230   H      0.110500    -0.015700     2.774000    -0.007850     2.774000
   231   C      0.056000    -0.109400     3.816000    -0.054700     3.816000
   232   H     -0.017300    -0.015700     2.974000    -0.007850     2.974000
   233   H     -0.017300    -0.015700     2.974000    -0.007850     2.974000
   234   C      0.013600    -0.109400     3.816000    -0.054700     3.816000
   235   H     -0.042500    -0.015700     2.974000    -0.007850     2.974000
   236   H     -0.042500    -0.015700     2.974000    -0.007850     2.974000
   237   C      0.805400    -0.086000     3.816000    -0.043000     3.816000
   238   O     -0.818800    -0.210000     3.322400    -0.105000     3.322400
   239   O     -0.818800    -0.210000     3.322400    -0.105000     3.322400
   240   C      0.536600    -0.086000     3.816000    -0.043000     3.816000
   241   O     -0.581900    -0.210000     3.322400    -0.105000     3.322400
   242   N     -0.347900    -0.170000     3.648000    -0.085000     3.648000
   243   H      0.274700    -0.015700     1.200000    -0.007850     1.200000
   244   C     -0.240000    -0.086000     3.816000    -0.043000     3.816000
   245   H      0.142600    -0.015700     2.774000    -0.007850     2.774000
   246   C     -0.009400    -0.109400     3.816000    -0.054700     3.816000
   247   H      0.036200    -0.015700     2.974000    -0.007850     2.974000
   248   H      0.036200    -0.015700     2.974000    -0.007850     2.974000
   249   C      0.018700    -0.109400     3.816000    -0.054700     3.816000
   250   H      0.010300    -0.015700     2.974000    -0.007850     2.974000
   251   H      0.010300    -0.015700     2.974000    -0.007850     2.974000
   252   C     -0.047900    -0.109400     3.816000    -0.054700     3.816000
   253   H      0.062100    -0.015700     2.974000    -0.007850     2.974000
   254   H      0.062100    -0.015700     2.974000    -0.007850     2.974000
   255   C     -0.014300    -0.109400     3.816000    -0.054700     3.816000
   256   H      0.113500    -0.015700     2.200000    -0.007850     2.200000
   257   H      0.113500    -0.015700     2.200000    -0.007850     2.200000
   258   N     -0.385400    -0.170000     3.648000    -0.085000     3.648000
   259   H      0.340000    -0.015700     1.200000    -0.007850     1.200000
   260   H      0.340000    -0.015700     1.200000    -0.007850     1.200000
   261   H      0.340000    -0.015700     1.200000    -0.007850     1.200000
   262   C      0.734100    -0.086000     3.816000    -0.043000     3.816000
   263   O     -0.589400    -0.210000     3.322400    -0.105000     3.322400
   264   N     -0.415700    -0.170000     3.648000    -0.085000     3.648000
   265   H      0.271900    -0.015700     1.200000    -0.007850     1.200000
   266   C      0.033700    -0.086000     3.816000    -0.043000     3.816000
   267   H      0.082300    -0.015700     2.774000    -0.007850     2.774000
   268   C     -0.182500    -0.109400     3.816000    -0.054700     3.816000
   269   H      0.060300    -0.015700     2.974000    -0.007850     2.974000
   270   H      0.060300    -0.015700     2.974000    -0.007850     2.974000
   271   H      0.060300    -0.015700     2.974000    -0.007850     2.974000
   272   C      0.597300    -0.086000     3.816000    -0.043000     3.816000
   273   O     -0.567900    -0.210000     3.322400    -0.105000     3.322400
   274   N     -0.347900    -0.170000     3.648000    -0.085000     3.648000
   275   H      0.274700    -0.015700     1.200000    -0.007850     1.200000
   276   C     -0.240000    -0.086000     3.816000    -0.043000     3.816000
   277   H      0.142600    -0.015700     2.774000    -0.007850     2.774000
   278   C     -0.009400    -0.109400     3.816000    -0.054700     3.816000
   279   H      0.036200    -0.015700     2.974000    -0.007850     2.974000
   280   H      0.036200    -0.015700     2.974000    -0.007850     2.974000
   281   C      0.018700    -0.109400     3.816000    -0.054700     3.816000
   282   H      0.010300    -0.015700     2.974000    -0.007850     2.974000
   283   H      0.010300    -0.015700     2.974000    -0.007850     2.974000
   284   C     -0.047900    -0.109400     3.816000    -0.054700     3.816000
   285   H      0.062100    -0.015700     2.974000    -0.007850     2.974000
   286   H      0.062100    -0.015700     2.974000    -0.007850     2.974000
   287   C     -0.014300    -0.109400     3.816000    -0.054700     3.816000
   288   H      0.113500    -0.015700     2.200000    -0.007850     2.200000
   289   H      0.113500    -0.015700     2.200000    -0.007850     2.200000
   290   N     -0.385400    -0.170000     3.648000    -0.085000     3.648000
   291   H      0.340000    -0.015700     1.200000    -0.007850     1.200000
   292   H      0.340000    -0.015700     1.200000    -0.007850     1.200000
   293   H      0.340000    -0.015700     1.200000    -0.007850     1.200000
   294   C      0.734100    -0.086000     3.816000    -0.043000     3.816000
   295   O     -0.589400    -0.210000     3.322400    -0.105000     3.322400
   296   N     -0.347900    -0.170000     3.648000    -0.085000     3.648000
   297   H      0.274700    -0.015700     1.200000    -0.007850     1.200000
   298   C     -0.240000    -0.086000     3.816000    -0.043000     3.816000
   299   H      0.142600    -0.015700     2.774000    -0.007850     2.774000
   300   C     -0.009400    -0.109400     3.816000    -0.054700     3.816000
   301   H      0.036200    -0.015700     2.974000    -0.007850     2.974000
   302   H      0.036200    -0.015700     2.974000    -0.007850     2.974000
   303   C      0.018700    -0.109400     3.816000    -0.054700     3.816000
   304   H      0.010300    -0.015700     2.974000    -0.007850     2.974000
   305   H      0.010300    -0.015700     2.974000    -0.007850     2.974000
   306   C     -0.047900    -0.109400     3.816000    -0.054700     3.816000
   307   H      0.062100    -0.015700     2.974000    -0.007850     2.974000
   308   H      0.062100    -0.015700     2.974000    -0.007850     2.974000
   309   C     -0.014300    -0.109400     3.816000    -0.054700     3.816000
   310   H      0.113500    -0.015700     2.200000    -0.007850     2.200000
   311   H      0.113500    -0.015700     2.200000    -0.007850     2.200000
   312   N     -0.385400    -0.170000     3.648000    -0.085000     3.648000
   313   H      0.340000    -0.015700     1.200000    -0.007850     1.200000
   314   H      0.340000    -0.015700     1.200000    -0.007850     1.200000
   315   H      0.340000    -0.015700     1.200000    -0.007850     1.200000
   316   C      0.734100    -0.086000     3.816000    -0.043000     3.816000
   317   O     -0.589400    -0.210000     3.322400    -0.105000     3.322400
   318   N     -0.347900    -0.170000     3.648000    -0.085000     3.648000
   319   H      0.274700    -0.015700     1.200000    -0.007850     1.200000
   320   C     -0.240000    -0.086000     3.816000    -0.043000     3.816000
   321   H      0.142600    -0.015700     2.774000    -0.007850     2.774000
   322   C     -0.009400    -0.109400     3.816000    -0.054700     3.816000
   323   H      0.036200    -0.015700     2.974000    -0.007850     2.974000
   324   H      0.036200    -0.015700     2.974000    -0.007850     2.974000
   325   C      0.018700    -0.109400     3.816000    -0.054700     3.816000
   326   H      0.010300    -0.015700     2.974000    -0.007850     2.974000
   327   H      0.010300    -0.015700     2.974000    -0.007850     2.974000
   328   C     -0.047900    -0.109400     3.816000    -0.054700     3.816000
   329   H      0.062100    -0.015700     2.974000    -0.007850     2.974000
   330   H      0.062100    -0.015700     2.974000    -0.007850     2.974000
   331   C     -0.014300    -0.109400     3.816000    -0.054700     3.816000
   332   H      0.113500    -0.015700     2.200000    -0.007850     2.200000
   333   H      0.113500    -0.015700     2.200000    -0.007850     2.200000
   334   N     -0.385400    -0.170000     3.648000    -0.085000     3.648000
   335   H      0.340000    -0.015700     1.200000    -0.007850     1.200000
   336   H      0.340000    -0.015700     1.200000    -0.007850     1.200000
   337   H      0.340000    -0.015700     1.200000    -0.007850     1.200000
   338   C      0.734100    -0.086000     3.816000    -0.043000     3.816000
   339   O     -0.589400    -0.210000     3.322400    -0.105000     3.322400
   340   N     -0.415700    -0.170000     3.648000    -0.085000     3.648000
   341   H      0.271900    -0.015700     1.200000    -0.007850     1.200000
   342   C     -0.051800    -0.086000     3.816000    -0.043000     3.816000
   343   H      0.092200    -0.015700     2.774000    -0.007850     2.774000
   344   C     -0.110200    -0.109400     3.816000    -0.054700     3.816000
   345   H      0.045700    -0.015700     2.974000    -0.007850     2.974000
   346   H      0.045700    -0.015700     2.974000    -0.007850     2.974000
   347   C      0.353100    -0.109400     3.816000    -0.054700     3.816000
   348   H     -0.036100    -0.015700     2.974000    -0.007850     2.974000
   349   C     -0.412100    -0.109400     3.816000    -0.054700     3.816000
   350   H      0.100000    -0.015700     2.974000    -0.007850     2.974000
   351   H      0.100000    -0.015700     2.974000    -0.007850     2.974000
   352   H      0.100000    -0.015700     2.974000    -0.007850     2.974000
   353   C     -0.412100    -0.109400     3.816000    -0.054700     3.816000
   354   H      0.100000    -0.015700     2.974000    -0.007850     2.974000
   355   H      0.100000    -0.015700     2.974000    -0.007850     2.974000
   356   H      0.100000    -0.015700     2.974000    -0.007850     2.974000
   357   C      0.597300    -0.086000     3.816000    -0.043000     3.816000
   358   O     -0.567900    -0.210000     3.322400    -0.105000     3.322400
   359   N     -0.347900    -0.170000     3.648000    -0.085000     3.648000
   360   H      0.274700    -0.015700     1.200000    -0.007850     1.200000
   361   C     -0.263700    -0.086000     3.816000    -0.043000     3.816000
   362   H      0.156000    -0.015700     2.774000    -0.007850     2.774000
   363   C     -0.000700    -0.109400     3.816000    -0.054700     3.816000
   364   H      0.032700    -0.015700     2.974000    -0.007850     2.974000
   365   H      0.032700    -0.015700     2.974000    -0.007850     2.974000
   366   C      0.039000    -0.109400     3.816000    -0.054700     3.816000
   367   H      0.028500    -0.015700     2.974000    -0.007850     2.974000
   368   H      0.028500    -0.015700     2.974000    -0.007850     2.974000
   369   C      0.048600    -0.109400     3.816000    -0.054700     3.816000
   370   H      0.068700    -0.015700     2.774000    -0.007850     2.774000
   371   H      0.068700    -0.015700     2.774000    -0.007850     2.774000
   372   N     -0.529500    -0.170000     3.648000    -0.085000     3.648000
   373   H      0.345600    -0.015700     1.200000    -0.007850     1.200000
   374   C      0.807600    -0.086000     3.816000    -0.043000     3.816000
   375   N     -0.862700    -0.170000     3.648000    -0.085000     3.648000
   376   H      0.447800    -0.015700     1.200000    -0.007850     1.200000
   377   H      0.447800    -0.015700     1.200000    -0.007850     1.200000
   378   N     -0.862700    -0.170000     3.648000    -0.085000     3.648000
   379   H      0.447800    -0.015700     1.200000    -0.007850     1.200000
   380   H      0.447800    -0.015700     1.200000    -0.007850     1.200000
   381   C      0.734100    -0.086000     3.816000    -0.043000     3.816000
   382   O     -0.589400    -0.210000     3.322400    -0.105000     3.322400
   383   N     -0.415700    -0.170000     3.648000    -0.085000     3.648000
   384   H      0.271900    -0.015700     1.200000    -0.007850     1.200000
   385   C     -0.025200    -0.086000     3.816000    -0.043000     3.816000
   386   H      0.069800    -0.015700     2.774000    -0.007850     2.774000
   387   H      0.069800    -0.015700     2.774000    -0.007850     2.774000
   388   C      0.597300    -0.086000     3.816000    -0.043000     3.816000
   389   O     -0.567900    -0.210000     3.322400    -0.105000     3.322400
   390   N     -0.415700    -0.170000     3.648000    -0.085000     3.648000
   391   H      0.271900    -0.015700     1.200000    -0.007850     1.200000
   392   C     -0.002400    -0.086000     3.816000    -0.043000     3.816000
   393   H      0.097800    -0.015700     2.774000    -0.007850     2.774000
   394   C     -0.034300    -0.109400     3.816000    -0.054700     3.816000
   395   H      0.029500    -0.015700     2.974000    -0.007850     2.974000
   396   H      0.029500    -0.015700     2.974000    -0.007850     2.974000
   397   C      0.011800    -0.086000     3.816000    -0.043000     3.816000
   398   C     -0.125600    -0.086000     3.816000    -0.043000     3.816000
   399   H      0.133000    -0.015000     2.918000    -0.007500     2.918000
   400   C     -0.170400    -0.086000     3.816000    -0.043000     3.816000
   401   H      0.143000    -0.015000     2.918000    -0.007500     2.918000
   402   C     -0.107200    -0.086000     3.816000    -0.043000     3.816000
   403   H      0.129700    -0.015000     2.918000    -0.007500     2.918000
   404   C     -0.170400    -0.086000     3.816000    -0.043000     3.816000
   405   H      0.143000    -0.015000     2.918000    -0.007500     2.918000
   406   C     -0.125600    -0.086000     3.816000    -0.043000     3.816000
   407   H      0.133000    -0.015000     2.918000    -0.007500     2.918000
   408   C      0.597300    -0.086000     3.816000    -0.043000     3.816000
   409   O     -0.567900    -0.210000     3.322400    -0.105000     3.322400
   410   N     -0.415700    -0.170000     3.648000    -0.085000     3.648000
   411   H      0.271900    -0.015700     1.200000    -0.007850     1.200000
   412   C     -0.059700    -0.086000     3.816000    -0.043000     3.816000
   413   H      0.086900    -0.015700     2.774000    -0.007850     2.774000
   414   C      0.130300    -0.109400     3.816000    -0.054700     3.816000
   415   H      0.018700    -0.015700     2.974000    -0.007850     2.974000
   416   C     -0.320400    -0.109400     3.816000    -0.054700     3.816000
   417   H      0.088200    -0.015700     2.974000    -0.007850     2.974000
   418   H      0.088200    -0.015700     2.974000    -0.007850     2.974000
   419   H      0.088200    -0.015700     2.974000    -0.007850     2.974000
   420   C     -0.043000    -0.109400     3.816000    -0.054700     3.816000
   421   H      0.023600    -0.015700     2.974000    -0.007850     2.974000
   422   H      0.023600    -0.015700     2.974000    -0.007850     2.974000
   423   C     -0.066000    -0.109400     3.816000    -0.054700     3.816000
   424   H      0.018600    -0.015700     2.974000    -0.007850     2.974000
   425   H      0.018600    -0.015700     2.974000    -0.007850     2.974000
   426   H      0.018600    -0.015700     2.974000    -0.007850     2.974000
   427   C      0.597300    -0.086000     3.816000    -0.043000     3.816000
   428   O     -0.567900    -0.210000     3.322400    -0.105000     3.322400
   429   N     -0.415700    -0.170000     3.648000    -0.085000     3.648000
   430   H      0.271900    -0.015700     1.200000    -0.007850     1.200000
   431   C      0.033700    -0.086000     3.816000    -0.043000     3.816000
   432   H      0.082300    -0.015700     2.774000    -0.007850     2.774000
   433   C     -0.182500    -0.109400     3.816000    -0.054700     3.816000
   434   H      0.060300    -0.015700     2.974000    -0.007850     2.974000
   435   H      0.060300    -0.015700     2.974000    -0.007850     2.974000
   436   H      0.060300    -0.015700     2.974000    -0.007850     2.974000
   437   C      0.597300    -0.086000     3.816000    -0.043000     3.816000
   438   O     -0.567900    -0.210000     3.322400    -0.105000     3.322400
   439   N     -0.516300    -0.170000     3.648000    -0.085000     3.648000
   440   H      0.293600    -0.015700     1.200000    -0.007850     1.200000
   441   C      0.039700    -0.086000     3.816000    -0.043000     3.816000
   442   H      0.110500    -0.015700     2.774000    -0.007850     2.774000
   443   C      0.056000    -0.109400     3.816000    -0.054700     3.816000
   444   H     -0.017300    -0.015700     2.974000    -0.007850     2.974000
   445   H     -0.017300    -0.015700     2.974000    -0.007850     2.974000
   446   C      0.013600    -0.109400     3.816000    -0.054700     3.816000
   447   H     -0.042500    -0.015700     2.974000    -0.007850     2.974000
   448   H     -0.042500    -0.015700     2.974000    -0.007850     2.974000
   449   C      0.805400    -0.086000     3.816000    -0.043000     3.816000
   450   O     -0.818800    -0.210000     3.322400    -0.105000     3.322400
   451   O     -0.818800    -0.210000     3.322400    -0.105000     3.322400
   452   C      0.536600    -0.086000     3.816000    -0.043000     3.816000
   453   O     -0.581900    -0.210000     3.322400    -0.105000     3.322400
   454   N     -0.347900    -0.170000     3.648000    -0.085000     3.648000
   455   H      0.274700    -0.015700     1.200000    -0.007850     1.200000
   456   C     -0.240000    -0.086000     3.816000    -0.043000     3.816000
   457   H      0.142600    -0.015700     2.774000    -0.007850     2.774000
   458   C     -0.009400    -0.109400     3.816000    -0.054700     3.816000
   459   H      0.036200    -0.015700     2.974000    -0.007850     2.974000
   460   H      0.036200    -0.015700     2.974000    -0.007850     2.974000
   461   C      0.018700    -0.109400     3.816000    -0.054700     3.816000
   462   H      0.010300    -0.015700     2.974000    -0.007850     2.974000
   463   H      0.010300    -0.015700     2.974000    -0.007850     2.974000
   464   C     -0.047900    -0.109400     3.816000    -0.054700     3.816000
   465   H      0.062100    -0.015700     2.974000    -0.007850     2.974000
   466   H      0.062100    -0.015700     2.974000    -0.007850     2.974000
   467   C     -0.014300    -0.109400     3.816000    -0.054700     3.816000
   468   H      0.113500    -0.015700     2.200000    -0.007850     2.200000
   469   H      0.113500    -0.015700     2.200000    -0.007850     2.200000
   470   N     -0.385400    -0.170000     3.648000    -0.085000     3.648000
   471   H      0.340000    -0.015700     1.200000    -0.007850     1.200000
   472   H      0.340000    -0.015700     1.200000    -0.007850     1.200000
   473   H      0.340000    -0.015700     1.200000    -0.007850     1.200000
   474   C      0.734100    -0.086000     3.816000    -0.043000     3.816000
   475   O     -0.589400    -0.210000     3.322400    -0.105000     3.322400
   476   N     -0.347900    -0.170000     3.648000    -0.085000     3.648000
   477   H      0.274700    -0.015700     1.200000    -0.007850     1.200000
   478   C     -0.263700    -0.086000     3.816000    -0.043000     3.816000
   479   H      0.156000    -0.015700     2.774000    -0.007850     2.774000
   480   C     -0.000700    -0.109400     3.816000    -0.054700     3.816000
   481   H      0.032700    -0.015700     2.974000    -0.007850     2.974000
   482   H      0.032700    -0.015700     2.974000    -0.007850     2.974000
   483   C      0.039000    -0.109400     3.816000    -0.054700     3.816000
   484   H      0.028500    -0.015700     2.974000    -0.007850     2.974000
   485   H      0.028500    -0.015700     2.974000    -0.007850     2.974000
   486   C      0.048600    -0.109400     3.816000    -0.054700     3.816000
   487   H      0.068700    -0.015700     2.774000    -0.007850     2.774000
   488   H      0.068700    -0.015700     2.774000    -0.007850     2.774000
   489   N     -0.529500    -0.170000     3.648000    -0.085000     3.648000
   490   H      0.345600    -0.015700     1.200000    -0.007850     1.200000
   491   C      0.807600    -0.086000     3.816000    -0.043000     3.816000
   492   N     -0.862700    -0.170000     3.648000    -0.085000     3.648000
   493   H      0.447800    -0.015700     1.200000    -0.007850     1.200000
   494   H      0.447800    -0.015700     1.200000    -0.007850     1.200000
   495   N     -0.862700    -0.170000     3.648000    -0.085000     3.648000
   496   H      0.447800    -0.015700     1.200000    -0.007850     1.200000
   497   H      0.447800    -0.015700     1.200000    -0.007850     1.200000
   498   C      0.734100    -0.086000     3.816000    -0.043000     3.816000
   499   O     -0.589400    -0.210000     3.322400    -0.105000     3.322400
   500   N     -0.415700    -0.170000     3.648000    -0.085000     3.648000
   501   H      0.271900    -0.015700     1.200000    -0.007850     1.200000
   502   C      0.021300    -0.086000     3.816000    -0.043000     3.816000
   503   H      0.112400    -0.015700     2.774000    -0.007850     2.774000
   504   C     -0.123100    -0.109400     3.816000    -0.054700     3.816000
   505   H      0.111200    -0.015700     2.774000    -0.007850     2.774000
   506   H      0.111200    -0.015700     2.774000    -0.007850     2.774000
   507   S     -0.311900    -0.250000     4.000000    -0.125000     4.000000
   508   H      0.193300    -0.015700     1.200000    -0.007850     1.200000
   509   C      0.597300    -0.086000     3.816000    -0.043000     3.816000
   510   O     -0.567900    -0.210000     3.322400    -0.105000     3.322400
   511   N     -0.415700    -0.170000     3.648000    -0.085000     3.648000
   512   H      0.271900    -0.015700     1.200000    -0.007850     1.200000
   513   C      0.033700    -0.086000     3.816000    -0.043000     3.816000
   514   H      0.082300    -0.015700     2.774000    -0.007850     2.774000
   515   C     -0.182500    -0.109400     3.816000    -0.054700     3.816000
   516   H      0.060300    -0.015700     2.974000    -0.007850     2.974000
   517   H      0.060300    -0.015700     2.974000    -0.007850     2.974000
   518   H      0.060300    -0.015700     2.974000    -0.007850     2.974000
   519   C      0.597300    -0.086000     3.816000    -0.043000     3.816000
   520   O     -0.567900    -0.210000     3.322400    -0.105000     3.322400
   521   N     -0.254800    -0.170000     3.648000    -0.085000     3.648000
   522   C      0.019200    -0.109400     3.816000    -0.054700     3.816000
   523   H      0.039100    -0.015700     2.774000    -0.007850     2.774000
   524   H      0.039100    -0.015700     2.774000    -0.007850     2.774000
   525   C      0.018900    -0.109400     3.816000    -0.054700     3.816000
   526   H      0.021300    -0.015700     2.974000    -0.007850     2.974000
   527   H      0.021300    -0.015700     2.974000    -0.007850     2.974000
   528   C     -0.007000    -0.109400     3.816000    -0.054700     3.816000
   529   H      0.025300    -0.015700     2.974000    -0.007850     2.974000
   530   H      0.025300    -0.015700     2.974000    -0.007850     2.974000
   531   C     -0.026600    -0.086000     3.816000    -0.043000     3.816000
   532   H      0.064100    -0.015700     2.774000    -0.007850     2.774000
   533   C      0.589600    -0.086000     3.816000    -0.043000     3.816000
   534   O     -0.574800    -0.210000     3.322400    -0.105000     3.322400
   535   N     -0.415700    -0.170000     3.648000    -0.085000     3.648000
   536   H      0.271900    -0.015700     1.200000    -0.007850     1.200000
   537   C     -0.051800    -0.086000     3.816000    -0.043000     3.816000
   538   H      0.092200    -0.015700     2.774000    -0.007850     2.774000
   539   C     -0.110200    -0.109400     3.816000    -0.054700     3.816000
   540   H      0.045700    -0.015700     2.974000    -0.007850     2.974000
   541   H      0.045700    -0.015700     2.974000    -0.007850     2.974000
   542   C      0.353100    -0.109400     3.816000    -0.054700     3.816000
   543   H     -0.036100    -0.015700     2.974000    -0.007850     2.974000
   544   C     -0.412100    -0.109400     3.816000    -0.054700     3.816000
   545   H      0.100000    -0.015700     2.974000    -0.007850     2.974000
   546   H      0.100000    -0.015700     2.974000    -0.007850     2.974000
   547   H      0.100000    -0.015700     2.974000    -0.007850     2.974000
   548   C     -0.412100    -0.109400     3.816000    -0.054700     3.816000
   549   H      0.100000    -0.015700     2.974000    -0.007850     2.974000
   550   H      0.100000    -0.015700     2.974000    -0.007850     2.974000
   551   H      0.100000    -0.015700     2.974000    -0.007850     2.974000
   552   C      0.597300    -0.086000     3.816000    -0.043000     3.816000
   553   O     -0.567900    -0.210000     3.322400    -0.105000     3.322400
   554   N     -0.415700    -0.170000     3.648000    -0.085000     3.648000
   555   H      0.271900    -0.015700     1.200000    -0.007850     1.200000
   556   C     -0.023700    -0.086000     3.816000    -0.043000     3.816000
   557   H      0.088000    -0.015700     2.774000    -0.007850     2.774000
   558   C      0.034200    -0.109400     3.816000    -0.054700     3.816000
   559   H      0.024100    -0.015700     2.974000    -0.007850     2.974000
   560   H      0.024100    -0.015700     2.974000    -0.007850     2.974000
   561   C      0.001800    -0.109400     3.816000    -0.054700     3.816000
   562   H      0.044000    -0.015700     2.774000    -0.007850     2.774000
   563   H      0.044000    -0.015700     2.774000    -0.007850     2.774000
   564   S     -0.273700    -0.250000     4.000000    -0.125000     4.000000
   565   C     -0.053600    -0.109400     3.816000    -0.054700     3.816000
   566   H      0.068400    -0.015700     2.774000    -0.007850     2.774000
   567   H      0.068400    -0.015700     2.774000    -0.007850     2.774000
   568   H      0.068400    -0.015700     2.774000    -0.007850     2.774000
   569   C      0.597300    -0.086000     3.816000    -0.043000     3.816000
   570   O     -0.567900    -0.210000     3.322400    -0.105000     3.322400
   571   N     -0.415700    -0.170000     3.648000    -0.085000     3.648000
   572   H      0.271900    -0.015700     1.200000    -0.007850     1.200000
   573   C     -0.051800    -0.086000     3.816000    -0.043000     3.816000
   574   H      0.092200    -0.015700     2.774000    -0.007850     2.774000
   575   C     -0.110200    -0.109400     3.816000    -0.054700     3.816000
   576   H      0.045700    -0.015700     2.974000    -0.007850     2.974000
   577   H      0.045700    -0.015700     2.974000    -0.007850     2.974000
   578   C      0.353100    -0.109400     3.816000    -0.054700     3.816000
   579   H     -0.036100    -0.015700     2.974000    -0.007850     2.974000
   580   C     -0.412100    -0.109400     3.816000    -0.054700     3.816000
   581   H      0.100000    -0.015700     2.974000    -0.007850     2.974000
   582   H      0.100000    -0.015700     2.974000    -0.007850     2.974000
   583   H      0.100000    -0.015700     2.974000    -0.007850     2.974000
   584   C     -0.412100    -0.109400     3.816000    -0.054700     3.816000
   585   H      0.100000    -0.015700     2.974000    -0.007850     2.974000
   586   H      0.100000    -0.015700     2.974000    -0.007850     2.974000
   587   H      0.100000    -0.015700     2.974000    -0.007850     2.974000
   588   C      0.597300    -0.086000     3.816000    -0.043000     3.816000
   589   O     -0.567900    -0.210000     3.322400    -0.105000     3.322400
   590   N     -0.347900    -0.170000     3.648000    -0.085000     3.648000
   591   H      0.274700    -0.015700     1.200000    -0.007850     1.200000
   592   C     -0.263700    -0.086000     3.816000    -0.043000     3.816000
   593   H      0.156000    -0.015700     2.774000    -0.007850     2.774000
   594   C     -0.000700    -0.109400     3.816000    -0.054700     3.816000
   595   H      0.032700    -0.015700     2.974000    -0.007850     2.974000
   596   H      0.032700    -0.015700     2.974000    -0.007850     2.974000
   597   C      0.039000    -0.109400     3.816000    -0.054700     3.816000
   598   H      0.028500    -0.015700     2.974000    -0.007850     2.974000
   599   H      0.028500    -0.015700     2.974000    -0.007850     2.974000
   600   C      0.048600    -0.109400     3.816000    -0.054700     3.816000
   601   H      0.068700    -0.015700     2.774000    -0.007850     2.774000
   602   H      0.068700    -0.015700     2.774000    -0.007850     2.774000
   603   N     -0.529500    -0.170000     3.648000    -0.085000     3.648000
   604   H      0.345600    -0.015700     1.200000    -0.007850     1.200000
   605   C      0.807600    -0.086000     3.816000    -0.043000     3.816000
   606   N     -0.862700    -0.170000     3.648000    -0.085000     3.648000
   607   H      0.447800    -0.015700     1.200000    -0.007850     1.200000
   608   H      0.447800    -0.015700     1.200000    -0.007850     1.200000
   609   N     -0.862700    -0.170000     3.648000    -0.085000     3.648000
   610   H      0.447800    -0.015700     1.200000    -0.007850     1.200000
   611   H      0.447800    -0.015700     1.200000    -0.007850     1.200000
   612   C      0.734100    -0.086000     3.816000    -0.043000     3.816000
   613   O     -0.589400    -0.210000     3.322400    -0.105000     3.322400
   614   N     -0.415700    -0.170000     3.648000    -0.085000     3.648000
   615   H      0.271900    -0.015700     1.200000    -0.007850     1.200000
   616   C     -0.051800    -0.086000     3.816000    -0.043000     3.816000
   617   H      0.092200    -0.015700     2.774000    -0.007850     2.774000
   618   C     -0.110200    -0.109400     3.816000    -0.054700     3.816000
   619   H      0.045700    -0.015700     2.974000    -0.007850     2.974000
   620   H      0.045700    -0.015700     2.974000    -0.007850     2.974000
   621   C      0.353100    -0.109400     3.816000    -0.054700     3.816000
   622   H     -0.036100    -0.015700     2.974000    -0.007850     2.974000
   623   C     -0.412100    -0.109400     3.816000    -0.054700     3.816000
   624   H      0.100000    -0.015700     2.974000    -0.007850     2.974000
   625   H      0.100000    -0.015700     2.974000    -0.007850     2.974000
   626   H      0.100000    -0.015700     2.974000    -0.007850     2.974000
   627   C     -0.412100    -0.109400     3.816000    -0.054700     3.816000
   628   H      0.100000    -0.015700     2.974000    -0.007850     2.974000
   629   H      0.100000    -0.015700     2.974000    -0.007850     2.974000
   630   H      0.100000    -0.015700     2.974000    -0.007850     2.974000
   631   C      0.597300    -0.086000     3.816000    -0.043000     3.816000
   632   O     -0.567900    -0.210000     3.322400    -0.105000     3.322400
   633   N     -0.415700    -0.170000     3.648000    -0.085000     3.648000
   634   H      0.271900    -0.015700     1.200000    -0.007850     1.200000
   635   C      0.033700    -0.086000     3.816000    -0.043000     3.816000
   636   H      0.082300    -0.015700     2.774000    -0.007850     2.774000
   637   C     -0.182500    -0.109400     3.816000    -0.054700     3.816000
   638   H      0.060300    -0.015700     2.974000    -0.007850     2.974000
   639   H      0.060300    -0.015700     2.974000    -0.007850     2.974000
   640   H      0.060300    -0.015700     2.974000    -0.007850     2.974000
   641   C      0.597300    -0.086000     3.816000    -0.043000     3.816000
   642   O     -0.567900    -0.210000     3.322400    -0.105000     3.322400
   643   N     -0.415700    -0.170000     3.648000    -0.085000     3.648000
   644   H      0.271900    -0.015700     1.200000    -0.007850     1.200000
   645   C     -0.027500    -0.086000     3.816000    -0.043000     3.816000
   646   H      0.112300    -0.015700     2.774000    -0.007850     2.774000
   647   C     -0.005000    -0.109400     3.816000    -0.054700     3.816000
   648   H      0.033900    -0.015700     2.974000    -0.007850     2.974000
   649   H      0.033900    -0.015700     2.974000    -0.007850     2.974000
   650   C     -0.141500    -0.086000     3.816000    -0.043000     3.816000
   651   C     -0.163800    -0.086000     3.816000    -0.043000     3.816000
   652   H      0.206200    -0.015000     2.818000    -0.007500     2.818000
   653   N     -0.341800    -0.170000     3.648000    -0.085000     3.648000
   654   H      0.341200    -0.015700     1.200000    -0.007850     1.200000
   655   C      0.138000    -0.086000     3.816000    -0.043000     3.816000
   656   C     -0.260100    -0.086000     3.816000    -0.043000     3.816000
   657   H      0.157200    -0.015000     2.918000    -0.007500     2.918000
   658   C     -0.113400    -0.086000     3.816000    -0.043000     3.816000
   659   H      0.141700    -0.015000     2.918000    -0.007500     2.918000
   660   C     -0.197200    -0.086000     3.816000    -0.043000     3.816000
   661   H      0.144700    -0.015000     2.918000    -0.007500     2.918000
   662   C     -0.238700    -0.086000     3.816000    -0.043000     3.816000
   663   H      0.170000    -0.015000     2.918000    -0.007500     2.918000
   664   C      0.124300    -0.086000     3.816000    -0.043000     3.816000
   665   C      0.597300    -0.086000     3.816000    -0.043000     3.816000
   666   O     -0.567900    -0.210000     3.322400    -0.105000     3.322400
   667   N     -0.415700    -0.170000     3.648000    -0.085000     3.648000
   668   H      0.271900    -0.015700     1.200000    -0.007850     1.200000
   669   C      0.018800    -0.086000     3.816000    -0.043000     3.816000
   670   H      0.088100    -0.015700     2.774000    -0.007850     2.774000
   671   C     -0.046200    -0.109400     3.816000    -0.054700     3.816000
   672   H      0.040200    -0.015700     2.974000    -0.007850     2.974000
   673   H      0.040200    -0.015700     2.974000    -0.007850     2.974000
   674   C     -0.026600    -0.086000     3.816000    -0.043000     3.816000
   675   N     -0.381100    -0.170000     3.648000    -0.085000     3.648000
   676   H      0.364900    -0.015700     1.200000    -0.007850     1.200000
   677   C      0.205700    -0.086000     3.816000    -0.043000     3.816000
   678   H      0.139200    -0.015000     2.718000    -0.007500     2.718000
   679   N     -0.572700    -0.170000     3.648000    -0.085000     3.648000
   680   C      0.129200    -0.086000     3.816000    -0.043000     3.816000
   681   H      0.114700    -0.015000     2.818000    -0.007500     2.818000
   682   C      0.597300    -0.086000     3.816000    -0.043000     3.816000
   683   O     -0.567900    -0.210000     3.322400    -0.105000     3.322400
   684   N     -0.415700    -0.170000     3.648000    -0.085000     3.648000
   685   H      0.271900    -0.015700     1.200000    -0.007850     1.200000
   686   C     -0.024900    -0.086000     3.816000    -0.043000     3.816000
   687   H      0.084300    -0.015700     2.774000    -0.007850     2.774000
   688   C      0.211700    -0.109400     3.816000    -0.054700     3.816000
   689   H      0.035200    -0.015700     2.774000    -0.007850     2.774000
   690   H      0.035200    -0.015700     2.774000    -0.007850     2.774000
   691   O     -0.654600    -0.210400     3.442000    -0.105200     3.442000
   692   H      0.427500    -0.015700     1.200000    -0.007850     1.200000
   693   C      0.597300    -0.086000     3.816000    -0.043000     3.816000
   694   O     -0.567900    -0.210000     3.322400    -0.105000     3.322400
   695   N     -0.415700    -0.170000     3.648000    -0.085000     3.648000
   696   H      0.271900    -0.015700     1.200000    -0.007850     1.200000
   697   C      0.033700    -0.086000     3.816000    -0.043000     3.816000
   698   H      0.082300    -0.015700     2.774000    -0.007850     2.774000
   699   C     -0.182500    -0.109400     3.816000    -0.054700     3.816000
   700   H      0.060300    -0.015700     2.974000    -0.007850     2.974000
   701   H      0.060300    -0.015700     2.974000    -0.007850     2.974000
   702   H      0.060300    -0.015700     2.974000    -0.007850     2.974000
   703   C      0.597300    -0.086000     3.816000    -0.043000     3.816000
   704   O     -0.567900    -0.210000     3.322400    -0.105000     3.322400
   705   N     -0.415700    -0.170000     3.648000    -0.085000     3.648000
   706   H      0.271900    -0.015700     1.200000    -0.007850     1.200000
   707   C     -0.025200    -0.086000     3.816000    -0.043000     3.816000
   708   H      0.069800    -0.015700     2.774000    -0.007850     2.774000
   709   H      0.069800    -0.015700     2.774000    -0.007850     2.774000
   710   C      0.597300    -0.086000     3.816000    -0.043000     3.816000
   711   O     -0.567900    -0.210000     3.322400    -0.105000     3.322400
   712   N     -0.415700    -0.170000     3.648000    -0.085000     3.648000
   713   H      0.271900    -0.015700     1.200000    -0.007850     1.200000
   714   C     -0.038900    -0.086000     3.816000    -0.043000     3.816000
   715   H      0.100700    -0.015700     2.774000    -0.007850     2.774000
   716   C      0.365400    -0.109400     3.816000    -0.054700     3.816000
   717   H      0.004300    -0.015700     2.774000    -0.007850     2.774000
   718   C     -0.243800    -0.109400     3.816000    -0.054700     3.816000
   719   H      0.064200    -0.015700     2.974000    -0.007850     2.974000
   720   H      0.064200    -0.015700     2.974000    -0.007850     2.974000
   721   H      0.064200    -0.015700     2.974000    -0.007850     2.974000
   722   O     -0.676100    -0.210400     3.442000    -0.105200     3.442000
   723   H      0.410200    -0.015700     1.200000    -0.007850     1.200000
   724   C      0.597300    -0.086000     3.816000    -0.043000     3.816000
   725   O     -0.567900    -0.210000     3.322400    -0.105000     3.322400
   726   N     -0.415700    -0.170000     3.648000    -0.085000     3.648000
   727   H      0.271900    -0.015700     1.200000    -0.007850     1.200000
   728   C     -0.002400    -0.086000     3.816000    -0.043000     3.816000
   729   H      0.097800    -0.015700     2.774000    -0.007850     2.774000
   730   C     -0.034300    -0.109400     3.816000    -0.054700     3.816000
   731   H      0.029500    -0.015700     2.974000    -0.007850     2.974000
   732   H      0.029500    -0.015700     2.974000    -0.007850     2.974000
   733   C      0.011800    -0.086000     3.816000    -0.043000     3.816000
   734   C     -0.125600    -0.086000     3.816000    -0.043000     3.816000
   735   H      0.133000    -0.015000     2.918000    -0.007500     2.918000
   736   C     -0.170400    -0.086000     3.816000    -0.043000     3.816000
   737   H      0.143000    -0.015000     2.918000    -0.007500     2.918000
   738   C     -0.107200    -0.086000     3.816000    -0.043000     3.816000
   739   H      0.129700    -0.015000     2.918000    -0.007500     2.918000
   740   C     -0.170400    -0.086000     3.816000    -0.043000     3.816000
   741   H      0.143000    -0.015000     2.918000    -0.007500     2.918000
   742   C     -0.125600    -0.086000     3.816000    -0.043000     3.816000
   743   H      0.133000    -0.015000     2.918000    -0.007500     2.918000
   744   C      0.597300    -0.086000     3.816000    -0.043000     3.816000
   745   O     -0.567900    -0.210000     3.322400    -0.105000     3.322400
   746   N     -0.516300    -0.170000     3.648000    -0.085000     3.648000
   747   H      0.293600    -0.015700     1.200000    -0.007850     1.200000
   748   C      0.038100    -0.086000     3.816000    -0.043000     3.816000
   749   H      0.088000    -0.015700     2.774000    -0.007850     2.774000
   750   C     -0.030300    -0.109400     3.816000    -0.054700     3.816000
   751   H     -0.012200    -0.015700     2.974000    -0.007850     2.974000
   752   H     -0.012200    -0.015700     2.974000    -0.007850     2.974000
   753   C      0.799400    -0.086000     3.816000    -0.043000     3.816000
   754   O     -0.801400    -0.210000     3.322400    -0.105000     3.322400
   755   O     -0.801400    -0.210000     3.322400    -0.105000     3.322400
   756   C      0.536600    -0.086000     3.816000    -0.043000     3.816000
   757   O     -0.581900    -0.210000     3.322400    -0.105000     3.322400
   758   N     -0.347900    -0.170000     3.648000    -0.085000     3.648000
   759   H      0.274700    -0.015700     1.200000    -0.007850     1.200000
   760   C     -0.240000    -0.086000     3.816000    -0.043000     3.816000
   761   H      0.142600    -0.015700     2.774000    -0.007850     2.774000
   762   C     -0.009400    -0.109400     3.816000    -0.054700     3.816000
   763   H      0.036200    -0.015700     2.974000    -0.007850     2.974000
   764   H      0.036200    -0.015700     2.974000    -0.007850     2.974000
   765   C      0.018700    -0.109400     3.816000    -0.054700     3.816000
   766   H      0.010300    -0.015700     2.974000    -0.007850     2.974000
   767   H      0.010300    -0.015700     2.974000    -0.007850     2.974000
   768   C     -0.047900    -0.109400     3.816000    -0.054700     3.816000
   769   H      0.062100    -0.015700     2.974000    -0.007850     2.974000
   770   H      0.062100    -0.015700     2.974000    -0.007850     2.974000
   771   C     -0.014300    -0.109400     3.816000    -0.054700     3.816000
   772   H      0.113500    -0.015700     2.200000    -0.007850     2.200000
   773   H      0.113500    -0.015700     2.200000    -0.007850     2.200000
   774   N     -0.385400    -0.170000     3.648000    -0.085000     3.648000
   775   H      0.340000    -0.015700     1.200000    -0.007850     1.200000
   776   H      0.340000    -0.015700     1.200000    -0.007850     1.200000
   777   H      0.340000    -0.015700     1.200000    -0.007850     1.200000
   778   C      0.734100    -0.086000     3.816000    -0.043000     3.816000
   779   O     -0.589400    -0.210000     3.322400    -0.105000     3.322400
   780   N     -0.415700    -0.170000     3.648000    -0.085000     3.648000
   781   H      0.271900    -0.015700     1.200000    -0.007850     1.200000
   782   C     -0.025200    -0.086000     3.816000    -0.043000     3.816000
   783   H      0.069800    -0.015700     2.774000    -0.007850     2.774000
   784   H      0.069800    -0.015700     2.774000    -0.007850     2.774000
   785   C      0.597300    -0.086000     3.816000    -0.043000     3.816000
   786   O     -0.567900    -0.210000     3.322400    -0.105000     3.322400
   787   N     -0.415700    -0.170000     3.648000    -0.085000     3.648000
   788   H      0.271900    -0.015700     1.200000    -0.007850     1.200000
   789   C     -0.038900    -0.086000     3.816000    -0.043000     3.816000
   790   H      0.100700    -0.015700     2.774000    -0.007850     2.774000
   791   C      0.365400    -0.109400     3.816000    -0.054700     3.816000
   792   H      0.004300    -0.015700     2.774000    -0.007850     2.774000
   793   C     -0.243800    -0.109400     3.816000    -0.054700     3.816000
   794   H      0.064200    -0.015700     2.974000    -0.007850     2.974000
   795   H      0.064200    -0.015700     2.974000    -0.007850     2.974000
   796   H      0.064200    -0.015700     2.974000    -0.007850     2.974000
   797   O     -0.676100    -0.210400     3.442000    -0.105200     3.442000
   798   H      0.410200    -0.015700     1.200000    -0.007850     1.200000
   799   C      0.597300    -0.086000     3.816000    -0.043000     3.816000
   800   O     -0.567900    -0.210000     3.322400    -0.105000     3.322400
   801   N     -0.347900    -0.170000     3.648000    -0.085000     3.648000
   802   H      0.274700    -0.015700     1.200000    -0.007850     1.200000
   803   C     -0.240000    -0.086000     3.816000    -0.043000     3.816000
   804   H      0.142600    -0.015700     2.774000    -0.007850     2.774000
   805   C     -0.009400    -0.109400     3.816000    -0.054700     3.816000
   806   H      0.036200    -0.015700     2.974000    -0.007850     2.974000
   807   H      0.036200    -0.015700     2.974000    -0.007850     2.974000
   808   C      0.018700    -0.109400     3.816000    -0.054700     3.816000
   809   H      0.010300    -0.015700     2.974000    -0.007850     2.974000
   810   H      0.010300    -0.015700     2.974000    -0.007850     2.974000
   811   C     -0.047900    -0.109400     3.816000    -0.054700     3.816000
   812   H      0.062100    -0.015700     2.974000    -0.007850     2.974000
   813   H      0.062100    -0.015700     2.974000    -0.007850     2.974000
   814   C     -0.014300    -0.109400     3.816000    -0.054700     3.816000
   815   H      0.113500    -0.015700     2.200000    -0.007850     2.200000
   816   H      0.113500    -0.015700     2.200000    -0.007850     2.200000
   817   N     -0.385400    -0.170000     3.648000    -0.085000     3.648000
   818   H      0.340000    -0.015700     1.200000    -0.007850     1.200000
   819   H      0.340000    -0.015700     1.200000    -0.007850     1.200000
   820   H      0.340000    -0.015700     1.200000    -0.007850     1.200000
   821   C      0.734100    -0.086000     3.816000    -0.043000     3.816000
   822   O     -0.589400    -0.210000     3.322400    -0.105000     3.322400
   823   N     -0.415700    -0.170000     3.648000    -0.085000     3.648000
   824   H      0.271900    -0.015700     1.200000    -0.007850     1.200000
   825   C     -0.038900    -0.086000     3.816000    -0.043000     3.816000
   826   H      0.100700    -0.015700     2.774000    -0.007850     2.774000
   827   C      0.365400    -0.109400     3.816000    -0.054700     3.816000
   828   H      0.004300    -0.015700     2.774000    -0.007850     2.774000
   829   C     -0.243800    -0.109400     3.816000    -0.054700     3.816000
   830   H      0.064200    -0.015700     2.974000    -0.007850     2.974000
   831   H      0.064200    -0.015700     2.974000    -0.007850     2.974000
   832   H      0.064200    -0.015700     2.974000    -0.007850     2.974000
   833   O     -0.676100    -0.210400     3.442000    -0.105200     3.442000
   834   H      0.410200    -0.015700     1.200000    -0.007850     1.200000
   835   C      0.597300    -0.086000     3.816000    -0.043000     3.816000
   836   O     -0.567900    -0.210000     3.322400    -0.105000     3.322400
   837   N     -0.415700    -0.170000     3.648000    -0.085000     3.648000
   838   H      0.271900    -0.015700     1.200000    -0.007850     1.200000
   839   C     -0.025200    -0.086000     3.816000    -0.043000     3.816000
   840   H      0.069800    -0.015700     2.774000    -0.007850     2.774000
   841   H      0.069800    -0.015700     2.774000    -0.007850     2.774000
   842   C      0.597300    -0.086000     3.816000    -0.043000     3.816000
   843   O     -0.567900    -0.210000     3.322400    -0.105000     3.322400
   844   N     -0.415700    -0.170000     3.648000    -0.085000     3.648000
   845   H      0.271900    -0.015700     1.200000    -0.007850     1.200000
   846   C     -0.025200    -0.086000     3.816000    -0.043000     3.816000
   847   H      0.069800    -0.015700     2.774000    -0.007850     2.774000
   848   H      0.069800    -0.015700     2.774000    -0.007850     2.774000
   849   C      0.597300    -0.086000     3.816000    -0.043000     3.816000
   850   O     -0.567900    -0.210000     3.322400    -0.105000     3.322400
   851   N     -0.254800    -0.170000     3.648000    -0.085000     3.648000
   852   C      0.019200    -0.109400     3.816000    -0.054700     3.816000
   853   H      0.039100    -0.015700     2.774000    -0.007850     2.774000
   854   H      0.039100    -0.015700     2.774000    -0.007850     2.774000
   855   C      0.018900    -0.109400     3.816000    -0.054700     3.816000
   856   H      0.021300    -0.015700     2.974000    -0.007850     2.974000
   857   H      0.021300    -0.015700     2.974000    -0.007850     2.974000
   858   C     -0.007000    -0.109400     3.816000    -0.054700     3.816000
   859   H      0.025300    -0.015700     2.974000    -0.007850     2.974000
   860   H      0.025300    -0.015700     2.974000    -0.007850     2.974000
   861   C     -0.026600    -0.086000     3.816000    -0.043000     3.816000
   862   H      0.064100    -0.015700     2.774000    -0.007850     2.774000
   863   C      0.589600    -0.086000     3.816000    -0.043000     3.816000
   864   O     -0.574800    -0.210000     3.322400    -0.105000     3.322400
   865   N     -0.415700    -0.170000     3.648000    -0.085000     3.648000
   866   H      0.271900    -0.015700     1.200000    -0.007850     1.200000
   867   C     -0.002400    -0.086000     3.816000    -0.043000     3.816000
   868   H      0.097800    -0.015700     2.774000    -0.007850     2.774000
   869   C     -0.034300    -0.109400     3.816000    -0.054700     3.816000
   870   H      0.029500    -0.015700     2.974000    -0.007850     2.974000
   871   H      0.029500    -0.015700     2.974000    -0.007850     2.974000
   872   C      0.011800    -0.086000     3.816000    -0.043000     3.816000
   873   C     -0.125600    -0.086000     3.816000    -0.043000     3.816000
   874   H      0.133000    -0.015000     2.918000    -0.007500     2.918000
   875   C     -0.170400    -0.086000     3.816000    -0.043000     3.816000
   876   H      0.143000    -0.015000     2.918000    -0.007500     2.918000
   877   C     -0.107200    -0.086000     3.816000    -0.043000     3.816000
   878   H      0.129700    -0.015000     2.918000    -0.007500     2.918000
   879   C     -0.170400    -0.086000     3.816000    -0.043000     3.816000
   880   H      0.143000    -0.015000     2.918000    -0.007500     2.918000
   881   C     -0.125600    -0.086000     3.816000    -0.043000     3.816000
   882   H      0.133000    -0.015000     2.918000    -0.007500     2.918000
   883   C      0.597300    -0.086000     3.816000    -0.043000     3.816000
   884   O     -0.567900    -0.210000     3.322400    -0.105000     3.322400
   885   N     -0.415700    -0.170000     3.648000    -0.085000     3.648000
   886   H      0.271900    -0.015700     1.200000    -0.007850     1.200000
   887   C     -0.025200    -0.086000     3.816000    -0.043000     3.816000
   888   H      0.069800    -0.015700     2.774000    -0.007850     2.774000
   889   H      0.069800    -0.015700     2.774000    -0.007850     2.774000
   890   C      0.597300    -0.086000     3.816000    -0.043000     3.816000
   891   O     -0.567900    -0.210000     3.322400    -0.105000     3.322400
   892   N     -0.415700    -0.170000     3.648000    -0.085000     3.648000
   893   H      0.271900    -0.015700     1.200000    -0.007850     1.200000
   894   C     -0.038900    -0.086000     3.816000    -0.043000     3.816000
   895   H      0.100700    -0.015700     2.774000    -0.007850     2.774000
   896   C      0.365400    -0.109400     3.816000    -0.054700     3.816000
   897   H      0.004300    -0.015700     2.774000    -0.007850     2.774000
   898   C     -0.243800    -0.109400     3.816000    -0.054700     3.816000
   899   H      0.064200    -0.015700     2.974000    -0.007850     2.974000
   900   H      0.064200    -0.015700     2.974000    -0.007850     2.974000
   901   H      0.064200    -0.015700     2.974000    -0.007850     2.974000
   902   O     -0.676100    -0.210400     3.442000    -0.105200     3.442000
   903   H      0.410200    -0.015700     1.200000    -0.007850     1.200000
   904   C      0.597300    -0.086000     3.816000    -0.043000     3.816000
   905   O     -0.567900    -0.210000     3.322400    -0.105000     3.322400
   906   N     -0.415700    -0.170000     3.648000    -0.085000     3.648000
   907   H      0.271900    -0.015700     1.200000    -0.007850     1.200000
   908   C     -0.059700    -0.086000     3.816000    -0.043000     3.816000
   909   H      0.086900    -0.015700     2.774000    -0.007850     2.774000
   910   C      0.130300    -0.109400     3.816000    -0.054700     3.816000
   911   H      0.018700    -0.015700     2.974000    -0.007850     2.974000
   912   C     -0.320400    -0.109400     3.816000    -0.054700     3.816000
   913   H      0.088200    -0.015700     2.974000    -0.007850     2.974000
   914   H      0.088200    -0.015700     2.974000    -0.007850     2.974000
   915   H      0.088200    -0.015700     2.974000    -0.007850     2.974000
   916   C     -0.043000    -0.109400     3.816000    -0.054700     3.816000
   917   H      0.023600    -0.015700     2.974000    -0.007850     2.974000
   918   H      0.023600    -0.015700     2.974000    -0.007850     2.974000
   919   C     -0.066000    -0.109400     3.816000    -0.054700     3.816000
   920   H      0.018600    -0.015700     2.974000    -0.007850     2.974000
   921   H      0.018600    -0.015700     2.974000    -0.007850     2.974000
   922   H      0.018600    -0.015700     2.974000    -0.007850     2.974000
   923   C      0.597300    -0.086000     3.816000    -0.043000     3.816000
   924   O     -0.567900    -0.210000     3.322400    -0.105000     3.322400
   925   N     -0.347900    -0.170000     3.648000    -0.085000     3.648000
   926   H      0.274700    -0.015700     1.200000    -0.007850     1.200000
   927   C     -0.240000    -0.086000     3.816000    -0.043000     3.816000
   928   H      0.142600    -0.015700     2.774000    -0.007850     2.774000
   929   C     -0.009400    -0.109400     3.816000    -0.054700     3.816000
   930   H      0.036200    -0.015700     2.974000    -0.007850     2.974000
   931   H      0.036200    -0.015700     2.974000    -0.007850     2.974000
   932   C      0.018700    -0.109400     3.816000    -0.054700     3.816000
   933   H      0.010300    -0.015700     2.974000    -0.007850     2.974000
   934   H      0.010300    -0.015700     2.974000    -0.007850     2.974000
   935   C     -0.047900    -0.109400     3.816000    -0.054700     3.816000
   936   H      0.062100    -0.015700     2.974000    -0.007850     2.974000
   937   H      0.062100    -0.015700     2.974000    -0.007850     2.974000
   938   C     -0.014300    -0.109400     3.816000    -0.054700     3.816000
   939   H      0.113500    -0.015700     2.200000    -0.007850     2.200000
   940   H      0.113500    -0.015700     2.200000    -0.007850     2.200000
   941   N     -0.385400    -0.170000     3.648000    -0.085000     3.648000
   942   H      0.340000    -0.015700     1.200000    -0.007850     1.200000
   943   H      0.340000    -0.015700     1.200000    -0.007850     1.200000
   944   H      0.340000    -0.015700     1.200000    -0.007850     1.200000
   945   C      0.734100    -0.086000     3.816000    -0.043000     3.816000
   946   O     -0.589400    -0.210000     3.322400    -0.105000     3.322400
   947   N     -0.415700    -0.170000     3.648000    -0.085000     3.648000
   948   H      0.271900    -0.015700     1.200000    -0.007850     1.200000
   949   C     -0.058100    -0.086000     3.816000    -0.043000     3.816000
   950   H      0.136000    -0.015700     2.774000    -0.007850     2.774000
   951   C     -0.007400    -0.109400     3.816000    -0.054700     3.816000
   952   H      0.036700    -0.015700     2.974000    -0.007850     2.974000
   953   H      0.036700    -0.015700     2.974000    -0.007850     2.974000
   954   C      0.186800    -0.086000     3.816000    -0.043000     3.816000
   955   N     -0.543200    -0.170000     3.648000    -0.085000     3.648000
   956   C      0.163500    -0.086000     3.816000    -0.043000     3.816000
   957   H      0.143500    -0.015000     2.718000    -0.007500     2.718000
   958   N     -0.279500    -0.170000     3.648000    -0.085000     3.648000
   959   H      0.333900    -0.015700     1.200000    -0.007850     1.200000
   960   C     -0.220700    -0.086000     3.816000    -0.043000     3.816000
   961   H      0.186200    -0.015000     2.818000    -0.007500     2.818000
   962   C      0.597300    -0.086000     3.816000    -0.043000     3.816000
   963   O     -0.567900    -0.210000     3.322400    -0.105000     3.322400
   964   N     -0.254800    -0.170000     3.648000    -0.085000     3.648000
   965   C      0.019200    -0.109400     3.816000    -0.054700     3.816000
   966   H      0.039100    -0.015700     2.774000    -0.007850     2.774000
   967   H      0.039100    -0.015700     2.774000    -0.007850     2.774000
   968   C      0.018900    -0.109400     3.816000    -0.054700     3.816000
   969   H      0.021300    -0.015700     2.974000    -0.007850     2.974000
   970   H      0.021300    -0.015700     2.974000    -0.007850     2.974000
   971   C     -0.007000    -0.109400     3.816000    -0.054700     3.816000
   972   H      0.025300    -0.015700     2.974000    -0.007850     2.974000
   973   H      0.025300    -0.015700     2.974000    -0.007850     2.974000
   974   C     -0.026600    -0.086000     3.816000    -0.043000     3.816000
   975   H      0.064100    -0.015700     2.774000    -0.007850     2.774000
   976   C      0.589600    -0.086000     3.816000    -0.043000     3.816000
   977   O     -0.574800    -0.210000     3.322400    -0.105000     3.322400
   978   N     -0.415700    -0.170000     3.648000    -0.085000     3.648000
   979   H      0.271900    -0.015700     1.200000    -0.007850     1.200000
   980   C      0.033700    -0.086000     3.816000    -0.043000     3.816000
   981   H      0.082300    -0.015700     2.774000    -0.007850     2.774000
   982   C     -0.182500    -0.109400     3.816000    -0.054700     3.816000
   983   H      0.060300    -0.015700     2.974000    -0.007850     2.974000
   984   H      0.060300    -0.015700     2.974000    -0.007850     2.974000
   985   H      0.060300    -0.015700     2.974000    -0.007850     2.974000
   986   C      0.597300    -0.086000     3.816000    -0.043000     3.816000
   987   O     -0.567900    -0.210000     3.322400    -0.105000     3.322400
   988   N     -0.516300    -0.170000     3.648000    -0.085000     3.648000
   989   H      0.293600    -0.015700     1.200000    -0.007850     1.200000
   990   C      0.039700    -0.086000     3.816000    -0.043000     3.816000
   991   H      0.110500    -0.015700     2.774000    -0.007850     2.774000
   992   C      0.056000    -0.109400     3.816000    -0.054700     3.816000
   993   H     -0.017300    -0.015700     2.974000    -0.007850     2.974000
   994   H     -0.017300    -0.015700     2.974000    -0.007850     2.974000
   995   C      0.013600    -0.109400     3.816000    -0.054700     3.816000
   996   H     -0.042500    -0.015700     2.974000    -0.007850     2.974000
   997   H     -0.042500    -0.015700     2.974000    -0.007850     2.974000
   998   C      0.805400    -0.086000     3.816000    -0.043000     3.816000
   999   O     -0.818800    -0.210000     3.322400    -0.105000     3.322400
  1000   O     -0.818800    -0.210000     3.322400    -0.105000     3.322400
  1001   C      0.536600    -0.086000     3.816000    -0.043000     3.816000
  1002   O     -0.581900    -0.210000     3.322400    -0.105000     3.322400
  1003   N     -0.415700    -0.170000     3.648000    -0.085000     3.648000
  1004   H      0.271900    -0.015700     1.200000    -0.007850     1.200000
  1005   C     -0.051800    -0.086000     3.816000    -0.043000     3.816000
  1006   H      0.092200    -0.015700     2.774000    -0.007850     2.774000
  1007   C     -0.110200    -0.109400     3.816000    -0.054700     3.816000
  1008   H      0.045700    -0.015700     2.974000    -0.007850     2.974000
  1009   H      0.045700    -0.015700     2.974000    -0.007850     2.974000
  1010   C      0.353100    -0.109400     3.816000    -0.054700     3.816000
  1011   H     -0.036100    -0.015700     2.974000    -0.007850     2.974000
  1012   C     -0.412100    -0.109400     3.816000    -0.054700     3.816000
  1013   H      0.100000    -0.015700     2.974000    -0.007850     2.974000
  1014   H      0.100000    -0.015700     2.974000    -0.007850     2.974000
  1015   H      0.100000    -0.015700     2.974000    -0.007850     2.974000
  1016   C     -0.412100    -0.109400     3.816000    -0.054700     3.816000
  1017   H      0.100000    -0.015700     2.974000    -0.007850     2.974000
  1018   H      0.100000    -0.015700     2.974000    -0.007850     2.974000
  1019   H      0.100000    -0.015700     2.974000    -0.007850     2.974000
  1020   C      0.597300    -0.086000     3.816000    -0.043000     3.816000
  1021   O     -0.567900    -0.210000     3.322400    -0.105000     3.322400
  1022   N     -0.415700    -0.170000     3.648000    -0.085000     3.648000
  1023   H      0.271900    -0.015700     1.200000    -0.007850     1.200000
  1024   C      0.033700    -0.086000     3.816000    -0.043000     3.816000
  1025   H      0.082300    -0.015700     2.774000    -0.007850     2.774000
  1026   C     -0.182500    -0.109400     3.816000    -0.054700     3.816000
  1027   H      0.060300    -0.015700     2.974000    -0.007850     2.974000
  1028   H      0.060300    -0.015700     2.974000    -0.007850     2.974000
  1029   H      0.060300    -0.015700     2.974000    -0.007850     2.974000
  1030   C      0.597300    -0.086000     3.816000    -0.043000     3.816000
  1031   O     -0.567900    -0.210000     3.322400    -0.105000     3.322400
  1032   N     -0.415700    -0.170000     3.648000    -0.085000     3.648000
  1033   H      0.271900    -0.015700     1.200000    -0.007850     1.200000
  1034   C     -0.058100    -0.086000     3.816000    -0.043000     3.816000
  1035   H      0.136000    -0.015700     2.774000    -0.007850     2.774000
  1036   C     -0.007400    -0.109400     3.816000    -0.054700     3.816000
  1037   H      0.036700    -0.015700     2.974000    -0.007850     2.974000
  1038   H      0.036700    -0.015700     2.974000    -0.007850     2.974000
  1039   C      0.186800    -0.086000     3.816000    -0.043000     3.816000
  1040   N     -0.543200    -0.170000     3.648000    -0.085000     3.648000
  1041   C      0.163500    -0.086000     3.816000    -0.043000     3.816000
  1042   H      0.143500    -0.015000     2.718000    -0.007500     2.718000
  1043   N     -0.279500    -0.170000     3.648000    -0.085000     3.648000
  1044   H      0.333900    -0.015700     1.200000    -0.007850     1.200000
  1045   C     -0.220700    -0.086000     3.816000    -0.043000     3.816000
  1046   H      0.186200    -0.015000     2.818000    -0.007500     2.818000
  1047   C      0.597300    -0.086000     3.816000    -0.043000     3.816000
  1048   O     -0.567900    -0.210000     3.322400    -0.105000     3.322400
  1049   N     -0.415700    -0.170000     3.648000    -0.085000     3.648000
  1050   H      0.271900    -0.015700     1.200000    -0.007850     1.200000
  1051   C     -0.024900    -0.086000     3.816000    -0.043000     3.816000
  1052   H      0.084300    -0.015700     2.774000    -0.007850     2.774000
  1053   C      0.211700    -0.109400     3.816000    -0.054700     3.816000
  1054   H      0.035200    -0.015700     2.774000    -0.007850     2.774000
  1055   H      0.035200    -0.015700     2.774000    -0.007850     2.774000
  1056   O     -0.654600    -0.210400     3.442000    -0.105200     3.442000
  1057   H      0.427500    -0.015700     1.200000    -0.007850     1.200000
  1058   C      0.597300    -0.086000     3.816000    -0.043000     3.816000
  1059   O     -0.567900    -0.210000     3.322400    -0.105000     3.322400
  1060   N     -0.415700    -0.170000     3.648000    -0.085000     3.648000
  1061   H      0.271900    -0.015700     1.200000    -0.007850     1.200000
  1062   C      0.033700    -0.086000     3.816000    -0.043000     3.816000
  1063   H      0.082300    -0.015700     2.774000    -0.007850     2.774000
  1064   C     -0.182500    -0.109400     3.816000    -0.054700     3.816000
  1065   H      0.060300    -0.015700     2.974000    -0.007850     2.974000
  1066   H      0.060300    -0.015700     2.974000    -0.007850     2.974000
  1067   H      0.060300    -0.015700     2.974000    -0.007850     2.974000
  1068   C      0.597300    -0.086000     3.816000    -0.043000     3.816000
  1069   O     -0.567900    -0.210000     3.322400    -0.105000     3.322400
  1070   N     -0.415700    -0.170000     3.648000    -0.085000     3.648000
  1071   H      0.271900    -0.015700     1.200000    -0.007850     1.200000
  1072   C      0.014300    -0.086000     3.816000    -0.043000     3.816000
  1073   H      0.104800    -0.015700     2.774000    -0.007850     2.774000
  1074   C     -0.204100    -0.109400     3.816000    -0.054700     3.816000
  1075   H      0.079700    -0.015700     2.974000    -0.007850     2.974000
  1076   H      0.079700    -0.015700     2.974000    -0.007850     2.974000
  1077   C      0.713000    -0.086000     3.816000    -0.043000     3.816000
  1078   O     -0.593100    -0.210000     3.322400    -0.105000     3.322400
  1079   N     -0.919100    -0.170000     3.648000    -0.085000     3.648000
  1080   H      0.419600    -0.015700     1.200000    -0.007850     1.200000
  1081   H      0.419600    -0.015700     1.200000    -0.007850     1.200000
  1082   C      0.597300    -0.086000     3.816000    -0.043000     3.816000
  1083   O     -0.567900    -0.210000     3.322400    -0.105000     3.322400
  1084   N     -0.415700    -0.170000     3.648000    -0.085000     3.648000
  1085   H      0.271900    -0.015700     1.200000    -0.007850     1.200000
  1086   C      0.014300    -0.086000     3.816000    -0.043000     3.816000
  1087   H      0.104800    -0.015700     2.774000    -0.007850     2.774000
  1088   C     -0.204100    -0.109400     3.816000    -0.054700     3.816000
  1089   H      0.079700    -0.015700     2.974000    -0.007850     2.974000
  1090   H      0.079700    -0.015700     2.974000    -0.007850     2.974000
  1091   C      0.713000    -0.086000     3.816000    -0.043000     3.816000
  1092   O     -0.593100    -0.210000     3.322400    -0.105000     3.322400
  1093   N     -0.919100    -0.170000     3.648000    -0.085000     3.648000
  1094   H      0.419600    -0.015700     1.200000    -0.007850     1.200000
  1095   H      0.419600    -0.015700     1.200000    -0.007850     1.200000
  1096   C      0.597300    -0.086000     3.816000    -0.043000     3.816000
  1097   O     -0.567900    -0.210000     3.322400    -0.105000     3.322400
  1098   N     -0.415700    -0.170000     3.648000    -0.085000     3.648000
  1099   H      0.271900    -0.015700     1.200000    -0.007850     1.200000
  1100   C     -0.025200    -0.086000     3.816000    -0.043000     3.816000
  1101   H      0.069800    -0.015700     2.774000    -0.007850     2.774000
  1102   H      0.069800    -0.015700     2.774000    -0.007850     2.774000
  1103   C      0.597300    -0.086000     3.816000    -0.043000     3.816000
  1104   O     -0.567900    -0.210000     3.322400    -0.105000     3.322400
  1105   N     -0.415700    -0.170000     3.648000    -0.085000     3.648000
  1106   H      0.271900    -0.015700     1.200000    -0.007850     1.200000
  1107   C     -0.051800    -0.086000     3.816000    -0.043000     3.816000
  1108   H      0.092200    -0.015700     2.774000    -0.007850     2.774000
  1109   C     -0.110200    -0.109400     3.816000    -0.054700     3.816000
  1110   H      0.045700    -0.015700     2.974000    -0.007850     2.974000
  1111   H      0.045700    -0.015700     2.974000    -0.007850     2.974000
  1112   C      0.353100    -0.109400     3.816000    -0.054700     3.816000
  1113   H     -0.036100    -0.015700     2.974000    -0.007850     2.974000
  1114   C     -0.412100    -0.109400     3.816000    -0.054700     3.816000
  1115   H      0.100000    -0.015700     2.974000    -0.007850     2.974000
  1116   H      0.100000    -0.015700     2.974000    -0.007850     2.974000
  1117   H      0.100000    -0.015700     2.974000    -0.007850     2.974000
  1118   C     -0.412100    -0.109400     3.816000    -0.054700     3.816000
  1119   H      0.100000    -0.015700     2.974000    -0.007850     2.974000
  1120   H      0.100000    -0.015700     2.974000    -0.007850     2.974000
  1121   H      0.100000    -0.015700     2.974000    -0.007850     2.974000
  1122   C      0.597300    -0.086000     3.816000    -0.043000     3.816000
  1123   O     -0.567900    -0.210000     3.322400    -0.105000     3.322400
  1124   N     -0.516300    -0.170000     3.648000    -0.085000     3.648000
  1125   H      0.293600    -0.015700     1.200000    -0.007850     1.200000
  1126   C      0.038100    -0.086000     3.816000    -0.043000     3.816000
  1127   H      0.088000    -0.015700     2.774000    -0.007850     2.774000
  1128   C     -0.030300    -0.109400     3.816000    -0.054700     3.816000
  1129   H     -0.012200    -0.015700     2.974000    -0.007850     2.974000
  1130   H     -0.012200    -0.015700     2.974000    -0.007850     2.974000
  1131   C      0.799400    -0.086000     3.816000    -0.043000     3.816000
  1132   O     -0.801400    -0.210000     3.322400    -0.105000     3.322400
  1133   O     -0.801400    -0.210000     3.322400    -0.105000     3.322400
  1134   C      0.536600    -0.086000     3.816000    -0.043000     3.816000
  1135   O     -0.581900    -0.210000     3.322400    -0.105000     3.322400
  1136   N     -0.415700    -0.170000     3.648000    -0.085000     3.648000
  1137   H      0.271900    -0.015700     1.200000    -0.007850     1.200000
  1138   C     -0.059700    -0.086000     3.816000    -0.043000     3.816000
  1139   H      0.086900    -0.015700     2.774000    -0.007850     2.774000
  1140   C      0.130300    -0.109400     3.816000    -0.054700     3.816000
  1141   H      0.018700    -0.015700     2.974000    -0.007850     2.974000
  1142   C     -0.320400    -0.109400     3.816000    -0.054700     3.816000
  1143   H      0.088200    -0.015700     2.974000    -0.007850     2.974000
  1144   H      0.088200    -0.015700     2.974000    -0.007850     2.974000
  1145   H      0.088200    -0.015700     2.974000    -0.007850     2.974000
  1146   C     -0.043000    -0.109400     3.816000    -0.054700     3.816000
  1147   H      0.023600    -0.015700     2.974000    -0.007850     2.974000
  1148   H      0.023600    -0.015700     2.974000    -0.007850     2.974000
  1149   C     -0.066000    -0.109400     3.816000    -0.054700     3.816000
  1150   H      0.018600    -0.015700     2.974000    -0.007850     2.974000
  1151   H      0.018600    -0.015700     2.974000    -0.007850     2.974000
  1152   H      0.018600    -0.015700     2.974000    -0.007850     2.974000
  1153   C      0.597300    -0.086000     3.816000    -0.043000     3.816000
  1154   O     -0.567900    -0.210000     3.322400    -0.105000     3.322400
  1155   N     -0.415700    -0.170000     3.648000    -0.085000     3.648000
  1156   H      0.271900    -0.015700     1.200000    -0.007850     1.200000
  1157   C      0.033700    -0.086000     3.816000    -0.043000     3.816000
  1158   H      0.082300    -0.015700     2.774000    -0.007850     2.774000
  1159   C     -0.182500    -0.109400     3.816000    -0.054700     3.816000
  1160   H      0.060300    -0.015700     2.974000    -0.007850     2.974000
  1161   H      0.060300    -0.015700     2.974000    -0.007850     2.974000
  1162   H      0.060300    -0.015700     2.974000    -0.007850     2.974000
  1163   C      0.597300    -0.086000     3.816000    -0.043000     3.816000
  1164   O     -0.567900    -0.210000     3.322400    -0.105000     3.322400
  1165   N     -0.415700    -0.170000     3.648000    -0.085000     3.648000
  1166   H      0.271900    -0.015700     1.200000    -0.007850     1.200000
  1167   C     -0.087500    -0.086000     3.816000    -0.043000     3.816000
  1168   H      0.096900    -0.015700     2.774000    -0.007850     2.774000
  1169   C      0.298500    -0.109400     3.816000    -0.054700     3.816000
  1170   H     -0.029700    -0.015700     2.974000    -0.007850     2.974000
  1171   C     -0.319200    -0.109400     3.816000    -0.054700     3.816000
  1172   H      0.079100    -0.015700     2.974000    -0.007850     2.974000
  1173   H      0.079100    -0.015700     2.974000    -0.007850     2.974000
  1174   H      0.079100    -0.015700     2.974000    -0.007850     2.974000
  1175   C     -0.319200    -0.109400     3.816000    -0.054700     3.816000
  1176   H      0.079100    -0.015700     2.974000    -0.007850     2.974000
  1177   H      0.079100    -0.015700     2.974000    -0.007850     2.974000
  1178   H      0.079100    -0.015700     2.974000    -0.007850     2.974000
  1179   C      0.597300    -0.086000     3.816000    -0.043000     3.816000
  1180   O     -0.567900    -0.210000     3.322400    -0.105000     3.322400
  1181   N     -0.347900    -0.170000     3.648000    -0.085000     3.648000
  1182   H      0.274700    -0.015700     1.200000    -0.007850     1.200000
  1183   C     -0.263700    -0.086000     3.816000    -0.043000     3.816000
  1184   H      0.156000    -0.015700     2.774000    -0.007850     2.774000
  1185   C     -0.000700    -0.109400     3.816000    -0.054700     3.816000
  1186   H      0.032700    -0.015700     2.974000    -0.007850     2.974000
  1187   H      0.032700    -0.015700     2.974000    -0.007850     2.974000
  1188   C      0.039000    -0.109400     3.816000    -0.054700     3.816000
  1189   H      0.028500    -0.015700     2.974000    -0.007850     2.974000
  1190   H      0.028500    -0.015700     2.974000    -0.007850     2.974000
  1191   C      0.048600    -0.109400     3.816000    -0.054700     3.816000
  1192   H      0.068700    -0.015700     2.774000    -0.007850     2.774000
  1193   H      0.068700    -0.015700     2.774000    -0.007850     2.774000
  1194   N     -0.529500    -0.170000     3.648000    -0.085000     3.648000
  1195   H      0.345600    -0.015700     1.200000    -0.007850     1.200000
  1196   C      0.807600    -0.086000     3.816000    -0.043000     3.816000
  1197   N     -0.862700    -0.170000     3.648000    -0.085000     3.648000
  1198   H      0.447800    -0.015700     1.200000    -0.007850     1.200000
  1199   H      0.447800    -0.015700     1.200000    -0.007850     1.200000
  1200   N     -0.862700    -0.170000     3.648000    -0.085000     3.648000
  1201   H      0.447800    -0.015700     1.200000    -0.007850     1.200000
  1202   H      0.447800    -0.015700     1.200000    -0.007850     1.200000
  1203   C      0.734100    -0.086000     3.816000    -0.043000     3.816000
  1204   O     -0.589400    -0.210000     3.322400    -0.105000     3.322400
  1205   N     -0.415700    -0.170000     3.648000    -0.085000     3.648000
  1206   H      0.271900    -0.015700     1.200000    -0.007850     1.200000
  1207   C     -0.051800    -0.086000     3.816000    -0.043000     3.816000
  1208   H      0.092200    -0.015700     2.774000    -0.007850     2.774000
  1209   C     -0.110200    -0.109400     3.816000    -0.054700     3.816000
  1210   H      0.045700    -0.015700     2.974000    -0.007850     2.974000
  1211   H      0.045700    -0.015700     2.974000    -0.007850     2.974000
  1212   C      0.353100    -0.109400     3.816000    -0.054700     3.816000
  1213   H     -0.036100    -0.015700     2.974000    -0.007850     2.974000
  1214   C     -0.412100    -0.109400     3.816000    -0.054700     3.816000
  1215   H      0.100000    -0.015700     2.974000    -0.007850     2.974000
  1216   H      0.100000    -0.015700     2.974000    -0.007850     2.974000
  1217   H      0.100000    -0.015700     2.974000    -0.007850     2.974000
  1218   C     -0.412100    -0.109400     3.816000    -0.054700     3.816000
  1219   H      0.100000    -0.015700     2.974000    -0.007850     2.974000
  1220   H      0.100000    -0.015700     2.974000    -0.007850     2.974000
  1221   H      0.100000    -0.015700     2.974000    -0.007850     2.974000
  1222   C      0.597300    -0.086000     3.816000    -0.043000     3.816000
  1223   O     -0.567900    -0.210000     3.322400    -0.105000     3.322400
  1224   N     -0.415700    -0.170000     3.648000    -0.085000     3.648000
  1225   H      0.271900    -0.015700     1.200000    -0.007850     1.200000
  1226   C     -0.051800    -0.086000     3.816000    -0.043000     3.816000
  1227   H      0.092200    -0.015700     2.774000    -0.007850     2.774000
  1228   C     -0.110200    -0.109400     3.816000    -0.054700     3.816000
  1229   H      0.045700    -0.015700     2.974000    -0.007850     2.974000
  1230   H      0.045700    -0.015700     2.974000    -0.007850     2.974000
  1231   C      0.353100    -0.109400     3.816000    -0.054700     3.816000
  1232   H     -0.036100    -0.015700     2.974000    -0.007850     2.974000
  1233   C     -0.412100    -0.109400     3.816000    -0.054700     3.816000
  1234   H      0.100000    -0.015700     2.974000    -0.007850     2.974000
  1235   H      0.100000    -0.015700     2.974000    -0.007850     2.974000
  1236   H      0.100000    -0.015700     2.974000    -0.007850     2.974000
  1237   C     -0.412100    -0.109400     3.816000    -0.054700     3.816000
  1238   H      0.100000    -0.015700     2.974000    -0.007850     2.974000
  1239   H      0.100000    -0.015700     2.974000    -0.007850     2.974000
  1240   H      0.100000    -0.015700     2.974000    -0.007850     2.974000
  1241   C      0.597300    -0.086000     3.816000    -0.043000     3.816000
  1242   O     -0.567900    -0.210000     3.322400    -0.105000     3.322400
  1243   N     -0.516300    -0.170000     3.648000    -0.085000     3.648000
  1244   H      0.293600    -0.015700     1.200000    -0.007850     1.200000
  1245   C      0.039700    -0.086000     3.816000    -0.043000     3.816000
  1246   H      0.110500    -0.015700     2.774000    -0.007850     2.774000
  1247   C      0.056000    -0.109400     3.816000    -0.054700     3.816000
  1248   H     -0.017300    -0.015700     2.974000    -0.007850     2.974000
  1249   H     -0.017300    -0.015700     2.974000    -0.007850     2.974000
  1250   C      0.013600    -0.109400     3.816000    -0.054700     3.816000
  1251   H     -0.042500    -0.015700     2.974000    -0.007850     2.974000
  1252   H     -0.042500    -0.015700     2.974000    -0.007850     2.974000
  1253   C      0.805400    -0.086000     3.816000    -0.043000     3.816000
  1254   O     -0.818800    -0.210000     3.322400    -0.105000     3.322400
  1255   O     -0.818800    -0.210000     3.322400    -0.105000     3.322400
  1256   C      0.536600    -0.086000     3.816000    -0.043000     3.816000
  1257   O     -0.581900    -0.210000     3.322400    -0.105000     3.322400
  1258   N     -0.254800    -0.170000     3.648000    -0.085000     3.648000
  1259   C      0.019200    -0.109400     3.816000    -0.054700     3.816000
  1260   H      0.039100    -0.015700     2.774000    -0.007850     2.774000
  1261   H      0.039100    -0.015700     2.774000    -0.007850     2.774000
  1262   C      0.018900    -0.109400     3.816000    -0.054700     3.816000
  1263   H      0.021300    -0.015700     2.974000    -0.007850     2.974000
  1264   H      0.021300    -0.015700     2.974000    -0.007850     2.974000
  1265   C     -0.007000    -0.109400     3.816000    -0.054700     3.816000
  1266   H      0.025300    -0.015700     2.974000    -0.007850     2.974000
  1267   H      0.025300    -0.015700     2.974000    -0.007850     2.974000
  1268   C     -0.026600    -0.086000     3.816000    -0.043000     3.816000
  1269   H      0.064100    -0.015700     2.774000    -0.007850     2.774000
  1270   C      0.589600    -0.086000     3.816000    -0.043000     3.816000
  1271   O     -0.574800    -0.210000     3.322400    -0.105000     3.322400
  1272   N     -0.415700    -0.170000     3.648000    -0.085000     3.648000
  1273   H      0.271900    -0.015700     1.200000    -0.007850     1.200000
  1274   C     -0.051800    -0.086000     3.816000    -0.043000     3.816000
  1275   H      0.092200    -0.015700     2.774000    -0.007850     2.774000
  1276   C     -0.110200    -0.109400     3.816000    -0.054700     3.816000
  1277   H      0.045700    -0.015700     2.974000    -0.007850     2.974000
  1278   H      0.045700    -0.015700     2.974000    -0.007850     2.974000
  1279   C      0.353100    -0.109400     3.816000    -0.054700     3.816000
  1280   H     -0.036100    -0.015700     2.974000    -0.007850     2.974000
  1281   C     -0.412100    -0.109400     3.816000    -0.054700     3.816000
  1282   H      0.100000    -0.015700     2.974000    -0.007850     2.974000
  1283   H      0.100000    -0.015700     2.974000    -0.007850     2.974000
  1284   H      0.100000    -0.015700     2.974000    -0.007850     2.974000
  1285   C     -0.412100    -0.109400     3.816000    -0.054700     3.816000
  1286   H      0.100000    -0.015700     2.974000    -0.007850     2.974000
  1287   H      0.100000    -0.015700     2.974000    -0.007850     2.974000
  1288   H      0.100000    -0.015700     2.974000    -0.007850     2.974000
  1289   C      0.597300    -0.086000     3.816000    -0.043000     3.816000
  1290   O     -0.567900    -0.210000     3.322400    -0.105000     3.322400
  1291   N     -0.347900    -0.170000     3.648000    -0.085000     3.648000
  1292   H      0.274700    -0.015700     1.200000    -0.007850     1.200000
  1293   C     -0.240000    -0.086000     3.816000    -0.043000     3.816000
  1294   H      0.142600    -0.015700     2.774000    -0.007850     2.774000
  1295   C     -0.009400    -0.109400     3.816000    -0.054700     3.816000
  1296   H      0.036200    -0.015700     2.974000    -0.007850     2.974000
  1297   H      0.036200    -0.015700     2.974000    -0.007850     2.974000
  1298   C      0.018700    -0.109400     3.816000    -0.054700     3.816000
  1299   H      0.010300    -0.015700     2.974000    -0.007850     2.974000
  1300   H      0.010300    -0.015700     2.974000    -0.007850     2.974000
  1301   C     -0.047900    -0.109400     3.816000    -0.054700     3.816000
  1302   H      0.062100    -0.015700     2.974000    -0.007850     2.974000
  1303   H      0.062100    -0.015700     2.974000    -0.007850     2.974000
  1304   C     -0.014300    -0.109400     3.816000    -0.054700     3.816000
  1305   H      0.113500    -0.015700     2.200000    -0.007850     2.200000
  1306   H      0.113500    -0.015700     2.200000    -0.007850     2.200000
  1307   N     -0.385400    -0.170000     3.648000    -0.085000     3.648000
  1308   H      0.340000    -0.015700     1.200000    -0.007850     1.200000
  1309   H      0.340000    -0.015700     1.200000    -0.007850     1.200000
  1310   H      0.340000    -0.015700     1.200000    -0.007850     1.200000
  1311   C      0.734100    -0.086000     3.816000    -0.043000     3.816000
  1312   O     -0.589400    -0.210000     3.322400    -0.105000     3.322400
  1313   N     -0.415700    -0.170000     3.648000    -0.085000     3.648000
  1314   H      0.271900    -0.015700     1.200000    -0.007850     1.200000
  1315   C      0.033700    -0.086000     3.816000    -0.043000     3.816000
  1316   H      0.082300    -0.015700     2.774000    -0.007850     2.774000
  1317   C     -0.182500    -0.109400     3.816000    -0.054700     3.816000
  1318   H      0.060300    -0.015700     2.974000    -0.007850     2.974000
  1319   H      0.060300    -0.015700     2.974000    -0.007850     2.974000
  1320   H      0.060300    -0.015700     2.974000    -0.007850     2.974000
  1321   C      0.597300    -0.086000     3.816000    -0.043000     3.816000
  1322   O     -0.567900    -0.210000     3.322400    -0.105000     3.322400
  1323   N     -0.516300    -0.170000     3.648000    -0.085000     3.648000
  1324   H      0.293600    -0.015700     1.200000    -0.007850     1.200000
  1325   C      0.039700    -0.086000     3.816000    -0.043000     3.816000
  1326   H      0.110500    -0.015700     2.774000    -0.007850     2.774000
  1327   C      0.056000    -0.109400     3.816000    -0.054700     3.816000
  1328   H     -0.017300    -0.015700     2.974000    -0.007850     2.974000
  1329   H     -0.017300    -0.015700     2.974000    -0.007850     2.974000
  1330   C      0.013600    -0.109400     3.816000    -0.054700     3.816000
  1331   H     -0.042500    -0.015700     2.974000    -0.007850     2.974000
  1332   H     -0.042500    -0.015700     2.974000    -0.007850     2.974000
  1333   C      0.805400    -0.086000     3.816000    -0.043000     3.816000
  1334   O     -0.818800    -0.210000     3.322400    -0.105000     3.322400
  1335   O     -0.818800    -0.210000     3.322400    -0.105000     3.322400
  1336   C      0.536600    -0.086000     3.816000    -0.043000     3.816000
  1337   O     -0.581900    -0.210000     3.322400    -0.105000     3.322400
  1338   N     -0.415700    -0.170000     3.648000    -0.085000     3.648000
  1339   H      0.271900    -0.015700     1.200000    -0.007850     1.200000
  1340   C     -0.002400    -0.086000     3.816000    -0.043000     3.816000
  1341   H      0.097800    -0.015700     2.774000    -0.007850     2.774000
  1342   C     -0.034300    -0.109400     3.816000    -0.054700     3.816000
  1343   H      0.029500    -0.015700     2.974000    -0.007850     2.974000
  1344   H      0.029500    -0.015700     2.974000    -0.007850     2.974000
  1345   C      0.011800    -0.086000     3.816000    -0.043000     3.816000
  1346   C     -0.125600    -0.086000     3.816000    -0.043000     3.816000
  1347   H      0.133000    -0.015000     2.918000    -0.007500     2.918000
  1348   C     -0.170400    -0.086000     3.816000    -0.043000     3.816000
  1349   H      0.143000    -0.015000     2.918000    -0.007500     2.918000
  1350   C     -0.107200    -0.086000     3.816000    -0.043000     3.816000
  1351   H      0.129700    -0.015000     2.918000    -0.007500     2.918000
  1352   C     -0.170400    -0.086000     3.816000    -0.043000     3.816000
  1353   H      0.143000    -0.015000     2.918000    -0.007500     2.918000
  1354   C     -0.125600    -0.086000     3.816000    -0.043000     3.816000
  1355   H      0.133000    -0.015000     2.918000    -0.007500     2.918000
  1356   C      0.597300    -0.086000     3.816000    -0.043000     3.816000
  1357   O     -0.567900    -0.210000     3.322400    -0.105000     3.322400
  1358   N     -0.254800    -0.170000     3.648000    -0.085000     3.648000
  1359   C      0.019200    -0.109400     3.816000    -0.054700     3.816000
  1360   H      0.039100    -0.015700     2.774000    -0.007850     2.774000
  1361   H      0.039100    -0.015700     2.774000    -0.007850     2.774000
  1362   C      0.018900    -0.109400     3.816000    -0.054700     3.816000
  1363   H      0.021300    -0.015700     2.974000    -0.007850     2.974000
  1364   H      0.021300    -0.015700     2.974000    -0.007850     2.974000
  1365   C     -0.007000    -0.109400     3.816000    -0.054700     3.816000
  1366   H      0.025300    -0.015700     2.974000    -0.007850     2.974000
  1367   H      0.025300    -0.015700     2.974000    -0.007850     2.974000
  1368   C     -0.026600    -0.086000     3.816000    -0.043000     3.816000
  1369   H      0.064100    -0.015700     2.774000    -0.007850     2.774000
  1370   C      0.589600    -0.086000     3.816000    -0.043000     3.816000
  1371   O     -0.574800    -0.210000     3.322400    -0.105000     3.322400
  1372   N     -0.415700    -0.170000     3.648000    -0.085000     3.648000
  1373   H      0.271900    -0.015700     1.200000    -0.007850     1.200000
  1374   C     -0.059700    -0.086000     3.816000    -0.043000     3.816000
  1375   H      0.086900    -0.015700     2.774000    -0.007850     2.774000
  1376   C      0.130300    -0.109400     3.816000    -0.054700     3.816000
  1377   H      0.018700    -0.015700     2.974000    -0.007850     2.974000
  1378   C     -0.320400    -0.109400     3.816000    -0.054700     3.816000
  1379   H      0.088200    -0.015700     2.974000    -0.007850     2.974000
  1380   H      0.088200    -0.015700     2.974000    -0.007850     2.974000
  1381   H      0.088200    -0.015700     2.974000    -0.007850     2.974000
  1382   C     -0.043000    -0.109400     3.816000    -0.054700     3.816000
  1383   H      0.023600    -0.015700     2.974000    -0.007850     2.974000
  1384   H      0.023600    -0.015700     2.974000    -0.007850     2.974000
  1385   C     -0.066000    -0.109400     3.816000    -0.054700     3.816000
  1386   H      0.018600    -0.015700     2.974000    -0.007850     2.974000
  1387   H      0.018600    -0.015700     2.974000    -0.007850     2.974000
  1388   H      0.018600    -0.015700     2.974000    -0.007850     2.974000
  1389   C      0.597300    -0.086000     3.816000    -0.043000     3.816000
  1390   O     -0.567900    -0.210000     3.322400    -0.105000     3.322400
  1391   N     -0.415700    -0.170000     3.648000    -0.085000     3.648000
  1392   H      0.271900    -0.015700     1.200000    -0.007850     1.200000
  1393   C     -0.051800    -0.086000     3.816000    -0.043000     3.816000
  1394   H      0.092200    -0.015700     2.774000    -0.007850     2.774000
  1395   C     -0.110200    -0.109400     3.816000    -0.054700     3.816000
  1396   H      0.045700    -0.015700     2.974000    -0.007850     2.974000
  1397   H      0.045700    -0.015700     2.974000    -0.007850     2.974000
  1398   C      0.353100    -0.109400     3.816000    -0.054700     3.816000
  1399   H     -0.036100    -0.015700     2.974000    -0.007850     2.974000
  1400   C     -0.412100    -0.109400     3.816000    -0.054700     3.816000
  1401   H      0.100000    -0.015700     2.974000    -0.007850     2.974000
  1402   H      0.100000    -0.015700     2.974000    -0.007850     2.974000
  1403   H      0.100000    -0.015700     2.974000    -0.007850     2.974000
  1404   C     -0.412100    -0.109400     3.816000    -0.054700     3.816000
  1405   H      0.100000    -0.015700     2.974000    -0.007850     2.974000
  1406   H      0.100000    -0.015700     2.974000    -0.007850     2.974000
  1407   H      0.100000    -0.015700     2.974000    -0.007850     2.974000
  1408   C      0.597300    -0.086000     3.816000    -0.043000     3.816000
  1409   O     -0.567900    -0.210000     3.322400    -0.105000     3.322400
  1410   N     -0.415700    -0.170000     3.648000    -0.085000     3.648000
  1411   H      0.271900    -0.015700     1.200000    -0.007850     1.200000
  1412   C     -0.024900    -0.086000     3.816000    -0.043000     3.816000
  1413   H      0.084300    -0.015700     2.774000    -0.007850     2.774000
  1414   C      0.211700    -0.109400     3.816000    -0.054700     3.816000
  1415   H      0.035200    -0.015700     2.774000    -0.007850     2.774000
  1416   H      0.035200    -0.015700     2.774000    -0.007850     2.774000
  1417   O     -0.654600    -0.210400     3.442000    -0.105200     3.442000
  1418   H      0.427500    -0.015700     1.200000    -0.007850     1.200000
  1419   C      0.597300    -0.086000     3.816000    -0.043000     3.816000
  1420   O     -0.567900    -0.210000     3.322400    -0.105000     3.322400
  1421   N     -0.415700    -0.170000     3.648000    -0.085000     3.648000
  1422   H      0.271900    -0.015700     1.200000    -0.007850     1.200000
  1423   C     -0.001400    -0.086000     3.816000    -0.043000     3.816000
  1424   H      0.087600    -0.015700     2.774000    -0.007850     2.774000
  1425   C     -0.015200    -0.109400     3.816000    -0.054700     3.816000
  1426   H      0.029500    -0.015700     2.974000    -0.007850     2.974000
  1427   H      0.029500    -0.015700     2.974000    -0.007850     2.974000
  1428   C     -0.001100    -0.086000     3.816000    -0.043000     3.816000
  1429   C     -0.190600    -0.086000     3.816000    -0.043000     3.816000
  1430   H      0.169900    -0.015000     2.918000    -0.007500     2.918000
  1431   C     -0.234100    -0.086000     3.816000    -0.043000     3.816000
  1432   H      0.165600    -0.015000     2.918000    -0.007500     2.918000
  1433   C      0.322600    -0.086000     3.816000    -0.043000     3.816000
  1434   O     -0.557900    -0.210400     3.442000    -0.105200     3.442000
  1435   H      0.399200    -0.015700     1.200000    -0.007850     1.200000
  1436   C     -0.234100    -0.086000     3.816000    -0.043000     3.816000
  1437   H      0.165600    -0.015000     2.918000    -0.007500     2.918000
  1438   C     -0.190600    -0.086000     3.816000    -0.043000     3.816000
  1439   H      0.169900    -0.015000     2.918000    -0.007500     2.918000
  1440   C      0.597300    -0.086000     3.816000    -0.043000     3.816000
  1441   O     -0.567900    -0.210000     3.322400    -0.105000     3.322400
  1442   N     -0.415700    -0.170000     3.648000    -0.085000     3.648000
  1443   H      0.271900    -0.015700     1.200000    -0.007850     1.200000
  1444   C      0.033700    -0.086000     3.816000    -0.043000     3.816000
  1445   H      0.082300    -0.015700     2.774000    -0.007850     2.774000
  1446   C     -0.182500    -0.109400     3.816000    -0.054700     3.816000
  1447   H      0.060300    -0.015700     2.974000    -0.007850     2.974000
  1448   H      0.060300    -0.015700     2.974000    -0.007850     2.974000
  1449   H      0.060300    -0.015700     2.974000    -0.007850     2.974000
  1450   C      0.597300    -0.086000     3.816000    -0.043000     3.816000
  1451   O     -0.567900    -0.210000     3.322400    -0.105000     3.322400
  1452   N     -0.516300    -0.170000     3.648000    -0.085000     3.648000
  1453   H      0.293600    -0.015700     1.200000    -0.007850     1.200000
  1454   C      0.038100    -0.086000     3.816000    -0.043000     3.816000
  1455   H      0.088000    -0.015700     2.774000    -0.007850     2.774000
  1456   C     -0.030300    -0.109400     3.816000    -0.054700     3.816000
  1457   H     -0.012200    -0.015700     2.974000    -0.007850     2.974000
  1458   H     -0.012200    -0.015700     2.974000    -0.007850     2.974000
  1459   C      0.799400    -0.086000     3.816000    -0.043000     3.816000
  1460   O     -0.801400    -0.210000     3.322400    -0.105000     3.322400
  1461   O     -0.801400    -0.210000     3.322400    -0.105000     3.322400
  1462   C      0.536600    -0.086000     3.816000    -0.043000     3.816000
  1463   O     -0.581900    -0.210000     3.322400    -0.105000     3.322400
  1464   N     -0.415700    -0.170000     3.648000    -0.085000     3.648000
  1465   H      0.271900    -0.015700     1.200000    -0.007850     1.200000
  1466   C     -0.002400    -0.086000     3.816000    -0.043000     3.816000
  1467   H      0.097800    -0.015700     2.774000    -0.007850     2.774000
  1468   C     -0.034300    -0.109400     3.816000    -0.054700     3.816000
  1469   H      0.029500    -0.015700     2.974000    -0.007850     2.974000
  1470   H      0.029500    -0.015700     2.974000    -0.007850     2.974000
  1471   C      0.011800    -0.086000     3.816000    -0.043000     3.816000
  1472   C     -0.125600    -0.086000     3.816000    -0.043000     3.816000
  1473   H      0.133000    -0.015000     2.918000    -0.007500     2.918000
  1474   C     -0.170400    -0.086000     3.816000    -0.043000     3.816000
  1475   H      0.143000    -0.015000     2.918000    -0.007500     2.918000
  1476   C     -0.107200    -0.086000     3.816000    -0.043000     3.816000
  1477   H      0.129700    -0.015000     2.918000    -0.007500     2.918000
  1478   C     -0.170400    -0.086000     3.816000    -0.043000     3.816000
  1479   H      0.143000    -0.015000     2.918000    -0.007500     2.918000
  1480   C     -0.125600    -0.086000     3.816000    -0.043000     3.816000
  1481   H      0.133000    -0.015000     2.918000    -0.007500     2.918000
  1482   C      0.597300    -0.086000     3.816000    -0.043000     3.816000
  1483   O     -0.567900    -0.210000     3.322400    -0.105000     3.322400
  1484   N     -0.415700    -0.170000     3.648000    -0.085000     3.648000
  1485   H      0.271900    -0.015700     1.200000    -0.007850     1.200000
  1486   C     -0.001400    -0.086000     3.816000    -0.043000     3.816000
  1487   H      0.087600    -0.015700     2.774000    -0.007850     2.774000
  1488   C     -0.015200    -0.109400     3.816000    -0.054700     3.816000
  1489   H      0.029500    -0.015700     2.974000    -0.007850     2.974000
  1490   H      0.029500    -0.015700     2.974000    -0.007850     2.974000
  1491   C     -0.001100    -0.086000     3.816000    -0.043000     3.816000
  1492   C     -0.190600    -0.086000     3.816000    -0.043000     3.816000
  1493   H      0.169900    -0.015000     2.918000    -0.007500     2.918000
  1494   C     -0.234100    -0.086000     3.816000    -0.043000     3.816000
  1495   H      0.165600    -0.015000     2.918000    -0.007500     2.918000
  1496   C      0.322600    -0.086000     3.816000    -0.043000     3.816000
  1497   O     -0.557900    -0.210400     3.442000    -0.105200     3.442000
  1498   H      0.399200    -0.015700     1.200000    -0.007850     1.200000
  1499   C     -0.234100    -0.086000     3.816000    -0.043000     3.816000
  1500   H      0.165600    -0.015000     2.918000    -0.007500     2.918000
  1501   C     -0.190600    -0.086000     3.816000    -0.043000     3.816000
  1502   H      0.169900    -0.015000     2.918000    -0.007500     2.918000
  1503   C      0.597300    -0.086000     3.816000    -0.043000     3.816000
  1504   O     -0.567900    -0.210000     3.322400    -0.105000     3.322400
  1505   N     -0.415700    -0.170000     3.648000    -0.085000     3.648000
  1506   H      0.271900    -0.015700     1.200000    -0.007850     1.200000
  1507   C     -0.003100    -0.086000     3.816000    -0.043000     3.816000
  1508   H      0.085000    -0.015700     2.774000    -0.007850     2.774000
  1509   C     -0.003600    -0.109400     3.816000    -0.054700     3.816000
  1510   H      0.017100    -0.015700     2.974000    -0.007850     2.974000
  1511   H      0.017100    -0.015700     2.974000    -0.007850     2.974000
  1512   C     -0.064500    -0.109400     3.816000    -0.054700     3.816000
  1513   H      0.035200    -0.015700     2.974000    -0.007850     2.974000
  1514   H      0.035200    -0.015700     2.974000    -0.007850     2.974000
  1515   C      0.695100    -0.086000     3.816000    -0.043000     3.816000
  1516   O     -0.608600    -0.210000     3.322400    -0.105000     3.322400
  1517   N     -0.940700    -0.170000     3.648000    -0.085000     3.648000
  1518   H      0.425100    -0.015700     1.200000    -0.007850     1.200000
  1519   H      0.425100    -0.015700     1.200000    -0.007850     1.200000
  1520   C      0.597300    -0.086000     3.816000    -0.043000     3.816000
  1521   O     -0.567900    -0.210000     3.322400    -0.105000     3.322400
  1522   N     -0.415700    -0.170000     3.648000    -0.085000     3.648000
  1523   H      0.271900    -0.015700     1.200000    -0.007850     1.200000
  1524   C     -0.051800    -0.086000     3.816000    -0.043000     3.816000
  1525   H      0.092200    -0.015700     2.774000    -0.007850     2.774000
  1526   C     -0.110200    -0.109400     3.816000    -0.054700     3.816000
  1527   H      0.045700    -0.015700     2.974000    -0.007850     2.974000
  1528   H      0.045700    -0.015700     2.974000    -0.007850     2.974000
  1529   C      0.353100    -0.109400     3.816000    -0.054700     3.816000
  1530   H     -0.036100    -0.015700     2.974000    -0.007850     2.974000
  1531   C     -0.412100    -0.109400     3.816000    -0.054700     3.816000
  1532   H      0.100000    -0.015700     2.974000    -0.007850     2.974000
  1533   H      0.100000    -0.015700     2.974000    -0.007850     2.974000
  1534   H      0.100000    -0.015700     2.974000    -0.007850     2.974000
  1535   C     -0.412100    -0.109400     3.816000    -0.054700     3.816000
  1536   H      0.100000    -0.015700     2.974000    -0.007850     2.974000
  1537   H      0.100000    -0.015700     2.974000    -0.007850     2.974000
  1538   H      0.100000    -0.015700     2.974000    -0.007850     2.974000
  1539   C      0.597300    -0.086000     3.816000    -0.043000     3.816000
  1540   O     -0.567900    -0.210000     3.322400    -0.105000     3.322400
  1541   N     -0.415700    -0.170000     3.648000    -0.085000     3.648000
  1542   H      0.271900    -0.015700     1.200000    -0.007850     1.200000
  1543   C      0.033700    -0.086000     3.816000    -0.043000     3.816000
  1544   H      0.082300    -0.015700     2.774000    -0.007850     2.774000
  1545   C     -0.182500    -0.109400     3.816000    -0.054700     3.816000
  1546   H      0.060300    -0.015700     2.974000    -0.007850     2.974000
  1547   H      0.060300    -0.015700     2.974000    -0.007850     2.974000
  1548   H      0.060300    -0.015700     2.974000    -0.007850     2.974000
  1549   C      0.597300    -0.086000     3.816000    -0.043000     3.816000
  1550   O     -0.567900    -0.210000     3.322400    -0.105000     3.322400
  1551   N     -0.415700    -0.170000     3.648000    -0.085000     3.648000
  1552   H      0.271900    -0.015700     1.200000    -0.007850     1.200000
  1553   C     -0.025200    -0.086000     3.816000    -0.043000     3.816000
  1554   H      0.069800    -0.015700     2.774000    -0.007850     2.774000
  1555   H      0.069800    -0.015700     2.774000    -0.007850     2.774000
  1556   C      0.597300    -0.086000     3.816000    -0.043000     3.816000
  1557   O     -0.567900    -0.210000     3.322400    -0.105000     3.322400
  1558   N     -0.415700    -0.170000     3.648000    -0.085000     3.648000
  1559   H      0.271900    -0.015700     1.200000    -0.007850     1.200000
  1560   C     -0.087500    -0.086000     3.816000    -0.043000     3.816000
  1561   H      0.096900    -0.015700     2.774000    -0.007850     2.774000
  1562   C      0.298500    -0.109400     3.816000    -0.054700     3.816000
  1563   H     -0.029700    -0.015700     2.974000    -0.007850     2.974000
  1564   C     -0.319200    -0.109400     3.816000    -0.054700     3.816000
  1565   H      0.079100    -0.015700     2.974000    -0.007850     2.974000
  1566   H      0.079100    -0.015700     2.974000    -0.007850     2.974000
  1567   H      0.079100    -0.015700     2.974000    -0.007850     2.974000
  1568   C     -0.319200    -0.109400     3.816000    -0.054700     3.816000
  1569   H      0.079100    -0.015700     2.974000    -0.007850     2.974000
  1570   H      0.079100    -0.015700     2.974000    -0.007850     2.974000
  1571   H      0.079100    -0.015700     2.974000    -0.007850     2.974000
  1572   C      0.597300    -0.086000     3.816000    -0.043000     3.816000
  1573   O     -0.567900    -0.210000     3.322400    -0.105000     3.322400
  1574   N     -0.415700    -0.170000     3.648000    -0.085000     3.648000
  1575   H      0.271900    -0.015700     1.200000    -0.007850     1.200000
  1576   C     -0.087500    -0.086000     3.816000    -0.043000     3.816000
  1577   H      0.096900    -0.015700     2.774000    -0.007850     2.774000
  1578   C      0.298500    -0.109400     3.816000    -0.054700     3.816000
  1579   H     -0.029700    -0.015700     2.974000    -0.007850     2.974000
  1580   C     -0.319200    -0.109400     3.816000    -0.054700     3.816000
  1581   H      0.079100    -0.015700     2.974000    -0.007850     2.974000
  1582   H      0.079100    -0.015700     2.974000    -0.007850     2.974000
  1583   H      0.079100    -0.015700     2.974000    -0.007850     2.974000
  1584   C     -0.319200    -0.109400     3.816000    -0.054700     3.816000
  1585   H      0.079100    -0.015700     2.974000    -0.007850     2.974000
  1586   H      0.079100    -0.015700     2.974000    -0.007850     2.974000
  1587   H      0.079100    -0.015700     2.974000    -0.007850     2.974000
  1588   C      0.597300    -0.086000     3.816000    -0.043000     3.816000
  1589   O     -0.567900    -0.210000     3.322400    -0.105000     3.322400
  1590   N     -0.415700    -0.170000     3.648000    -0.085000     3.648000
  1591   H      0.271900    -0.015700     1.200000    -0.007850     1.200000
  1592   C      0.033700    -0.086000     3.816000    -0.043000     3.816000
  1593   H      0.082300    -0.015700     2.774000    -0.007850     2.774000
  1594   C     -0.182500    -0.109400     3.816000    -0.054700     3.816000
  1595   H      0.060300    -0.015700     2.974000    -0.007850     2.974000
  1596   H      0.060300    -0.015700     2.974000    -0.007850     2.974000
  1597   H      0.060300    -0.015700     2.974000    -0.007850     2.974000
  1598   C      0.597300    -0.086000     3.816000    -0.043000     3.816000
  1599   O     -0.567900    -0.210000     3.322400    -0.105000     3.322400
  1600   N     -0.415700    -0.170000     3.648000    -0.085000     3.648000
  1601   H      0.271900    -0.015700     1.200000    -0.007850     1.200000
  1602   C     -0.087500    -0.086000     3.816000    -0.043000     3.816000
  1603   H      0.096900    -0.015700     2.774000    -0.007850     2.774000
  1604   C      0.298500    -0.109400     3.816000    -0.054700     3.816000
  1605   H     -0.029700    -0.015700     2.974000    -0.007850     2.974000
  1606   C     -0.319200    -0.109400     3.816000    -0.054700     3.816000
  1607   H      0.079100    -0.015700     2.974000    -0.007850     2.974000
  1608   H      0.079100    -0.015700     2.974000    -0.007850     2.974000
  1609   H      0.079100    -0.015700     2.974000    -0.007850     2.974000
  1610   C     -0.319200    -0.109400     3.816000    -0.054700     3.816000
  1611   H      0.079100    -0.015700     2.974000    -0.007850     2.974000
  1612   H      0.079100    -0.015700     2.974000    -0.007850     2.974000
  1613   H      0.079100    -0.015700     2.974000    -0.007850     2.974000
  1614   C      0.597300    -0.086000     3.816000    -0.043000     3.816000
  1615   O     -0.567900    -0.210000     3.322400    -0.105000     3.322400
  1616   N     -0.516300    -0.170000     3.648000    -0.085000     3.648000
  1617   H      0.293600    -0.015700     1.200000    -0.007850     1.200000
  1618   C      0.039700    -0.086000     3.816000    -0.043000     3.816000
  1619   H      0.110500    -0.015700     2.774000    -0.007850     2.774000
  1620   C      0.056000    -0.109400     3.816000    -0.054700     3.816000
  1621   H     -0.017300    -0.015700     2.974000    -0.007850     2.974000
  1622   H     -0.017300    -0.015700     2.974000    -0.007850     2.974000
  1623   C      0.013600    -0.109400     3.816000    -0.054700     3.816000
  1624   H     -0.042500    -0.015700     2.974000    -0.007850     2.974000
  1625   H     -0.042500    -0.015700     2.974000    -0.007850     2.974000
  1626   C      0.805400    -0.086000     3.816000    -0.043000     3.816000
  1627   O     -0.818800    -0.210000     3.322400    -0.105000     3.322400
  1628   O     -0.818800    -0.210000     3.322400    -0.105000     3.322400
  1629   C      0.536600    -0.086000     3.816000    -0.043000     3.816000
  1630   O     -0.581900    -0.210000     3.322400    -0.105000     3.322400
  1631   N     -0.415700    -0.170000     3.648000    -0.085000     3.648000
  1632   H      0.271900    -0.015700     1.200000    -0.007850     1.200000
  1633   C     -0.087500    -0.086000     3.816000    -0.043000     3.816000
  1634   H      0.096900    -0.015700     2.774000    -0.007850     2.774000
  1635   C      0.298500    -0.109400     3.816000    -0.054700     3.816000
  1636   H     -0.029700    -0.015700     2.974000    -0.007850     2.974000
  1637   C     -0.319200    -0.109400     3.816000    -0.054700     3.816000
  1638   H      0.079100    -0.015700     2.974000    -0.007850     2.974000
  1639   H      0.079100    -0.015700     2.974000    -0.007850     2.974000
  1640   H      0.079100    -0.015700     2.974000    -0.007850     2.974000
  1641   C     -0.319200    -0.109400     3.816000    -0.054700     3.816000
  1642   H      0.079100    -0.015700     2.974000    -0.007850     2.974000
  1643   H      0.079100    -0.015700     2.974000    -0.007850     2.974000
  1644   H      0.079100    -0.015700     2.974000    -0.007850     2.974000
  1645   C      0.597300    -0.086000     3.816000    -0.043000     3.816000
  1646   O     -0.567900    -0.210000     3.322400    -0.105000     3.322400
  1647   N     -0.415700    -0.170000     3.648000    -0.085000     3.648000
  1648   H      0.271900    -0.015700     1.200000    -0.007850     1.200000
  1649   C     -0.038900    -0.086000     3.816000    -0.043000     3.816000
  1650   H      0.100700    -0.015700     2.774000    -0.007850     2.774000
  1651   C      0.365400    -0.109400     3.816000    -0.054700     3.816000
  1652   H      0.004300    -0.015700     2.774000    -0.007850     2.774000
  1653   C     -0.243800    -0.109400     3.816000    -0.054700     3.816000
  1654   H      0.064200    -0.015700     2.974000    -0.007850     2.974000
  1655   H      0.064200    -0.015700     2.974000    -0.007850     2.974000
  1656   H      0.064200    -0.015700     2.974000    -0.007850     2.974000
  1657   O     -0.676100    -0.210400     3.442000    -0.105200     3.442000
  1658   H      0.410200    -0.015700     1.200000    -0.007850     1.200000
  1659   C      0.597300    -0.086000     3.816000    -0.043000     3.816000
  1660   O     -0.567900    -0.210000     3.322400    -0.105000     3.322400
  1661   N     -0.415700    -0.170000     3.648000    -0.085000     3.648000
  1662   H      0.271900    -0.015700     1.200000    -0.007850     1.200000
  1663   C     -0.025200    -0.086000     3.816000    -0.043000     3.816000
  1664   H      0.069800    -0.015700     2.774000    -0.007850     2.774000
  1665   H      0.069800    -0.015700     2.774000    -0.007850     2.774000
  1666   C      0.597300    -0.086000     3.816000    -0.043000     3.816000
  1667   O     -0.567900    -0.210000     3.322400    -0.105000     3.322400
  1668   N     -0.415700    -0.170000     3.648000    -0.085000     3.648000
  1669   H      0.271900    -0.015700     1.200000    -0.007850     1.200000
  1670   C     -0.025200    -0.086000     3.816000    -0.043000     3.816000
  1671   H      0.069800    -0.015700     2.774000    -0.007850     2.774000
  1672   H      0.069800    -0.015700     2.774000    -0.007850     2.774000
  1673   C      0.597300    -0.086000     3.816000    -0.043000     3.816000
  1674   O     -0.567900    -0.210000     3.322400    -0.105000     3.322400
  1675   N     -0.254800    -0.170000     3.648000    -0.085000     3.648000
  1676   C      0.019200    -0.109400     3.816000    -0.054700     3.816000
  1677   H      0.039100    -0.015700     2.774000    -0.007850     2.774000
  1678   H      0.039100    -0.015700     2.774000    -0.007850     2.774000
  1679   C      0.018900    -0.109400     3.816000    -0.054700     3.816000
  1680   H      0.021300    -0.015700     2.974000    -0.007850     2.974000
  1681   H      0.021300    -0.015700     2.974000    -0.007850     2.974000
  1682   C     -0.007000    -0.109400     3.816000    -0.054700     3.816000
  1683   H      0.025300    -0.015700     2.974000    -0.007850     2.974000
  1684   H      0.025300    -0.015700     2.974000    -0.007850     2.974000
  1685   C     -0.026600    -0.086000     3.816000    -0.043000     3.816000
  1686   H      0.064100    -0.015700     2.774000    -0.007850     2.774000
  1687   C      0.589600    -0.086000     3.816000    -0.043000     3.816000
  1688   O     -0.574800    -0.210000     3.322400    -0.105000     3.322400
  1689   N     -0.516300    -0.170000     3.648000    -0.085000     3.648000
  1690   H      0.293600    -0.015700     1.200000    -0.007850     1.200000
  1691   C      0.039700    -0.086000     3.816000    -0.043000     3.816000
  1692   H      0.110500    -0.015700     2.774000    -0.007850     2.774000
  1693   C      0.056000    -0.109400     3.816000    -0.054700     3.816000
  1694   H     -0.017300    -0.015700     2.974000    -0.007850     2.974000
  1695   H     -0.017300    -0.015700     2.974000    -0.007850     2.974000
  1696   C      0.013600    -0.109400     3.816000    -0.054700     3.816000
  1697   H     -0.042500    -0.015700     2.974000    -0.007850     2.974000
  1698   H     -0.042500    -0.015700     2.974000    -0.007850     2.974000
  1699   C      0.805400    -0.086000     3.816000    -0.043000     3.816000
  1700   O     -0.818800    -0.210000     3.322400    -0.105000     3.322400
  1701   O     -0.818800    -0.210000     3.322400    -0.105000     3.322400
  1702   C      0.536600    -0.086000     3.816000    -0.043000     3.816000
  1703   O     -0.581900    -0.210000     3.322400    -0.105000     3.322400
  1704   N     -0.415700    -0.170000     3.648000    -0.085000     3.648000
  1705   H      0.271900    -0.015700     1.200000    -0.007850     1.200000
  1706   C     -0.087500    -0.086000     3.816000    -0.043000     3.816000
  1707   H      0.096900    -0.015700     2.774000    -0.007850     2.774000
  1708   C      0.298500    -0.109400     3.816000    -0.054700     3.816000
  1709   H     -0.029700    -0.015700     2.974000    -0.007850     2.974000
  1710   C     -0.319200    -0.109400     3.816000    -0.054700     3.816000
  1711   H      0.079100    -0.015700     2.974000    -0.007850     2.974000
  1712   H      0.079100    -0.015700     2.974000    -0.007850     2.974000
  1713   H      0.079100    -0.015700     2.974000    -0.007850     2.974000
  1714   C     -0.319200    -0.109400     3.816000    -0.054700     3.816000
  1715   H      0.079100    -0.015700     2.974000    -0.007850     2.974000
  1716   H      0.079100    -0.015700     2.974000    -0.007850     2.974000
  1717   H      0.079100    -0.015700     2.974000    -0.007850     2.974000
  1718   C      0.597300    -0.086000     3.816000    -0.043000     3.816000
  1719   O     -0.567900    -0.210000     3.322400    -0.105000     3.322400
  1720   N     -0.254800    -0.170000     3.648000    -0.085000     3.648000
  1721   C      0.019200    -0.109400     3.816000    -0.054700     3.816000
  1722   H      0.039100    -0.015700     2.774000    -0.007850     2.774000
  1723   H      0.039100    -0.015700     2.774000    -0.007850     2.774000
  1724   C      0.018900    -0.109400     3.816000    -0.054700     3.816000
  1725   H      0.021300    -0.015700     2.974000    -0.007850     2.974000
  1726   H      0.021300    -0.015700     2.974000    -0.007850     2.974000
  1727   C     -0.007000    -0.109400     3.816000    -0.054700     3.816000
  1728   H      0.025300    -0.015700     2.974000    -0.007850     2.974000
  1729   H      0.025300    -0.015700     2.974000    -0.007850     2.974000
  1730   C     -0.026600    -0.086000     3.816000    -0.043000     3.816000
  1731   H      0.064100    -0.015700     2.774000    -0.007850     2.774000
  1732   C      0.589600    -0.086000     3.816000    -0.043000     3.816000
  1733   O     -0.574800    -0.210000     3.322400    -0.105000     3.322400
  1734   N     -0.415700    -0.170000     3.648000    -0.085000     3.648000
  1735   H      0.271900    -0.015700     1.200000    -0.007850     1.200000
  1736   C     -0.002400    -0.086000     3.816000    -0.043000     3.816000
  1737   H      0.097800    -0.015700     2.774000    -0.007850     2.774000
  1738   C     -0.034300    -0.109400     3.816000    -0.054700     3.816000
  1739   H      0.029500    -0.015700     2.974000    -0.007850     2.974000
  1740   H      0.029500    -0.015700     2.974000    -0.007850     2.974000
  1741   C      0.011800    -0.086000     3.816000    -0.043000     3.816000
  1742   C     -0.125600    -0.086000     3.816000    -0.043000     3.816000
  1743   H      0.133000    -0.015000     2.918000    -0.007500     2.918000
  1744   C     -0.170400    -0.086000     3.816000    -0.043000     3.816000
  1745   H      0.143000    -0.015000     2.918000    -0.007500     2.918000
  1746   C     -0.107200    -0.086000     3.816000    -0.043000     3.816000
  1747   H      0.129700    -0.015000     2.918000    -0.007500     2.918000
  1748   C     -0.170400    -0.086000     3.816000    -0.043000     3.816000
  1749   H      0.143000    -0.015000     2.918000    -0.007500     2.918000
  1750   C     -0.125600    -0.086000     3.816000    -0.043000     3.816000
  1751   H      0.133000    -0.015000     2.918000    -0.007500     2.918000
  1752   C      0.597300    -0.086000     3.816000    -0.043000     3.816000
  1753   O     -0.567900    -0.210000     3.322400    -0.105000     3.322400
  1754   N     -0.347900    -0.170000     3.648000    -0.085000     3.648000
  1755   H      0.274700    -0.015700     1.200000    -0.007850     1.200000
  1756   C     -0.135400    -0.086000     3.816000    -0.043000     3.816000
  1757   H      0.121200    -0.015700     2.774000    -0.007850     2.774000
  1758   C     -0.041400    -0.109400     3.816000    -0.054700     3.816000
  1759   H      0.081000    -0.015700     2.974000    -0.007850     2.974000
  1760   H      0.081000    -0.015700     2.974000    -0.007850     2.974000
  1761   C     -0.001200    -0.086000     3.816000    -0.043000     3.816000
  1762   N     -0.151300    -0.170000     3.648000    -0.085000     3.648000
  1763   H      0.386600    -0.015700     1.200000    -0.007850     1.200000
  1764   C     -0.017000    -0.086000     3.816000    -0.043000     3.816000
  1765   H      0.268100    -0.015000     2.718000    -0.007500     2.718000
  1766   N     -0.171800    -0.170000     3.648000    -0.085000     3.648000
  1767   H      0.391100    -0.015700     1.200000    -0.007850     1.200000
  1768   C     -0.114100    -0.086000     3.816000    -0.043000     3.816000
  1769   H      0.231700    -0.015000     2.818000    -0.007500     2.818000
  1770   C      0.734100    -0.086000     3.816000    -0.043000     3.816000
  1771   O     -0.589400    -0.210000     3.322400    -0.105000     3.322400
  1772   N     -0.254800    -0.170000     3.648000    -0.085000     3.648000
  1773   C      0.019200    -0.109400     3.816000    -0.054700     3.816000
  1774   H      0.039100    -0.015700     2.774000    -0.007850     2.774000
  1775   H      0.039100    -0.015700     2.774000    -0.007850     2.774000
  1776   C      0.018900    -0.109400     3.816000    -0.054700     3.816000
  1777   H      0.021300    -0.015700     2.974000    -0.007850     2.974000
  1778   H      0.021300    -0.015700     2.974000    -0.007850     2.974000
  1779   C     -0.007000    -0.109400     3.816000    -0.054700     3.816000
  1780   H      0.025300    -0.015700     2.974000    -0.007850     2.974000
  1781   H      0.025300    -0.015700     2.974000    -0.007850     2.974000
  1782   C     -0.026600    -0.086000     3.816000    -0.043000     3.816000
  1783   H      0.064100    -0.015700     2.774000    -0.007850     2.774000
  1784   C      0.589600    -0.086000     3.816000    -0.043000     3.816000
  1785   O     -0.574800    -0.210000     3.322400    -0.105000     3.322400
  1786   N     -0.415700    -0.170000     3.648000    -0.085000     3.648000
  1787   H      0.271900    -0.015700     1.200000    -0.007850     1.200000
  1788   C     -0.025200    -0.086000     3.816000    -0.043000     3.816000
  1789   H      0.069800    -0.015700     2.774000    -0.007850     2.774000
  1790   H      0.069800    -0.015700     2.774000    -0.007850     2.774000
  1791   C      0.597300    -0.086000     3.816000    -0.043000     3.816000
  1792   O     -0.567900    -0.210000     3.322400    -0.105000     3.322400
  1793   N     -0.347900    -0.170000     3.648000    -0.085000     3.648000
  1794   H      0.274700    -0.015700     1.200000    -0.007850     1.200000
  1795   C     -0.263700    -0.086000     3.816000    -0.043000     3.816000
  1796   H      0.156000    -0.015700     2.774000    -0.007850     2.774000
  1797   C     -0.000700    -0.109400     3.816000    -0.054700     3.816000
  1798   H      0.032700    -0.015700     2.974000    -0.007850     2.974000
  1799   H      0.032700    -0.015700     2.974000    -0.007850     2.974000
  1800   C      0.039000    -0.109400     3.816000    -0.054700     3.816000
  1801   H      0.028500    -0.015700     2.974000    -0.007850     2.974000
  1802   H      0.028500    -0.015700     2.974000    -0.007850     2.974000
  1803   C      0.048600    -0.109400     3.816000    -0.054700     3.816000
  1804   H      0.068700    -0.015700     2.774000    -0.007850     2.774000
  1805   H      0.068700    -0.015700     2.774000    -0.007850     2.774000
  1806   N     -0.529500    -0.170000     3.648000    -0.085000     3.648000
  1807   H      0.345600    -0.015700     1.200000    -0.007850     1.200000
  1808   C      0.807600    -0.086000     3.816000    -0.043000     3.816000
  1809   N     -0.862700    -0.170000     3.648000    -0.085000     3.648000
  1810   H      0.447800    -0.015700     1.200000    -0.007850     1.200000
  1811   H      0.447800    -0.015700     1.200000    -0.007850     1.200000
  1812   N     -0.862700    -0.170000     3.648000    -0.085000     3.648000
  1813   H      0.447800    -0.015700     1.200000    -0.007850     1.200000
  1814   H      0.447800    -0.015700     1.200000    -0.007850     1.200000
  1815   C      0.734100    -0.086000     3.816000    -0.043000     3.816000
  1816   O     -0.589400    -0.210000     3.322400    -0.105000     3.322400
  1817   N     -0.516300    -0.170000     3.648000    -0.085000     3.648000
  1818   H      0.293600    -0.015700     1.200000    -0.007850     1.200000
  1819   C      0.039700    -0.086000     3.816000    -0.043000     3.816000
  1820   H      0.110500    -0.015700     2.774000    -0.007850     2.774000
  1821   C      0.056000    -0.109400     3.816000    -0.054700     3.816000
  1822   H     -0.017300    -0.015700     2.974000    -0.007850     2.974000
  1823   H     -0.017300    -0.015700     2.974000    -0.007850     2.974000
  1824   C      0.013600    -0.109400     3.816000    -0.054700     3.816000
  1825   H     -0.042500    -0.015700     2.974000    -0.007850     2.974000
  1826   H     -0.042500    -0.015700     2.974000    -0.007850     2.974000
  1827   C      0.805400    -0.086000     3.816000    -0.043000     3.816000
  1828   O     -0.818800    -0.210000     3.322400    -0.105000     3.322400
  1829   O     -0.818800    -0.210000     3.322400    -0.105000     3.322400
  1830   C      0.536600    -0.086000     3.816000    -0.043000     3.816000
  1831   O     -0.581900    -0.210000     3.322400    -0.105000     3.322400
  1832   N     -0.516300    -0.170000     3.648000    -0.085000     3.648000
  1833   H      0.293600    -0.015700     1.200000    -0.007850     1.200000
  1834   C      0.038100    -0.086000     3.816000    -0.043000     3.816000
  1835   H      0.088000    -0.015700     2.774000    -0.007850     2.774000
  1836   C     -0.030300    -0.109400     3.816000    -0.054700     3.816000
  1837   H     -0.012200    -0.015700     2.974000    -0.007850     2.974000
  1838   H     -0.012200    -0.015700     2.974000    -0.007850     2.974000
  1839   C      0.799400    -0.086000     3.816000    -0.043000     3.816000
  1840   O     -0.801400    -0.210000     3.322400    -0.105000     3.322400
  1841   O     -0.801400    -0.210000     3.322400    -0.105000     3.322400
  1842   C      0.536600    -0.086000     3.816000    -0.043000     3.816000
  1843   O     -0.581900    -0.210000     3.322400    -0.105000     3.322400
  1844   N     -0.347900    -0.170000     3.648000    -0.085000     3.648000
  1845   H      0.274700    -0.015700     1.200000    -0.007850     1.200000
  1846   C     -0.240000    -0.086000     3.816000    -0.043000     3.816000
  1847   H      0.142600    -0.015700     2.774000    -0.007850     2.774000
  1848   C     -0.009400    -0.109400     3.816000    -0.054700     3.816000
  1849   H      0.036200    -0.015700     2.974000    -0.007850     2.974000
  1850   H      0.036200    -0.015700     2.974000    -0.007850     2.974000
  1851   C      0.018700    -0.109400     3.816000    -0.054700     3.816000
  1852   H      0.010300    -0.015700     2.974000    -0.007850     2.974000
  1853   H      0.010300    -0.015700     2.974000    -0.007850     2.974000
  1854   C     -0.047900    -0.109400     3.816000    -0.054700     3.816000
  1855   H      0.062100    -0.015700     2.974000    -0.007850     2.974000
  1856   H      0.062100    -0.015700     2.974000    -0.007850     2.974000
  1857   C     -0.014300    -0.109400     3.816000    -0.054700     3.816000
  1858   H      0.113500    -0.015700     2.200000    -0.007850     2.200000
  1859   H      0.113500    -0.015700     2.200000    -0.007850     2.200000
  1860   N     -0.385400    -0.170000     3.648000    -0.085000     3.648000
  1861   H      0.340000    -0.015700     1.200000    -0.007850     1.200000
  1862   H      0.340000    -0.015700     1.200000    -0.007850     1.200000
  1863   H      0.340000    -0.015700     1.200000    -0.007850     1.200000
  1864   C      0.734100    -0.086000     3.816000    -0.043000     3.816000
  1865   O     -0.589400    -0.210000     3.322400    -0.105000     3.322400
  1866   N     -0.254800    -0.170000     3.648000    -0.085000     3.648000
  1867   C      0.019200    -0.109400     3.816000    -0.054700     3.816000
  1868   H      0.039100    -0.015700     2.774000    -0.007850     2.774000
  1869   H      0.039100    -0.015700     2.774000    -0.007850     2.774000
  1870   C      0.018900    -0.109400     3.816000    -0.054700     3.816000
  1871   H      0.021300    -0.015700     2.974000    -0.007850     2.974000
  1872   H      0.021300    -0.015700     2.974000    -0.007850     2.974000
  1873   C     -0.007000    -0.109400     3.816000    -0.054700     3.816000
  1874   H      0.025300    -0.015700     2.974000    -0.007850     2.974000
  1875   H      0.025300    -0.015700     2.974000    -0.007850     2.974000
  1876   C     -0.026600    -0.086000     3.816000    -0.043000     3.816000
  1877   H      0.064100    -0.015700     2.774000    -0.007850     2.774000
  1878   C      0.589600    -0.086000     3.816000    -0.043000     3.816000
  1879   O     -0.574800    -0.210000     3.322400    -0.105000     3.322400
  1880   N     -0.516300    -0.170000     3.648000    -0.085000     3.648000
  1881   H      0.293600    -0.015700     1.200000    -0.007850     1.200000
  1882   C      0.039700    -0.086000     3.816000    -0.043000     3.816000
  1883   H      0.110500    -0.015700     2.774000    -0.007850     2.774000
  1884   C      0.056000    -0.109400     3.816000    -0.054700     3.816000
  1885   H     -0.017300    -0.015700     2.974000    -0.007850     2.974000
  1886   H     -0.017300    -0.015700     2.974000    -0.007850     2.974000
  1887   C      0.013600    -0.109400     3.816000    -0.054700     3.816000
  1888   H     -0.042500    -0.015700     2.974000    -0.007850     2.974000
  1889   H     -0.042500    -0.015700     2.974000    -0.007850     2.974000
  1890   C      0.805400    -0.086000     3.816000    -0.043000     3.816000
  1891   O     -0.818800    -0.210000     3.322400    -0.105000     3.322400
  1892   O     -0.818800    -0.210000     3.322400    -0.105000     3.322400
  1893   C      0.536600    -0.086000     3.816000    -0.043000     3.816000
  1894   O     -0.581900    -0.210000     3.322400    -0.105000     3.322400
  1895   N     -0.254800    -0.170000     3.648000    -0.085000     3.648000
  1896   C      0.019200    -0.109400     3.816000    -0.054700     3.816000
  1897   H      0.039100    -0.015700     2.774000    -0.007850     2.774000
  1898   H      0.039100    -0.015700     2.774000    -0.007850     2.774000
  1899   C      0.018900    -0.109400     3.816000    -0.054700     3.816000
  1900   H      0.021300    -0.015700     2.974000    -0.007850     2.974000
  1901   H      0.021300    -0.015700     2.974000    -0.007850     2.974000
  1902   C     -0.007000    -0.109400     3.816000    -0.054700     3.816000
  1903   H      0.025300    -0.015700     2.974000    -0.007850     2.974000
  1904   H      0.025300    -0.015700     2.974000    -0.007850     2.974000
  1905   C     -0.026600    -0.086000     3.816000    -0.043000     3.816000
  1906   H      0.064100    -0.015700     2.774000    -0.007850     2.774000
  1907   C      0.589600    -0.086000     3.816000    -0.043000     3.816000
  1908   O     -0.574800    -0.210000     3.322400    -0.105000     3.322400
  1909   N     -0.254800    -0.170000     3.648000    -0.085000     3.648000
  1910   C      0.019200    -0.109400     3.816000    -0.054700     3.816000
  1911   H      0.039100    -0.015700     2.774000    -0.007850     2.774000
  1912   H      0.039100    -0.015700     2.774000    -0.007850     2.774000
  1913   C      0.018900    -0.109400     3.816000    -0.054700     3.816000
  1914   H      0.021300    -0.015700     2.974000    -0.007850     2.974000
  1915   H      0.021300    -0.015700     2.974000    -0.007850     2.974000
  1916   C     -0.007000    -0.109400     3.816000    -0.054700     3.816000
  1917   H      0.025300    -0.015700     2.974000    -0.007850     2.974000
  1918   H      0.025300    -0.015700     2.974000    -0.007850     2.974000
  1919   C     -0.026600    -0.086000     3.816000    -0.043000     3.816000
  1920   H      0.064100    -0.015700     2.774000    -0.007850     2.774000
  1921   C      0.589600    -0.086000     3.816000    -0.043000     3.816000
  1922   O     -0.574800    -0.210000     3.322400    -0.105000     3.322400
  1923   N     -0.254800    -0.170000     3.648000    -0.085000     3.648000
  1924   C      0.019200    -0.109400     3.816000    -0.054700     3.816000
  1925   H      0.039100    -0.015700     2.774000    -0.007850     2.774000
  1926   H      0.039100    -0.015700     2.774000    -0.007850     2.774000
  1927   C      0.018900    -0.109400     3.816000    -0.054700     3.816000
  1928   H      0.021300    -0.015700     2.974000    -0.007850     2.974000
  1929   H      0.021300    -0.015700     2.974000    -0.007850     2.974000
  1930   C     -0.007000    -0.109400     3.816000    -0.054700     3.816000
  1931   H      0.025300    -0.015700     2.974000    -0.007850     2.974000
  1932   H      0.025300    -0.015700     2.974000    -0.007850     2.974000
  1933   C     -0.026600    -0.086000     3.816000    -0.043000     3.816000
  1934   H      0.064100    -0.015700     2.774000    -0.007850     2.774000
  1935   C      0.589600    -0.086000     3.816000    -0.043000     3.816000
  1936   O     -0.574800    -0.210000     3.322400    -0.105000     3.322400
  1937   N     -0.516300    -0.170000     3.648000    -0.085000     3.648000
  1938   H      0.293600    -0.015700     1.200000    -0.007850     1.200000
  1939   C      0.039700    -0.086000     3.816000    -0.043000     3.816000
  1940   H      0.110500    -0.015700     2.774000    -0.007850     2.774000
  1941   C      0.056000    -0.109400     3.816000    -0.054700     3.816000
  1942   H     -0.017300    -0.015700     2.974000    -0.007850     2.974000
  1943   H     -0.017300    -0.015700     2.974000    -0.007850     2.974000
  1944   C      0.013600    -0.109400     3.816000    -0.054700     3.816000
  1945   H     -0.042500    -0.015700     2.974000    -0.007850     2.974000
  1946   H     -0.042500    -0.015700     2.974000    -0.007850     2.974000
  1947   C      0.805400    -0.086000     3.816000    -0.043000     3.816000
  1948   O     -0.818800    -0.210000     3.322400    -0.105000     3.322400
  1949   O     -0.818800    -0.210000     3.322400    -0.105000     3.322400
  1950   C      0.536600    -0.086000     3.816000    -0.043000     3.816000
  1951   O     -0.581900    -0.210000     3.322400    -0.105000     3.322400
  1952   N     -0.415700    -0.170000     3.648000    -0.085000     3.648000
  1953   H      0.271900    -0.015700     1.200000    -0.007850     1.200000
  1954   C     -0.025200    -0.086000     3.816000    -0.043000     3.816000
  1955   H      0.069800    -0.015700     2.774000    -0.007850     2.774000
  1956   H      0.069800    -0.015700     2.774000    -0.007850     2.774000
  1957   C      0.597300    -0.086000     3.816000    -0.043000     3.816000
  1958   O     -0.567900    -0.210000     3.322400    -0.105000     3.322400
  1959   N     -0.347900    -0.170000     3.648000    -0.085000     3.648000
  1960   H      0.274700    -0.015700     1.200000    -0.007850     1.200000
  1961   C     -0.263700    -0.086000     3.816000    -0.043000     3.816000
  1962   H      0.156000    -0.015700     2.774000    -0.007850     2.774000
  1963   C     -0.000700    -0.109400     3.816000    -0.054700     3.816000
  1964   H      0.032700    -0.015700     2.974000    -0.007850     2.974000
  1965   H      0.032700    -0.015700     2.974000    -0.007850     2.974000
  1966   C      0.039000    -0.109400     3.816000    -0.054700     3.816000
  1967   H      0.028500    -0.015700     2.974000    -0.007850     2.974000
  1968   H      0.028500    -0.015700     2.974000    -0.007850     2.974000
  1969   C      0.048600    -0.109400     3.816000    -0.054700     3.816000
  1970   H      0.068700    -0.015700     2.774000    -0.007850     2.774000
  1971   H      0.068700    -0.015700     2.774000    -0.007850     2.774000
  1972   N     -0.529500    -0.170000     3.648000    -0.085000     3.648000
  1973   H      0.345600    -0.015700     1.200000    -0.007850     1.200000
  1974   C      0.807600    -0.086000     3.816000    -0.043000     3.816000
  1975   N     -0.862700    -0.170000     3.648000    -0.085000     3.648000
  1976   H      0.447800    -0.015700     1.200000    -0.007850     1.200000
  1977   H      0.447800    -0.015700     1.200000    -0.007850     1.200000
  1978   N     -0.862700    -0.170000     3.648000    -0.085000     3.648000
  1979   H      0.447800    -0.015700     1.200000    -0.007850     1.200000
  1980   H      0.447800    -0.015700     1.200000    -0.007850     1.200000
  1981   C      0.734100    -0.086000     3.816000    -0.043000     3.816000
  1982   O     -0.589400    -0.210000     3.322400    -0.105000     3.322400
  1983   N     -0.415700    -0.170000     3.648000    -0.085000     3.648000
  1984   H      0.271900    -0.015700     1.200000    -0.007850     1.200000
  1985   C     -0.051800    -0.086000     3.816000    -0.043000     3.816000
  1986   H      0.092200    -0.015700     2.774000    -0.007850     2.774000
  1987   C     -0.110200    -0.109400     3.816000    -0.054700     3.816000
  1988   H      0.045700    -0.015700     2.974000    -0.007850     2.974000
  1989   H      0.045700    -0.015700     2.974000    -0.007850     2.974000
  1990   C      0.353100    -0.109400     3.816000    -0.054700     3.816000
  1991   H     -0.036100    -0.015700     2.974000    -0.007850     2.974000
  1992   C     -0.412100    -0.109400     3.816000    -0.054700     3.816000
  1993   H      0.100000    -0.015700     2.974000    -0.007850     2.974000
  1994   H      0.100000    -0.015700     2.974000    -0.007850     2.974000
  1995   H      0.100000    -0.015700     2.974000    -0.007850     2.974000
  1996   C     -0.412100    -0.109400     3.816000    -0.054700     3.816000
  1997   H      0.100000    -0.015700     2.974000    -0.007850     2.974000
  1998   H      0.100000    -0.015700     2.974000    -0.007850     2.974000
  1999   H      0.100000    -0.015700     2.974000    -0.007850     2.974000
  2000   C      0.597300    -0.086000     3.816000    -0.043000     3.816000
  2001   O     -0.567900    -0.210000     3.322400    -0.105000     3.322400
  2002   N     -0.254800    -0.170000     3.648000    -0.085000     3.648000
  2003   C      0.019200    -0.109400     3.816000    -0.054700     3.816000
  2004   H      0.039100    -0.015700     2.774000    -0.007850     2.774000
  2005   H      0.039100    -0.015700     2.774000    -0.007850     2.774000
  2006   C      0.018900    -0.109400     3.816000    -0.054700     3.816000
  2007   H      0.021300    -0.015700     2.974000    -0.007850     2.974000
  2008   H      0.021300    -0.015700     2.974000    -0.007850     2.974000
  2009   C     -0.007000    -0.109400     3.816000    -0.054700     3.816000
  2010   H      0.025300    -0.015700     2.974000    -0.007850     2.974000
  2011   H      0.025300    -0.015700     2.974000    -0.007850     2.974000
  2012   C     -0.026600    -0.086000     3.816000    -0.043000     3.816000
  2013   H      0.064100    -0.015700     2.774000    -0.007850     2.774000
  2014   C      0.589600    -0.086000     3.816000    -0.043000     3.816000
  2015   O     -0.574800    -0.210000     3.322400    -0.105000     3.322400
  2016   N     -0.516300    -0.170000     3.648000    -0.085000     3.648000
  2017   H      0.293600    -0.015700     1.200000    -0.007850     1.200000
  2018   C      0.038100    -0.086000     3.816000    -0.043000     3.816000
  2019   H      0.088000    -0.015700     2.774000    -0.007850     2.774000
  2020   C     -0.030300    -0.109400     3.816000    -0.054700     3.816000
  2021   H     -0.012200    -0.015700     2.974000    -0.007850     2.974000
  2022   H     -0.012200    -0.015700     2.974000    -0.007850     2.974000
  2023   C      0.799400    -0.086000     3.816000    -0.043000     3.816000
  2024   O     -0.801400    -0.210000     3.322400    -0.105000     3.322400
  2025   O     -0.801400    -0.210000     3.322400    -0.105000     3.322400
  2026   C      0.536600    -0.086000     3.816000    -0.043000     3.816000
  2027   O     -0.581900    -0.210000     3.322400    -0.105000     3.322400
  2028   N     -0.415700    -0.170000     3.648000    -0.085000     3.648000
  2029   H      0.271900    -0.015700     1.200000    -0.007850     1.200000
  2030   C      0.033700    -0.086000     3.816000    -0.043000     3.816000
  2031   H      0.082300    -0.015700     2.774000    -0.007850     2.774000
  2032   C     -0.182500    -0.109400     3.816000    -0.054700     3.816000
  2033   H      0.060300    -0.015700     2.974000    -0.007850     2.974000
  2034   H      0.060300    -0.015700     2.974000    -0.007850     2.974000
  2035   H      0.060300    -0.015700     2.974000    -0.007850     2.974000
  2036   C      0.597300    -0.086000     3.816000    -0.043000     3.816000
  2037   O     -0.567900    -0.210000     3.322400    -0.105000     3.322400
  2038   N     -0.415700    -0.170000     3.648000    -0.085000     3.648000
  2039   H      0.271900    -0.015700     1.200000    -0.007850     1.200000
  2040   C     -0.038900    -0.086000     3.816000    -0.043000     3.816000
  2041   H      0.100700    -0.015700     2.774000    -0.007850     2.774000
  2042   C      0.365400    -0.109400     3.816000    -0.054700     3.816000
  2043   H      0.004300    -0.015700     2.774000    -0.007850     2.774000
  2044   C     -0.243800    -0.109400     3.816000    -0.054700     3.816000
  2045   H      0.064200    -0.015700     2.974000    -0.007850     2.974000
  2046   H      0.064200    -0.015700     2.974000    -0.007850     2.974000
  2047   H      0.064200    -0.015700     2.974000    -0.007850     2.974000
  2048   O     -0.676100    -0.210400     3.442000    -0.105200     3.442000
  2049   H      0.410200    -0.015700     1.200000    -0.007850     1.200000
  2050   C      0.597300    -0.086000     3.816000    -0.043000     3.816000
  2051   O     -0.567900    -0.210000     3.322400    -0.105000     3.322400
  2052   N     -0.347900    -0.170000     3.648000    -0.085000     3.648000
  2053   H      0.274700    -0.015700     1.200000    -0.007850     1.200000
  2054   C     -0.240000    -0.086000     3.816000    -0.043000     3.816000
  2055   H      0.142600    -0.015700     2.774000    -0.007850     2.774000
  2056   C     -0.009400    -0.109400     3.816000    -0.054700     3.816000
  2057   H      0.036200    -0.015700     2.974000    -0.007850     2.974000
  2058   H      0.036200    -0.015700     2.974000    -0.007850     2.974000
  2059   C      0.018700    -0.109400     3.816000    -0.054700     3.816000
  2060   H      0.010300    -0.015700     2.974000    -0.007850     2.974000
  2061   H      0.010300    -0.015700     2.974000    -0.007850     2.974000
  2062   C     -0.047900    -0.109400     3.816000    -0.054700     3.816000
  2063   H      0.062100    -0.015700     2.974000    -0.007850     2.974000
  2064   H      0.062100    -0.015700     2.974000    -0.007850     2.974000
  2065   C     -0.014300    -0.109400     3.816000    -0.054700     3.816000
  2066   H      0.113500    -0.015700     2.200000    -0.007850     2.200000
  2067   H      0.113500    -0.015700     2.200000    -0.007850     2.200000
  2068   N     -0.385400    -0.170000     3.648000    -0.085000     3.648000
  2069   H      0.340000    -0.015700     1.200000    -0.007850     1.200000
  2070   H      0.340000    -0.015700     1.200000    -0.007850     1.200000
  2071   H      0.340000    -0.015700     1.200000    -0.007850     1.200000
  2072   C      0.734100    -0.086000     3.816000    -0.043000     3.816000
  2073   O     -0.589400    -0.210000     3.322400    -0.105000     3.322400
  2074   N     -0.415700    -0.170000     3.648000    -0.085000     3.648000
  2075   H      0.271900    -0.015700     1.200000    -0.007850     1.200000
  2076   C     -0.025200    -0.086000     3.816000    -0.043000     3.816000
  2077   H      0.069800    -0.015700     2.774000    -0.007850     2.774000
  2078   H      0.069800    -0.015700     2.774000    -0.007850     2.774000
  2079   C      0.597300    -0.086000     3.816000    -0.043000     3.816000
  2080   O     -0.567900    -0.210000     3.322400    -0.105000     3.322400
  2081   N     -0.415700    -0.170000     3.648000    -0.085000     3.648000
  2082   H      0.271900    -0.015700     1.200000    -0.007850     1.200000
  2083   C     -0.024900    -0.086000     3.816000    -0.043000     3.816000
  2084   H      0.084300    -0.015700     2.774000    -0.007850     2.774000
  2085   C      0.211700    -0.109400     3.816000    -0.054700     3.816000
  2086   H      0.035200    -0.015700     2.774000    -0.007850     2.774000
  2087   H      0.035200    -0.015700     2.774000    -0.007850     2.774000
  2088   O     -0.654600    -0.210400     3.442000    -0.105200     3.442000
  2089   H      0.427500    -0.015700     1.200000    -0.007850     1.200000
  2090   C      0.597300    -0.086000     3.816000    -0.043000     3.816000
  2091   O     -0.567900    -0.210000     3.322400    -0.105000     3.322400
  2092   N     -0.516300    -0.170000     3.648000    -0.085000     3.648000
  2093   H      0.293600    -0.015700     1.200000    -0.007850     1.200000
  2094   C      0.038100    -0.086000     3.816000    -0.043000     3.816000
  2095   H      0.088000    -0.015700     2.774000    -0.007850     2.774000
  2096   C     -0.030300    -0.109400     3.816000    -0.054700     3.816000
  2097   H     -0.012200    -0.015700     2.974000    -0.007850     2.974000
  2098   H     -0.012200    -0.015700     2.974000    -0.007850     2.974000
  2099   C      0.799400    -0.086000     3.816000    -0.043000     3.816000
  2100   O     -0.801400    -0.210000     3.322400    -0.105000     3.322400
  2101   O     -0.801400    -0.210000     3.322400    -0.105000     3.322400
  2102   C      0.536600    -0.086000     3.816000    -0.043000     3.816000
  2103   O     -0.581900    -0.210000     3.322400    -0.105000     3.322400
  2104   N     -0.415700    -0.170000     3.648000    -0.085000     3.648000
  2105   H      0.271900    -0.015700     1.200000    -0.007850     1.200000
  2106   C      0.018800    -0.086000     3.816000    -0.043000     3.816000
  2107   H      0.088100    -0.015700     2.774000    -0.007850     2.774000
  2108   C     -0.046200    -0.109400     3.816000    -0.054700     3.816000
  2109   H      0.040200    -0.015700     2.974000    -0.007850     2.974000
  2110   H      0.040200    -0.015700     2.974000    -0.007850     2.974000
  2111   C     -0.026600    -0.086000     3.816000    -0.043000     3.816000
  2112   N     -0.381100    -0.170000     3.648000    -0.085000     3.648000
  2113   H      0.364900    -0.015700     1.200000    -0.007850     1.200000
  2114   C      0.205700    -0.086000     3.816000    -0.043000     3.816000
  2115   H      0.139200    -0.015000     2.718000    -0.007500     2.718000
  2116   N     -0.572700    -0.170000     3.648000    -0.085000     3.648000
  2117   C      0.129200    -0.086000     3.816000    -0.043000     3.816000
  2118   H      0.114700    -0.015000     2.818000    -0.007500     2.818000
  2119   C      0.597300    -0.086000     3.816000    -0.043000     3.816000
  2120   O     -0.567900    -0.210000     3.322400    -0.105000     3.322400
  2121   N     -0.415700    -0.170000     3.648000    -0.085000     3.648000
  2122   H      0.271900    -0.015700     1.200000    -0.007850     1.200000
  2123   C     -0.051800    -0.086000     3.816000    -0.043000     3.816000
  2124   H      0.092200    -0.015700     2.774000    -0.007850     2.774000
  2125   C     -0.110200    -0.109400     3.816000    -0.054700     3.816000
  2126   H      0.045700    -0.015700     2.974000    -0.007850     2.974000
  2127   H      0.045700    -0.015700     2.974000    -0.007850     2.974000
  2128   C      0.353100    -0.109400     3.816000    -0.054700     3.816000
  2129   H     -0.036100    -0.015700     2.974000    -0.007850     2.974000
  2130   C     -0.412100    -0.109400     3.816000    -0.054700     3.816000
  2131   H      0.100000    -0.015700     2.974000    -0.007850     2.974000
  2132   H      0.100000    -0.015700     2.974000    -0.007850     2.974000
  2133   H      0.100000    -0.015700     2.974000    -0.007850     2.974000
  2134   C     -0.412100    -0.109400     3.816000    -0.054700     3.816000
  2135   H      0.100000    -0.015700     2.974000    -0.007850     2.974000
  2136   H      0.100000    -0.015700     2.974000    -0.007850     2.974000
  2137   H      0.100000    -0.015700     2.974000    -0.007850     2.974000
  2138   C      0.597300    -0.086000     3.816000    -0.043000     3.816000
  2139   O     -0.567900    -0.210000     3.322400    -0.105000     3.322400
  2140   N     -0.347900    -0.170000     3.648000    -0.085000     3.648000
  2141   H      0.274700    -0.015700     1.200000    -0.007850     1.200000
  2142   C     -0.263700    -0.086000     3.816000    -0.043000     3.816000
  2143   H      0.156000    -0.015700     2.774000    -0.007850     2.774000
  2144   C     -0.000700    -0.109400     3.816000    -0.054700     3.816000
  2145   H      0.032700    -0.015700     2.974000    -0.007850     2.974000
  2146   H      0.032700    -0.015700     2.974000    -0.007850     2.974000
  2147   C      0.039000    -0.109400     3.816000    -0.054700     3.816000
  2148   H      0.028500    -0.015700     2.974000    -0.007850     2.974000
  2149   H      0.028500    -0.015700     2.974000    -0.007850     2.974000
  2150   C      0.048600    -0.109400     3.816000    -0.054700     3.816000
  2151   H      0.068700    -0.015700     2.774000    -0.007850     2.774000
  2152   H      0.068700    -0.015700     2.774000    -0.007850     2.774000
  2153   N     -0.529500    -0.170000     3.648000    -0.085000     3.648000
  2154   H      0.345600    -0.015700     1.200000    -0.007850     1.200000
  2155   C      0.807600    -0.086000     3.816000    -0.043000     3.816000
  2156   N     -0.862700    -0.170000     3.648000    -0.085000     3.648000
  2157   H      0.447800    -0.015700     1.200000    -0.007850     1.200000
  2158   H      0.447800    -0.015700     1.200000    -0.007850     1.200000
  2159   N     -0.862700    -0.170000     3.648000    -0.085000     3.648000
  2160   H      0.447800    -0.015700     1.200000    -0.007850     1.200000
  2161   H      0.447800    -0.015700     1.200000    -0.007850     1.200000
  2162   C      0.734100    -0.086000     3.816000    -0.043000     3.816000
  2163   O     -0.589400    -0.210000     3.322400    -0.105000     3.322400
  2164   N     -0.516300    -0.170000     3.648000    -0.085000     3.648000
  2165   H      0.293600    -0.015700     1.200000    -0.007850     1.200000
  2166   C      0.038100    -0.086000     3.816000    -0.043000     3.816000
  2167   H      0.088000    -0.015700     2.774000    -0.007850     2.774000
  2168   C     -0.030300    -0.109400     3.816000    -0.054700     3.816000
  2169   H     -0.012200    -0.015700     2.974000    -0.007850     2.974000
  2170   H     -0.012200    -0.015700     2.974000    -0.007850     2.974000
  2171   C      0.799400    -0.086000     3.816000    -0.043000     3.816000
  2172   O     -0.801400    -0.210000     3.322400    -0.105000     3.322400
  2173   O     -0.801400    -0.210000     3.322400    -0.105000     3.322400
  2174   C      0.536600    -0.086000     3.816000    -0.043000     3.816000
  2175   O     -0.581900    -0.210000     3.322400    -0.105000     3.322400
  2176   N     -0.415700    -0.170000     3.648000    -0.085000     3.648000
  2177   H      0.271900    -0.015700     1.200000    -0.007850     1.200000
  2178   C     -0.087500    -0.086000     3.816000    -0.043000     3.816000
  2179   H      0.096900    -0.015700     2.774000    -0.007850     2.774000
  2180   C      0.298500    -0.109400     3.816000    -0.054700     3.816000
  2181   H     -0.029700    -0.015700     2.974000    -0.007850     2.974000
  2182   C     -0.319200    -0.109400     3.816000    -0.054700     3.816000
  2183   H      0.079100    -0.015700     2.974000    -0.007850     2.974000
  2184   H      0.079100    -0.015700     2.974000    -0.007850     2.974000
  2185   H      0.079100    -0.015700     2.974000    -0.007850     2.974000
  2186   C     -0.319200    -0.109400     3.816000    -0.054700     3.816000
  2187   H      0.079100    -0.015700     2.974000    -0.007850     2.974000
  2188   H      0.079100    -0.015700     2.974000    -0.007850     2.974000
  2189   H      0.079100    -0.015700     2.974000    -0.007850     2.974000
  2190   C      0.597300    -0.086000     3.816000    -0.043000     3.816000
  2191   O     -0.567900    -0.210000     3.322400    -0.105000     3.322400
  2192   N     -0.415700    -0.170000     3.648000    -0.085000     3.648000
  2193   H      0.271900    -0.015700     1.200000    -0.007850     1.200000
  2194   C     -0.002400    -0.086000     3.816000    -0.043000     3.816000
  2195   H      0.097800    -0.015700     2.774000    -0.007850     2.774000
  2196   C     -0.034300    -0.109400     3.816000    -0.054700     3.816000
  2197   H      0.029500    -0.015700     2.974000    -0.007850     2.974000
  2198   H      0.029500    -0.015700     2.974000    -0.007850     2.974000
  2199   C      0.011800    -0.086000     3.816000    -0.043000     3.816000
  2200   C     -0.125600    -0.086000     3.816000    -0.043000     3.816000
  2201   H      0.133000    -0.015000     2.918000    -0.007500     2.918000
  2202   C     -0.170400    -0.086000     3.816000    -0.043000     3.816000
  2203   H      0.143000    -0.015000     2.918000    -0.007500     2.918000
  2204   C     -0.107200    -0.086000     3.816000    -0.043000     3.816000
  2205   H      0.129700    -0.015000     2.918000    -0.007500     2.918000
  2206   C     -0.170400    -0.086000     3.816000    -0.043000     3.816000
  2207   H      0.143000    -0.015000     2.918000    -0.007500     2.918000
  2208   C     -0.125600    -0.086000     3.816000    -0.043000     3.816000
  2209   H      0.133000    -0.015000     2.918000    -0.007500     2.918000
  2210   C      0.597300    -0.086000     3.816000    -0.043000     3.816000
  2211   O     -0.567900    -0.210000     3.322400    -0.105000     3.322400
  2212   N     -0.415700    -0.170000     3.648000    -0.085000     3.648000
  2213   H      0.271900    -0.015700     1.200000    -0.007850     1.200000
  2214   C     -0.025200    -0.086000     3.816000    -0.043000     3.816000
  2215   H      0.069800    -0.015700     2.774000    -0.007850     2.774000
  2216   H      0.069800    -0.015700     2.774000    -0.007850     2.774000
  2217   C      0.597300    -0.086000     3.816000    -0.043000     3.816000
  2218   O     -0.567900    -0.210000     3.322400    -0.105000     3.322400
  2219   N     -0.347900    -0.170000     3.648000    -0.085000     3.648000
  2220   H      0.274700    -0.015700     1.200000    -0.007850     1.200000
  2221   C     -0.240000    -0.086000     3.816000    -0.043000     3.816000
  2222   H      0.142600    -0.015700     2.774000    -0.007850     2.774000
  2223   C     -0.009400    -0.109400     3.816000    -0.054700     3.816000
  2224   H      0.036200    -0.015700     2.974000    -0.007850     2.974000
  2225   H      0.036200    -0.015700     2.974000    -0.007850     2.974000
  2226   C      0.018700    -0.109400     3.816000    -0.054700     3.816000
  2227   H      0.010300    -0.015700     2.974000    -0.007850     2.974000
  2228   H      0.010300    -0.015700     2.974000    -0.007850     2.974000
  2229   C     -0.047900    -0.109400     3.816000    -0.054700     3.816000
  2230   H      0.062100    -0.015700     2.974000    -0.007850     2.974000
  2231   H      0.062100    -0.015700     2.974000    -0.007850     2.974000
  2232   C     -0.014300    -0.109400     3.816000    -0.054700     3.816000
  2233   H      0.113500    -0.015700     2.200000    -0.007850     2.200000
  2234   H      0.113500    -0.015700     2.200000    -0.007850     2.200000
  2235   N     -0.385400    -0.170000     3.648000    -0.085000     3.648000
  2236   H      0.340000    -0.015700     1.200000    -0.007850     1.200000
  2237   H      0.340000    -0.015700     1.200000    -0.007850     1.200000
  2238   H      0.340000    -0.015700     1.200000    -0.007850     1.200000
  2239   C      0.734100    -0.086000     3.816000    -0.043000     3.816000
  2240   O     -0.589400    -0.210000     3.322400    -0.105000     3.322400
  2241   N     -0.415700    -0.170000     3.648000    -0.085000     3.648000
  2242   H      0.271900    -0.015700     1.200000    -0.007850     1.200000
  2243   C      0.033700    -0.086000     3.816000    -0.043000     3.816000
  2244   H      0.082300    -0.015700     2.774000    -0.007850     2.774000
  2245   C     -0.182500    -0.109400     3.816000    -0.054700     3.816000
  2246   H      0.060300    -0.015700     2.974000    -0.007850     2.974000
  2247   H      0.060300    -0.015700     2.974000    -0.007850     2.974000
  2248   H      0.060300    -0.015700     2.974000    -0.007850     2.974000
  2249   C      0.597300    -0.086000     3.816000    -0.043000     3.816000
  2250   O     -0.567900    -0.210000     3.322400    -0.105000     3.322400
  2251   N     -0.415700    -0.170000     3.648000    -0.085000     3.648000
  2252   H      0.271900    -0.015700     1.200000    -0.007850     1.200000
  2253   C     -0.023700    -0.086000     3.816000    -0.043000     3.816000
  2254   H      0.088000    -0.015700     2.774000    -0.007850     2.774000
  2255   C      0.034200    -0.109400     3.816000    -0.054700     3.816000
  2256   H      0.024100    -0.015700     2.974000    -0.007850     2.974000
  2257   H      0.024100    -0.015700     2.974000    -0.007850     2.974000
  2258   C      0.001800    -0.109400     3.816000    -0.054700     3.816000
  2259   H      0.044000    -0.015700     2.774000    -0.007850     2.774000
  2260   H      0.044000    -0.015700     2.774000    -0.007850     2.774000
  2261   S     -0.273700    -0.250000     4.000000    -0.125000     4.000000
  2262   C     -0.053600    -0.109400     3.816000    -0.054700     3.816000
  2263   H      0.068400    -0.015700     2.774000    -0.007850     2.774000
  2264   H      0.068400    -0.015700     2.774000    -0.007850     2.774000
  2265   H      0.068400    -0.015700     2.774000    -0.007850     2.774000
  2266   C      0.597300    -0.086000     3.816000    -0.043000     3.816000
  2267   O     -0.567900    -0.210000     3.322400    -0.105000     3.322400
  2268   N     -0.415700    -0.170000     3.648000    -0.085000     3.648000
  2269   H      0.271900    -0.015700     1.200000    -0.007850     1.200000
  2270   C     -0.025200    -0.086000     3.816000    -0.043000     3.816000
  2271   H      0.069800    -0.015700     2.774000    -0.007850     2.774000
  2272   H      0.069800    -0.015700     2.774000    -0.007850     2.774000
  2273   C      0.597300    -0.086000     3.816000    -0.043000     3.816000
  2274   O     -0.567900    -0.210000     3.322400    -0.105000     3.322400
  2275   N     -0.415700    -0.170000     3.648000    -0.085000     3.648000
  2276   H      0.271900    -0.015700     1.200000    -0.007850     1.200000
  2277   C     -0.051800    -0.086000     3.816000    -0.043000     3.816000
  2278   H      0.092200    -0.015700     2.774000    -0.007850     2.774000
  2279   C     -0.110200    -0.109400     3.816000    -0.054700     3.816000
  2280   H      0.045700    -0.015700     2.974000    -0.007850     2.974000
  2281   H      0.045700    -0.015700     2.974000    -0.007850     2.974000
  2282   C      0.353100    -0.109400     3.816000    -0.054700     3.816000
  2283   H     -0.036100    -0.015700     2.974000    -0.007850     2.974000
  2284   C     -0.412100    -0.109400     3.816000    -0.054700     3.816000
  2285   H      0.100000    -0.015700     2.974000    -0.007850     2.974000
  2286   H      0.100000    -0.015700     2.974000    -0.007850     2.974000
  2287   H      0.100000    -0.015700     2.974000    -0.007850     2.974000
  2288   C     -0.412100    -0.109400     3.816000    -0.054700     3.816000
  2289   H      0.100000    -0.015700     2.974000    -0.007850     2.974000
  2290   H      0.100000    -0.015700     2.974000    -0.007850     2.974000
  2291   H      0.100000    -0.015700     2.974000    -0.007850     2.974000
  2292   C      0.597300    -0.086000     3.816000    -0.043000     3.816000
  2293   O     -0.567900    -0.210000     3.322400    -0.105000     3.322400
  2294   N     -0.415700    -0.170000     3.648000    -0.085000     3.648000
  2295   H      0.271900    -0.015700     1.200000    -0.007850     1.200000
  2296   C     -0.038900    -0.086000     3.816000    -0.043000     3.816000
  2297   H      0.100700    -0.015700     2.774000    -0.007850     2.774000
  2298   C      0.365400    -0.109400     3.816000    -0.054700     3.816000
  2299   H      0.004300    -0.015700     2.774000    -0.007850     2.774000
  2300   C     -0.243800    -0.109400     3.816000    -0.054700     3.816000
  2301   H      0.064200    -0.015700     2.974000    -0.007850     2.974000
  2302   H      0.064200    -0.015700     2.974000    -0.007850     2.974000
  2303   H      0.064200    -0.015700     2.974000    -0.007850     2.974000
  2304   O     -0.676100    -0.210400     3.442000    -0.105200     3.442000
  2305   H      0.410200    -0.015700     1.200000    -0.007850     1.200000
  2306   C      0.597300    -0.086000     3.816000    -0.043000     3.816000
  2307   O     -0.567900    -0.210000     3.322400    -0.105000     3.322400
  2308   N     -0.516300    -0.170000     3.648000    -0.085000     3.648000
  2309   H      0.293600    -0.015700     1.200000    -0.007850     1.200000
  2310   C      0.038100    -0.086000     3.816000    -0.043000     3.816000
  2311   H      0.088000    -0.015700     2.774000    -0.007850     2.774000
  2312   C     -0.030300    -0.109400     3.816000    -0.054700     3.816000
  2313   H     -0.012200    -0.015700     2.974000    -0.007850     2.974000
  2314   H     -0.012200    -0.015700     2.974000    -0.007850     2.974000
  2315   C      0.799400    -0.086000     3.816000    -0.043000     3.816000
  2316   O     -0.801400    -0.210000     3.322400    -0.105000     3.322400
  2317   O     -0.801400    -0.210000     3.322400    -0.105000     3.322400
  2318   C      0.536600    -0.086000     3.816000    -0.043000     3.816000
  2319   O     -0.581900    -0.210000     3.322400    -0.105000     3.322400
  2320   N     -0.415700    -0.170000     3.648000    -0.085000     3.648000
  2321   H      0.271900    -0.015700     1.200000    -0.007850     1.200000
  2322   C     -0.003100    -0.086000     3.816000    -0.043000     3.816000
  2323   H      0.085000    -0.015700     2.774000    -0.007850     2.774000
  2324   C     -0.003600    -0.109400     3.816000    -0.054700     3.816000
  2325   H      0.017100    -0.015700     2.974000    -0.007850     2.974000
  2326   H      0.017100    -0.015700     2.974000    -0.007850     2.974000
  2327   C     -0.064500    -0.109400     3.816000    -0.054700     3.816000
  2328   H      0.035200    -0.015700     2.974000    -0.007850     2.974000
  2329   H      0.035200    -0.015700     2.974000    -0.007850     2.974000
  2330   C      0.695100    -0.086000     3.816000    -0.043000     3.816000
  2331   O     -0.608600    -0.210000     3.322400    -0.105000     3.322400
  2332   N     -0.940700    -0.170000     3.648000    -0.085000     3.648000
  2333   H      0.425100    -0.015700     1.200000    -0.007850     1.200000
  2334   H      0.425100    -0.015700     1.200000    -0.007850     1.200000
  2335   C      0.597300    -0.086000     3.816000    -0.043000     3.816000
  2336   O     -0.567900    -0.210000     3.322400    -0.105000     3.322400
  2337   N     -0.516300    -0.170000     3.648000    -0.085000     3.648000
  2338   H      0.293600    -0.015700     1.200000    -0.007850     1.200000
  2339   C      0.038100    -0.086000     3.816000    -0.043000     3.816000
  2340   H      0.088000    -0.015700     2.774000    -0.007850     2.774000
  2341   C     -0.030300    -0.109400     3.816000    -0.054700     3.816000
  2342   H     -0.012200    -0.015700     2.974000    -0.007850     2.974000
  2343   H     -0.012200    -0.015700     2.974000    -0.007850     2.974000
  2344   C      0.799400    -0.086000     3.816000    -0.043000     3.816000
  2345   O     -0.801400    -0.210000     3.322400    -0.105000     3.322400
  2346   O     -0.801400    -0.210000     3.322400    -0.105000     3.322400
  2347   C      0.536600    -0.086000     3.816000    -0.043000     3.816000
  2348   O     -0.581900    -0.210000     3.322400    -0.105000     3.322400
  2349   N     -0.415700    -0.170000     3.648000    -0.085000     3.648000
  2350   H      0.271900    -0.015700     1.200000    -0.007850     1.200000
  2351   C     -0.059700    -0.086000     3.816000    -0.043000     3.816000
  2352   H      0.086900    -0.015700     2.774000    -0.007850     2.774000
  2353   C      0.130300    -0.109400     3.816000    -0.054700     3.816000
  2354   H      0.018700    -0.015700     2.974000    -0.007850     2.974000
  2355   C     -0.320400    -0.109400     3.816000    -0.054700     3.816000
  2356   H      0.088200    -0.015700     2.974000    -0.007850     2.974000
  2357   H      0.088200    -0.015700     2.974000    -0.007850     2.974000
  2358   H      0.088200    -0.015700     2.974000    -0.007850     2.974000
  2359   C     -0.043000    -0.109400     3.816000    -0.054700     3.816000
  2360   H      0.023600    -0.015700     2.974000    -0.007850     2.974000
  2361   H      0.023600    -0.015700     2.974000    -0.007850     2.974000
  2362   C     -0.066000    -0.109400     3.816000    -0.054700     3.816000
  2363   H      0.018600    -0.015700     2.974000    -0.007850     2.974000
  2364   H      0.018600    -0.015700     2.974000    -0.007850     2.974000
  2365   H      0.018600    -0.015700     2.974000    -0.007850     2.974000
  2366   C      0.597300    -0.086000     3.816000    -0.043000     3.816000
  2367   O     -0.567900    -0.210000     3.322400    -0.105000     3.322400
  2368   N     -0.415700    -0.170000     3.648000    -0.085000     3.648000
  2369   H      0.271900    -0.015700     1.200000    -0.007850     1.200000
  2370   C     -0.087500    -0.086000     3.816000    -0.043000     3.816000
  2371   H      0.096900    -0.015700     2.774000    -0.007850     2.774000
  2372   C      0.298500    -0.109400     3.816000    -0.054700     3.816000
  2373   H     -0.029700    -0.015700     2.974000    -0.007850     2.974000
  2374   C     -0.319200    -0.109400     3.816000    -0.054700     3.816000
  2375   H      0.079100    -0.015700     2.974000    -0.007850     2.974000
  2376   H      0.079100    -0.015700     2.974000    -0.007850     2.974000
  2377   H      0.079100    -0.015700     2.974000    -0.007850     2.974000
  2378   C     -0.319200    -0.109400     3.816000    -0.054700     3.816000
  2379   H      0.079100    -0.015700     2.974000    -0.007850     2.974000
  2380   H      0.079100    -0.015700     2.974000    -0.007850     2.974000
  2381   H      0.079100    -0.015700     2.974000    -0.007850     2.974000
  2382   C      0.597300    -0.086000     3.816000    -0.043000     3.816000
  2383   O     -0.567900    -0.210000     3.322400    -0.105000     3.322400
  2384   N     -0.415700    -0.170000     3.648000    -0.085000     3.648000
  2385   H      0.271900    -0.015700     1.200000    -0.007850     1.200000
  2386   C      0.033700    -0.086000     3.816000    -0.043000     3.816000
  2387   H      0.082300    -0.015700     2.774000    -0.007850     2.774000
  2388   C     -0.182500    -0.109400     3.816000    -0.054700     3.816000
  2389   H      0.060300    -0.015700     2.974000    -0.007850     2.974000
  2390   H      0.060300    -0.015700     2.974000    -0.007850     2.974000
  2391   H      0.060300    -0.015700     2.974000    -0.007850     2.974000
  2392   C      0.597300    -0.086000     3.816000    -0.043000     3.816000
  2393   O     -0.567900    -0.210000     3.322400    -0.105000     3.322400
  2394   N     -0.415700    -0.170000     3.648000    -0.085000     3.648000
  2395   H      0.271900    -0.015700     1.200000    -0.007850     1.200000
  2396   C     -0.051800    -0.086000     3.816000    -0.043000     3.816000
  2397   H      0.092200    -0.015700     2.774000    -0.007850     2.774000
  2398   C     -0.110200    -0.109400     3.816000    -0.054700     3.816000
  2399   H      0.045700    -0.015700     2.974000    -0.007850     2.974000
  2400   H      0.045700    -0.015700     2.974000    -0.007850     2.974000
  2401   C      0.353100    -0.109400     3.816000    -0.054700     3.816000
  2402   H     -0.036100    -0.015700     2.974000    -0.007850     2.974000
  2403   C     -0.412100    -0.109400     3.816000    -0.054700     3.816000
  2404   H      0.100000    -0.015700     2.974000    -0.007850     2.974000
  2405   H      0.100000    -0.015700     2.974000    -0.007850     2.974000
  2406   H      0.100000    -0.015700     2.974000    -0.007850     2.974000
  2407   C     -0.412100    -0.109400     3.816000    -0.054700     3.816000
  2408   H      0.100000    -0.015700     2.974000    -0.007850     2.974000
  2409   H      0.100000    -0.015700     2.974000    -0.007850     2.974000
  2410   H      0.100000    -0.015700     2.974000    -0.007850     2.974000
  2411   C      0.597300    -0.086000     3.816000    -0.043000     3.816000
  2412   O     -0.567900    -0.210000     3.322400    -0.105000     3.322400
  2413   N     -0.415700    -0.170000     3.648000    -0.085000     3.648000
  2414   H      0.271900    -0.015700     1.200000    -0.007850     1.200000
  2415   C     -0.024900    -0.086000     3.816000    -0.043000     3.816000
  2416   H      0.084300    -0.015700     2.774000    -0.007850     2.774000
  2417   C      0.211700    -0.109400     3.816000    -0.054700     3.816000
  2418   H      0.035200    -0.015700     2.774000    -0.007850     2.774000
  2419   H      0.035200    -0.015700     2.774000    -0.007850     2.774000
  2420   O     -0.654600    -0.210400     3.442000    -0.105200     3.442000
  2421   H      0.427500    -0.015700     1.200000    -0.007850     1.200000
  2422   C      0.597300    -0.086000     3.816000    -0.043000     3.816000
  2423   O     -0.567900    -0.210000     3.322400    -0.105000     3.322400
  2424   N     -0.415700    -0.170000     3.648000    -0.085000     3.648000
  2425   H      0.271900    -0.015700     1.200000    -0.007850     1.200000
  2426   C     -0.025200    -0.086000     3.816000    -0.043000     3.816000
  2427   H      0.069800    -0.015700     2.774000    -0.007850     2.774000
  2428   H      0.069800    -0.015700     2.774000    -0.007850     2.774000
  2429   C      0.597300    -0.086000     3.816000    -0.043000     3.816000
  2430   O     -0.567900    -0.210000     3.322400    -0.105000     3.322400
  2431   N     -0.415700    -0.170000     3.648000    -0.085000     3.648000
  2432   H      0.271900    -0.015700     1.200000    -0.007850     1.200000
  2433   C     -0.025200    -0.086000     3.816000    -0.043000     3.816000
  2434   H      0.069800    -0.015700     2.774000    -0.007850     2.774000
  2435   H      0.069800    -0.015700     2.774000    -0.007850     2.774000
  2436   C      0.597300    -0.086000     3.816000    -0.043000     3.816000
  2437   O     -0.567900    -0.210000     3.322400    -0.105000     3.322400
  2438   N     -0.415700    -0.170000     3.648000    -0.085000     3.648000
  2439   H      0.271900    -0.015700     1.200000    -0.007850     1.200000
  2440   C      0.018800    -0.086000     3.816000    -0.043000     3.816000
  2441   H      0.088100    -0.015700     2.774000    -0.007850     2.774000
  2442   C     -0.046200    -0.109400     3.816000    -0.054700     3.816000
  2443   H      0.040200    -0.015700     2.974000    -0.007850     2.974000
  2444   H      0.040200    -0.015700     2.974000    -0.007850     2.974000
  2445   C     -0.026600    -0.086000     3.816000    -0.043000     3.816000
  2446   N     -0.381100    -0.170000     3.648000    -0.085000     3.648000
  2447   H      0.364900    -0.015700     1.200000    -0.007850     1.200000
  2448   C      0.205700    -0.086000     3.816000    -0.043000     3.816000
  2449   H      0.139200    -0.015000     2.718000    -0.007500     2.718000
  2450   N     -0.572700    -0.170000     3.648000    -0.085000     3.648000
  2451   C      0.129200    -0.086000     3.816000    -0.043000     3.816000
  2452   H      0.114700    -0.015000     2.818000    -0.007500     2.818000
  2453   C      0.597300    -0.086000     3.816000    -0.043000     3.816000
  2454   O     -0.567900    -0.210000     3.322400    -0.105000     3.322400
  2455   N     -0.415700    -0.170000     3.648000    -0.085000     3.648000
  2456   H      0.271900    -0.015700     1.200000    -0.007850     1.200000
  2457   C     -0.038900    -0.086000     3.816000    -0.043000     3.816000
  2458   H      0.100700    -0.015700     2.774000    -0.007850     2.774000
  2459   C      0.365400    -0.109400     3.816000    -0.054700     3.816000
  2460   H      0.004300    -0.015700     2.774000    -0.007850     2.774000
  2461   C     -0.243800    -0.109400     3.816000    -0.054700     3.816000
  2462   H      0.064200    -0.015700     2.974000    -0.007850     2.974000
  2463   H      0.064200    -0.015700     2.974000    -0.007850     2.974000
  2464   H      0.064200    -0.015700     2.974000    -0.007850     2.974000
  2465   O     -0.676100    -0.210400     3.442000    -0.105200     3.442000
  2466   H      0.410200    -0.015700     1.200000    -0.007850     1.200000
  2467   C      0.597300    -0.086000     3.816000    -0.043000     3.816000
  2468   O     -0.567900    -0.210000     3.322400    -0.105000     3.322400
  2469   N     -0.415700    -0.170000     3.648000    -0.085000     3.648000
  2470   H      0.271900    -0.015700     1.200000    -0.007850     1.200000
  2471   C     -0.059700    -0.086000     3.816000    -0.043000     3.816000
  2472   H      0.086900    -0.015700     2.774000    -0.007850     2.774000
  2473   C      0.130300    -0.109400     3.816000    -0.054700     3.816000
  2474   H      0.018700    -0.015700     2.974000    -0.007850     2.974000
  2475   C     -0.320400    -0.109400     3.816000    -0.054700     3.816000
  2476   H      0.088200    -0.015700     2.974000    -0.007850     2.974000
  2477   H      0.088200    -0.015700     2.974000    -0.007850     2.974000
  2478   H      0.088200    -0.015700     2.974000    -0.007850     2.974000
  2479   C     -0.043000    -0.109400     3.816000    -0.054700     3.816000
  2480   H      0.023600    -0.015700     2.974000    -0.007850     2.974000
  2481   H      0.023600    -0.015700     2.974000    -0.007850     2.974000
  2482   C     -0.066000    -0.109400     3.816000    -0.054700     3.816000
  2483   H      0.018600    -0.015700     2.974000    -0.007850     2.974000
  2484   H      0.018600    -0.015700     2.974000    -0.007850     2.974000
  2485   H      0.018600    -0.015700     2.974000    -0.007850     2.974000
  2486   C      0.597300    -0.086000     3.816000    -0.043000     3.816000
  2487   O     -0.567900    -0.210000     3.322400    -0.105000     3.322400
  2488   N     -0.415700    -0.170000     3.648000    -0.085000     3.648000
  2489   H      0.271900    -0.015700     1.200000    -0.007850     1.200000
  2490   C     -0.025200    -0.086000     3.816000    -0.043000     3.816000
  2491   H      0.069800    -0.015700     2.774000    -0.007850     2.774000
  2492   H      0.069800    -0.015700     2.774000    -0.007850     2.774000
  2493   C      0.597300    -0.086000     3.816000    -0.043000     3.816000
  2494   O     -0.567900    -0.210000     3.322400    -0.105000     3.322400
  2495   N     -0.415700    -0.170000     3.648000    -0.085000     3.648000
  2496   H      0.271900    -0.015700     1.200000    -0.007850     1.200000
  2497   C      0.033700    -0.086000     3.816000    -0.043000     3.816000
  2498   H      0.082300    -0.015700     2.774000    -0.007850     2.774000
  2499   C     -0.182500    -0.109400     3.816000    -0.054700     3.816000
  2500   H      0.060300    -0.015700     2.974000    -0.007850     2.974000
  2501   H      0.060300    -0.015700     2.974000    -0.007850     2.974000
  2502   H      0.060300    -0.015700     2.974000    -0.007850     2.974000
  2503   C      0.597300    -0.086000     3.816000    -0.043000     3.816000
  2504   O     -0.567900    -0.210000     3.322400    -0.105000     3.322400
  2505   N     -0.415700    -0.170000     3.648000    -0.085000     3.648000
  2506   H      0.271900    -0.015700     1.200000    -0.007850     1.200000
  2507   C      0.033700    -0.086000     3.816000    -0.043000     3.816000
  2508   H      0.082300    -0.015700     2.774000    -0.007850     2.774000
  2509   C     -0.182500    -0.109400     3.816000    -0.054700     3.816000
  2510   H      0.060300    -0.015700     2.974000    -0.007850     2.974000
  2511   H      0.060300    -0.015700     2.974000    -0.007850     2.974000
  2512   H      0.060300    -0.015700     2.974000    -0.007850     2.974000
  2513   C      0.597300    -0.086000     3.816000    -0.043000     3.816000
  2514   O     -0.567900    -0.210000     3.322400    -0.105000     3.322400
  2515   N     -0.415700    -0.170000     3.648000    -0.085000     3.648000
  2516   H      0.271900    -0.015700     1.200000    -0.007850     1.200000
  2517   C     -0.058100    -0.086000     3.816000    -0.043000     3.816000
  2518   H      0.136000    -0.015700     2.774000    -0.007850     2.774000
  2519   C     -0.007400    -0.109400     3.816000    -0.054700     3.816000
  2520   H      0.036700    -0.015700     2.974000    -0.007850     2.974000
  2521   H      0.036700    -0.015700     2.974000    -0.007850     2.974000
  2522   C      0.186800    -0.086000     3.816000    -0.043000     3.816000
  2523   N     -0.543200    -0.170000     3.648000    -0.085000     3.648000
  2524   C      0.163500    -0.086000     3.816000    -0.043000     3.816000
  2525   H      0.143500    -0.015000     2.718000    -0.007500     2.718000
  2526   N     -0.279500    -0.170000     3.648000    -0.085000     3.648000
  2527   H      0.333900    -0.015700     1.200000    -0.007850     1.200000
  2528   C     -0.220700    -0.086000     3.816000    -0.043000     3.816000
  2529   H      0.186200    -0.015000     2.818000    -0.007500     2.818000
  2530   C      0.597300    -0.086000     3.816000    -0.043000     3.816000
  2531   O     -0.567900    -0.210000     3.322400    -0.105000     3.322400
  2532   N     -0.347900    -0.170000     3.648000    -0.085000     3.648000
  2533   H      0.274700    -0.015700     1.200000    -0.007850     1.200000
  2534   C     -0.240000    -0.086000     3.816000    -0.043000     3.816000
  2535   H      0.142600    -0.015700     2.774000    -0.007850     2.774000
  2536   C     -0.009400    -0.109400     3.816000    -0.054700     3.816000
  2537   H      0.036200    -0.015700     2.974000    -0.007850     2.974000
  2538   H      0.036200    -0.015700     2.974000    -0.007850     2.974000
  2539   C      0.018700    -0.109400     3.816000    -0.054700     3.816000
  2540   H      0.010300    -0.015700     2.974000    -0.007850     2.974000
  2541   H      0.010300    -0.015700     2.974000    -0.007850     2.974000
  2542   C     -0.047900    -0.109400     3.816000    -0.054700     3.816000
  2543   H      0.062100    -0.015700     2.974000    -0.007850     2.974000
  2544   H      0.062100    -0.015700     2.974000    -0.007850     2.974000
  2545   C     -0.014300    -0.109400     3.816000    -0.054700     3.816000
  2546   H      0.113500    -0.015700     2.200000    -0.007850     2.200000
  2547   H      0.113500    -0.015700     2.200000    -0.007850     2.200000
  2548   N     -0.385400    -0.170000     3.648000    -0.085000     3.648000
  2549   H      0.340000    -0.015700     1.200000    -0.007850     1.200000
  2550   H      0.340000    -0.015700     1.200000    -0.007850     1.200000
  2551   H      0.340000    -0.015700     1.200000    -0.007850     1.200000
  2552   C      0.734100    -0.086000     3.816000    -0.043000     3.816000
  2553   O     -0.589400    -0.210000     3.322400    -0.105000     3.322400
  2554   N     -0.516300    -0.170000     3.648000    -0.085000     3.648000
  2555   H      0.293600    -0.015700     1.200000    -0.007850     1.200000
  2556   C      0.039700    -0.086000     3.816000    -0.043000     3.816000
  2557   H      0.110500    -0.015700     2.774000    -0.007850     2.774000
  2558   C      0.056000    -0.109400     3.816000    -0.054700     3.816000
  2559   H     -0.017300    -0.015700     2.974000    -0.007850     2.974000
  2560   H     -0.017300    -0.015700     2.974000    -0.007850     2.974000
  2561   C      0.013600    -0.109400     3.816000    -0.054700     3.816000
  2562   H     -0.042500    -0.015700     2.974000    -0.007850     2.974000
  2563   H     -0.042500    -0.015700     2.974000    -0.007850     2.974000
  2564   C      0.805400    -0.086000     3.816000    -0.043000     3.816000
  2565   O     -0.818800    -0.210000     3.322400    -0.105000     3.322400
  2566   O     -0.818800    -0.210000     3.322400    -0.105000     3.322400
  2567   C      0.536600    -0.086000     3.816000    -0.043000     3.816000
  2568   O     -0.581900    -0.210000     3.322400    -0.105000     3.322400
  2569   N     -0.347900    -0.170000     3.648000    -0.085000     3.648000
  2570   H      0.274700    -0.015700     1.200000    -0.007850     1.200000
  2571   C     -0.263700    -0.086000     3.816000    -0.043000     3.816000
  2572   H      0.156000    -0.015700     2.774000    -0.007850     2.774000
  2573   C     -0.000700    -0.109400     3.816000    -0.054700     3.816000
  2574   H      0.032700    -0.015700     2.974000    -0.007850     2.974000
  2575   H      0.032700    -0.015700     2.974000    -0.007850     2.974000
  2576   C      0.039000    -0.109400     3.816000    -0.054700     3.816000
  2577   H      0.028500    -0.015700     2.974000    -0.007850     2.974000
  2578   H      0.028500    -0.015700     2.974000    -0.007850     2.974000
  2579   C      0.048600    -0.109400     3.816000    -0.054700     3.816000
  2580   H      0.068700    -0.015700     2.774000    -0.007850     2.774000
  2581   H      0.068700    -0.015700     2.774000    -0.007850     2.774000
  2582   N     -0.529500    -0.170000     3.648000    -0.085000     3.648000
  2583   H      0.345600    -0.015700     1.200000    -0.007850     1.200000
  2584   C      0.807600    -0.086000     3.816000    -0.043000     3.816000
  2585   N     -0.862700    -0.170000     3.648000    -0.085000     3.648000
  2586   H      0.447800    -0.015700     1.200000    -0.007850     1.200000
  2587   H      0.447800    -0.015700     1.200000    -0.007850     1.200000
  2588   N     -0.862700    -0.170000     3.648000    -0.085000     3.648000
  2589   H      0.447800    -0.015700     1.200000    -0.007850     1.200000
  2590   H      0.447800    -0.015700     1.200000    -0.007850     1.200000
  2591   C      0.734100    -0.086000     3.816000    -0.043000     3.816000
  2592   O     -0.589400    -0.210000     3.322400    -0.105000     3.322400
  2593   N     -0.415700    -0.170000     3.648000    -0.085000     3.648000
  2594   H      0.271900    -0.015700     1.200000    -0.007850     1.200000
  2595   C     -0.024900    -0.086000     3.816000    -0.043000     3.816000
  2596   H      0.084300    -0.015700     2.774000    -0.007850     2.774000
  2597   C      0.211700    -0.109400     3.816000    -0.054700     3.816000
  2598   H      0.035200    -0.015700     2.774000    -0.007850     2.774000
  2599   H      0.035200    -0.015700     2.774000    -0.007850     2.774000
  2600   O     -0.654600    -0.210400     3.442000    -0.105200     3.442000
  2601   H      0.427500    -0.015700     1.200000    -0.007850     1.200000
  2602   C      0.597300    -0.086000     3.816000    -0.043000     3.816000
  2603   O     -0.567900    -0.210000     3.322400    -0.105000     3.322400
  2604   N     -0.415700    -0.170000     3.648000    -0.085000     3.648000
  2605   H      0.271900    -0.015700     1.200000    -0.007850     1.200000
  2606   C     -0.025200    -0.086000     3.816000    -0.043000     3.816000
  2607   H      0.069800    -0.015700     2.774000    -0.007850     2.774000
  2608   H      0.069800    -0.015700     2.774000    -0.007850     2.774000
  2609   C      0.597300    -0.086000     3.816000    -0.043000     3.816000
  2610   O     -0.567900    -0.210000     3.322400    -0.105000     3.322400
  2611   N     -0.415700    -0.170000     3.648000    -0.085000     3.648000
  2612   H      0.271900    -0.015700     1.200000    -0.007850     1.200000
  2613   C     -0.002400    -0.086000     3.816000    -0.043000     3.816000
  2614   H      0.097800    -0.015700     2.774000    -0.007850     2.774000
  2615   C     -0.034300    -0.109400     3.816000    -0.054700     3.816000
  2616   H      0.029500    -0.015700     2.974000    -0.007850     2.974000
  2617   H      0.029500    -0.015700     2.974000    -0.007850     2.974000
  2618   C      0.011800    -0.086000     3.816000    -0.043000     3.816000
  2619   C     -0.125600    -0.086000     3.816000    -0.043000     3.816000
  2620   H      0.133000    -0.015000     2.918000    -0.007500     2.918000
  2621   C     -0.170400    -0.086000     3.816000    -0.043000     3.816000
  2622   H      0.143000    -0.015000     2.918000    -0.007500     2.918000
  2623   C     -0.107200    -0.086000     3.816000    -0.043000     3.816000
  2624   H      0.129700    -0.015000     2.918000    -0.007500     2.918000
  2625   C     -0.170400    -0.086000     3.816000    -0.043000     3.816000
  2626   H      0.143000    -0.015000     2.918000    -0.007500     2.918000
  2627   C     -0.125600    -0.086000     3.816000    -0.043000     3.816000
  2628   H      0.133000    -0.015000     2.918000    -0.007500     2.918000
  2629   C      0.597300    -0.086000     3.816000    -0.043000     3.816000
  2630   O     -0.567900    -0.210000     3.322400    -0.105000     3.322400
  2631   N     -0.516300    -0.170000     3.648000    -0.085000     3.648000
  2632   H      0.293600    -0.015700     1.200000    -0.007850     1.200000
  2633   C      0.039700    -0.086000     3.816000    -0.043000     3.816000
  2634   H      0.110500    -0.015700     2.774000    -0.007850     2.774000
  2635   C      0.056000    -0.109400     3.816000    -0.054700     3.816000
  2636   H     -0.017300    -0.015700     2.974000    -0.007850     2.974000
  2637   H     -0.017300    -0.015700     2.974000    -0.007850     2.974000
  2638   C      0.013600    -0.109400     3.816000    -0.054700     3.816000
  2639   H     -0.042500    -0.015700     2.974000    -0.007850     2.974000
  2640   H     -0.042500    -0.015700     2.974000    -0.007850     2.974000
  2641   C      0.805400    -0.086000     3.816000    -0.043000     3.816000
  2642   O     -0.818800    -0.210000     3.322400    -0.105000     3.322400
  2643   O     -0.818800    -0.210000     3.322400    -0.105000     3.322400
  2644   C      0.536600    -0.086000     3.816000    -0.043000     3.816000
  2645   O     -0.581900    -0.210000     3.322400    -0.105000     3.322400
  2646   N     -0.415700    -0.170000     3.648000    -0.085000     3.648000
  2647   H      0.271900    -0.015700     1.200000    -0.007850     1.200000
  2648   C     -0.025200    -0.086000     3.816000    -0.043000     3.816000
  2649   H      0.069800    -0.015700     2.774000    -0.007850     2.774000
  2650   H      0.069800    -0.015700     2.774000    -0.007850     2.774000
  2651   C      0.597300    -0.086000     3.816000    -0.043000     3.816000
  2652   O     -0.567900    -0.210000     3.322400    -0.105000     3.322400
  2653   N     -0.254800    -0.170000     3.648000    -0.085000     3.648000
  2654   C      0.019200    -0.109400     3.816000    -0.054700     3.816000
  2655   H      0.039100    -0.015700     2.774000    -0.007850     2.774000
  2656   H      0.039100    -0.015700     2.774000    -0.007850     2.774000
  2657   C      0.018900    -0.109400     3.816000    -0.054700     3.816000
  2658   H      0.021300    -0.015700     2.974000    -0.007850     2.974000
  2659   H      0.021300    -0.015700     2.974000    -0.007850     2.974000
  2660   C     -0.007000    -0.109400     3.816000    -0.054700     3.816000
  2661   H      0.025300    -0.015700     2.974000    -0.007850     2.974000
  2662   H      0.025300    -0.015700     2.974000    -0.007850     2.974000
  2663   C     -0.026600    -0.086000     3.816000    -0.043000     3.816000
  2664   H      0.064100    -0.015700     2.774000    -0.007850     2.774000
  2665   C      0.589600    -0.086000     3.816000    -0.043000     3.816000
  2666   O     -0.574800    -0.210000     3.322400    -0.105000     3.322400
  2667   N     -0.415700    -0.170000     3.648000    -0.085000     3.648000
  2668   H      0.271900    -0.015700     1.200000    -0.007850     1.200000
  2669   C     -0.027500    -0.086000     3.816000    -0.043000     3.816000
  2670   H      0.112300    -0.015700     2.774000    -0.007850     2.774000
  2671   C     -0.005000    -0.109400     3.816000    -0.054700     3.816000
  2672   H      0.033900    -0.015700     2.974000    -0.007850     2.974000
  2673   H      0.033900    -0.015700     2.974000    -0.007850     2.974000
  2674   C     -0.141500    -0.086000     3.816000    -0.043000     3.816000
  2675   C     -0.163800    -0.086000     3.816000    -0.043000     3.816000
  2676   H      0.206200    -0.015000     2.818000    -0.007500     2.818000
  2677   N     -0.341800    -0.170000     3.648000    -0.085000     3.648000
  2678   H      0.341200    -0.015700     1.200000    -0.007850     1.200000
  2679   C      0.138000    -0.086000     3.816000    -0.043000     3.816000
  2680   C     -0.260100    -0.086000     3.816000    -0.043000     3.816000
  2681   H      0.157200    -0.015000     2.918000    -0.007500     2.918000
  2682   C     -0.113400    -0.086000     3.816000    -0.043000     3.816000
  2683   H      0.141700    -0.015000     2.918000    -0.007500     2.918000
  2684   C     -0.197200    -0.086000     3.816000    -0.043000     3.816000
  2685   H      0.144700    -0.015000     2.918000    -0.007500     2.918000
  2686   C     -0.238700    -0.086000     3.816000    -0.043000     3.816000
  2687   H      0.170000    -0.015000     2.918000    -0.007500     2.918000
  2688   C      0.124300    -0.086000     3.816000    -0.043000     3.816000
  2689   C      0.597300    -0.086000     3.816000    -0.043000     3.816000
  2690   O     -0.567900    -0.210000     3.322400    -0.105000     3.322400
  2691   N     -0.415700    -0.170000     3.648000    -0.085000     3.648000
  2692   H      0.271900    -0.015700     1.200000    -0.007850     1.200000
  2693   C     -0.038900    -0.086000     3.816000    -0.043000     3.816000
  2694   H      0.100700    -0.015700     2.774000    -0.007850     2.774000
  2695   C      0.365400    -0.109400     3.816000    -0.054700     3.816000
  2696   H      0.004300    -0.015700     2.774000    -0.007850     2.774000
  2697   C     -0.243800    -0.109400     3.816000    -0.054700     3.816000
  2698   H      0.064200    -0.015700     2.974000    -0.007850     2.974000
  2699   H      0.064200    -0.015700     2.974000    -0.007850     2.974000
  2700   H      0.064200    -0.015700     2.974000    -0.007850     2.974000
  2701   O     -0.676100    -0.210400     3.442000    -0.105200     3.442000
  2702   H      0.410200    -0.015700     1.200000    -0.007850     1.200000
  2703   C      0.597300    -0.086000     3.816000    -0.043000     3.816000
  2704   O     -0.567900    -0.210000     3.322400    -0.105000     3.322400
  2705   N     -0.415700    -0.170000     3.648000    -0.085000     3.648000
  2706   H      0.271900    -0.015700     1.200000    -0.007850     1.200000
  2707   C     -0.024900    -0.086000     3.816000    -0.043000     3.816000
  2708   H      0.084300    -0.015700     2.774000    -0.007850     2.774000
  2709   C      0.211700    -0.109400     3.816000    -0.054700     3.816000
  2710   H      0.035200    -0.015700     2.774000    -0.007850     2.774000
  2711   H      0.035200    -0.015700     2.774000    -0.007850     2.774000
  2712   O     -0.654600    -0.210400     3.442000    -0.105200     3.442000
  2713   H      0.427500    -0.015700     1.200000    -0.007850     1.200000
  2714   C      0.597300    -0.086000     3.816000    -0.043000     3.816000
  2715   O     -0.567900    -0.210000     3.322400    -0.105000     3.322400
  2716   N     -0.415700    -0.170000     3.648000    -0.085000     3.648000
  2717   H      0.271900    -0.015700     1.200000    -0.007850     1.200000
  2718   C      0.014300    -0.086000     3.816000    -0.043000     3.816000
  2719   H      0.104800    -0.015700     2.774000    -0.007850     2.774000
  2720   C     -0.204100    -0.109400     3.816000    -0.054700     3.816000
  2721   H      0.079700    -0.015700     2.974000    -0.007850     2.974000
  2722   H      0.079700    -0.015700     2.974000    -0.007850     2.974000
  2723   C      0.713000    -0.086000     3.816000    -0.043000     3.816000
  2724   O     -0.593100    -0.210000     3.322400    -0.105000     3.322400
  2725   N     -0.919100    -0.170000     3.648000    -0.085000     3.648000
  2726   H      0.419600    -0.015700     1.200000    -0.007850     1.200000
  2727   H      0.419600    -0.015700     1.200000    -0.007850     1.200000
  2728   C      0.597300    -0.086000     3.816000    -0.043000     3.816000
  2729   O     -0.567900    -0.210000     3.322400    -0.105000     3.322400
  2730   N     -0.254800    -0.170000     3.648000    -0.085000     3.648000
  2731   C      0.019200    -0.109400     3.816000    -0.054700     3.816000
  2732   H      0.039100    -0.015700     2.774000    -0.007850     2.774000
  2733   H      0.039100    -0.015700     2.774000    -0.007850     2.774000
  2734   C      0.018900    -0.109400     3.816000    -0.054700     3.816000
  2735   H      0.021300    -0.015700     2.974000    -0.007850     2.974000
  2736   H      0.021300    -0.015700     2.974000    -0.007850     2.974000
  2737   C     -0.007000    -0.109400     3.816000    -0.054700     3.816000
  2738   H      0.025300    -0.015700     2.974000    -0.007850     2.974000
  2739   H      0.025300    -0.015700     2.974000    -0.007850     2.974000
  2740   C     -0.026600    -0.086000     3.816000    -0.043000     3.816000
  2741   H      0.064100    -0.015700     2.774000    -0.007850     2.774000
  2742   C      0.589600    -0.086000     3.816000    -0.043000     3.816000
  2743   O     -0.574800    -0.210000     3.322400    -0.105000     3.322400
  2744   N     -0.415700    -0.170000     3.648000    -0.085000     3.648000
  2745   H      0.271900    -0.015700     1.200000    -0.007850     1.200000
  2746   C     -0.051800    -0.086000     3.816000    -0.043000     3.816000
  2747   H      0.092200    -0.015700     2.774000    -0.007850     2.774000
  2748   C     -0.110200    -0.109400     3.816000    -0.054700     3.816000
  2749   H      0.045700    -0.015700     2.974000    -0.007850     2.974000
  2750   H      0.045700    -0.015700     2.974000    -0.007850     2.974000
  2751   C      0.353100    -0.109400     3.816000    -0.054700     3.816000
  2752   H     -0.036100    -0.015700     2.974000    -0.007850     2.974000
  2753   C     -0.412100    -0.109400     3.816000    -0.054700     3.816000
  2754   H      0.100000    -0.015700     2.974000    -0.007850     2.974000
  2755   H      0.100000    -0.015700     2.974000    -0.007850     2.974000
  2756   H      0.100000    -0.015700     2.974000    -0.007850     2.974000
  2757   C     -0.412100    -0.109400     3.816000    -0.054700     3.816000
  2758   H      0.100000    -0.015700     2.974000    -0.007850     2.974000
  2759   H      0.100000    -0.015700     2.974000    -0.007850     2.974000
  2760   H      0.100000    -0.015700     2.974000    -0.007850     2.974000
  2761   C      0.597300    -0.086000     3.816000    -0.043000     3.816000
  2762   O     -0.567900    -0.210000     3.322400    -0.105000     3.322400
  2763   N     -0.415700    -0.170000     3.648000    -0.085000     3.648000
  2764   H      0.271900    -0.015700     1.200000    -0.007850     1.200000
  2765   C     -0.059700    -0.086000     3.816000    -0.043000     3.816000
  2766   H      0.086900    -0.015700     2.774000    -0.007850     2.774000
  2767   C      0.130300    -0.109400     3.816000    -0.054700     3.816000
  2768   H      0.018700    -0.015700     2.974000    -0.007850     2.974000
  2769   C     -0.320400    -0.109400     3.816000    -0.054700     3.816000
  2770   H      0.088200    -0.015700     2.974000    -0.007850     2.974000
  2771   H      0.088200    -0.015700     2.974000    -0.007850     2.974000
  2772   H      0.088200    -0.015700     2.974000    -0.007850     2.974000
  2773   C     -0.043000    -0.109400     3.816000    -0.054700     3.816000
  2774   H      0.023600    -0.015700     2.974000    -0.007850     2.974000
  2775   H      0.023600    -0.015700     2.974000    -0.007850     2.974000
  2776   C     -0.066000    -0.109400     3.816000    -0.054700     3.816000
  2777   H      0.018600    -0.015700     2.974000    -0.007850     2.974000
  2778   H      0.018600    -0.015700     2.974000    -0.007850     2.974000
  2779   H      0.018600    -0.015700     2.974000    -0.007850     2.974000
  2780   C      0.597300    -0.086000     3.816000    -0.043000     3.816000
  2781   O     -0.567900    -0.210000     3.322400    -0.105000     3.322400
  2782   N     -0.415700    -0.170000     3.648000    -0.085000     3.648000
  2783   H      0.271900    -0.015700     1.200000    -0.007850     1.200000
  2784   C     -0.002400    -0.086000     3.816000    -0.043000     3.816000
  2785   H      0.097800    -0.015700     2.774000    -0.007850     2.774000
  2786   C     -0.034300    -0.109400     3.816000    -0.054700     3.816000
  2787   H      0.029500    -0.015700     2.974000    -0.007850     2.974000
  2788   H      0.029500    -0.015700     2.974000    -0.007850     2.974000
  2789   C      0.011800    -0.086000     3.816000    -0.043000     3.816000
  2790   C     -0.125600    -0.086000     3.816000    -0.043000     3.816000
  2791   H      0.133000    -0.015000     2.918000    -0.007500     2.918000
  2792   C     -0.170400    -0.086000     3.816000    -0.043000     3.816000
  2793   H      0.143000    -0.015000     2.918000    -0.007500     2.918000
  2794   C     -0.107200    -0.086000     3.816000    -0.043000     3.816000
  2795   H      0.129700    -0.015000     2.918000    -0.007500     2.918000
  2796   C     -0.170400    -0.086000     3.816000    -0.043000     3.816000
  2797   H      0.143000    -0.015000     2.918000    -0.007500     2.918000
  2798   C     -0.125600    -0.086000     3.816000    -0.043000     3.816000
  2799   H      0.133000    -0.015000     2.918000    -0.007500     2.918000
  2800   C      0.597300    -0.086000     3.816000    -0.043000     3.816000
  2801   O     -0.567900    -0.210000     3.322400    -0.105000     3.322400
  2802   N     -0.516300    -0.170000     3.648000    -0.085000     3.648000
  2803   H      0.293600    -0.015700     1.200000    -0.007850     1.200000
  2804   C      0.038100    -0.086000     3.816000    -0.043000     3.816000
  2805   H      0.088000    -0.015700     2.774000    -0.007850     2.774000
  2806   C     -0.030300    -0.109400     3.816000    -0.054700     3.816000
  2807   H     -0.012200    -0.015700     2.974000    -0.007850     2.974000
  2808   H     -0.012200    -0.015700     2.974000    -0.007850     2.974000
  2809   C      0.799400    -0.086000     3.816000    -0.043000     3.816000
  2810   O     -0.801400    -0.210000     3.322400    -0.105000     3.322400
  2811   O     -0.801400    -0.210000     3.322400    -0.105000     3.322400
  2812   C      0.536600    -0.086000     3.816000    -0.043000     3.816000
  2813   O     -0.581900    -0.210000     3.322400    -0.105000     3.322400
  2814   N     -0.415700    -0.170000     3.648000    -0.085000     3.648000
  2815   H      0.271900    -0.015700     1.200000    -0.007850     1.200000
  2816   C      0.014300    -0.086000     3.816000    -0.043000     3.816000
  2817   H      0.104800    -0.015700     2.774000    -0.007850     2.774000
  2818   C     -0.204100    -0.109400     3.816000    -0.054700     3.816000
  2819   H      0.079700    -0.015700     2.974000    -0.007850     2.974000
  2820   H      0.079700    -0.015700     2.974000    -0.007850     2.974000
  2821   C      0.713000    -0.086000     3.816000    -0.043000     3.816000
  2822   O     -0.593100    -0.210000     3.322400    -0.105000     3.322400
  2823   N     -0.919100    -0.170000     3.648000    -0.085000     3.648000
  2824   H      0.419600    -0.015700     1.200000    -0.007850     1.200000
  2825   H      0.419600    -0.015700     1.200000    -0.007850     1.200000
  2826   C      0.597300    -0.086000     3.816000    -0.043000     3.816000
  2827   O     -0.567900    -0.210000     3.322400    -0.105000     3.322400
  2828   N     -0.415700    -0.170000     3.648000    -0.085000     3.648000
  2829   H      0.271900    -0.015700     1.200000    -0.007850     1.200000
  2830   C     -0.024900    -0.086000     3.816000    -0.043000     3.816000
  2831   H      0.084300    -0.015700     2.774000    -0.007850     2.774000
  2832   C      0.211700    -0.109400     3.816000    -0.054700     3.816000
  2833   H      0.035200    -0.015700     2.774000    -0.007850     2.774000
  2834   H      0.035200    -0.015700     2.774000    -0.007850     2.774000
  2835   O     -0.654600    -0.210400     3.442000    -0.105200     3.442000
  2836   H      0.427500    -0.015700     1.200000    -0.007850     1.200000
  2837   C      0.597300    -0.086000     3.816000    -0.043000     3.816000
  2838   O     -0.567900    -0.210000     3.322400    -0.105000     3.322400
  2839   N     -0.415700    -0.170000     3.648000    -0.085000     3.648000
  2840   H      0.271900    -0.015700     1.200000    -0.007850     1.200000
  2841   C     -0.001400    -0.086000     3.816000    -0.043000     3.816000
  2842   H      0.087600    -0.015700     2.774000    -0.007850     2.774000
  2843   C     -0.015200    -0.109400     3.816000    -0.054700     3.816000
  2844   H      0.029500    -0.015700     2.974000    -0.007850     2.974000
  2845   H      0.029500    -0.015700     2.974000    -0.007850     2.974000
  2846   C     -0.001100    -0.086000     3.816000    -0.043000     3.816000
  2847   C     -0.190600    -0.086000     3.816000    -0.043000     3.816000
  2848   H      0.169900    -0.015000     2.918000    -0.007500     2.918000
  2849   C     -0.234100    -0.086000     3.816000    -0.043000     3.816000
  2850   H      0.165600    -0.015000     2.918000    -0.007500     2.918000
  2851   C      0.322600    -0.086000     3.816000    -0.043000     3.816000
  2852   O     -0.557900    -0.210400     3.442000    -0.105200     3.442000
  2853   H      0.399200    -0.015700     1.200000    -0.007850     1.200000
  2854   C     -0.234100    -0.086000     3.816000    -0.043000     3.816000
  2855   H      0.165600    -0.015000     2.918000    -0.007500     2.918000
  2856   C     -0.190600    -0.086000     3.816000    -0.043000     3.816000
  2857   H      0.169900    -0.015000     2.918000    -0.007500     2.918000
  2858   C      0.597300    -0.086000     3.816000    -0.043000     3.816000
  2859   O     -0.567900    -0.210000     3.322400    -0.105000     3.322400
  2860   N     -0.415700    -0.170000     3.648000    -0.085000     3.648000
  2861   H      0.271900    -0.015700     1.200000    -0.007850     1.200000
  2862   C     -0.002400    -0.086000     3.816000    -0.043000     3.816000
  2863   H      0.097800    -0.015700     2.774000    -0.007850     2.774000
  2864   C     -0.034300    -0.109400     3.816000    -0.054700     3.816000
  2865   H      0.029500    -0.015700     2.974000    -0.007850     2.974000
  2866   H      0.029500    -0.015700     2.974000    -0.007850     2.974000
  2867   C      0.011800    -0.086000     3.816000    -0.043000     3.816000
  2868   C     -0.125600    -0.086000     3.816000    -0.043000     3.816000
  2869   H      0.133000    -0.015000     2.918000    -0.007500     2.918000
  2870   C     -0.170400    -0.086000     3.816000    -0.043000     3.816000
  2871   H      0.143000    -0.015000     2.918000    -0.007500     2.918000
  2872   C     -0.107200    -0.086000     3.816000    -0.043000     3.816000
  2873   H      0.129700    -0.015000     2.918000    -0.007500     2.918000
  2874   C     -0.170400    -0.086000     3.816000    -0.043000     3.816000
  2875   H      0.143000    -0.015000     2.918000    -0.007500     2.918000
  2876   C     -0.125600    -0.086000     3.816000    -0.043000     3.816000
  2877   H      0.133000    -0.015000     2.918000    -0.007500     2.918000
  2878   C      0.597300    -0.086000     3.816000    -0.043000     3.816000
  2879   O     -0.567900    -0.210000     3.322400    -0.105000     3.322400
  2880   N     -0.415700    -0.170000     3.648000    -0.085000     3.648000
  2881   H      0.271900    -0.015700     1.200000    -0.007850     1.200000
  2882   C     -0.038900    -0.086000     3.816000    -0.043000     3.816000
  2883   H      0.100700    -0.015700     2.774000    -0.007850     2.774000
  2884   C      0.365400    -0.109400     3.816000    -0.054700     3.816000
  2885   H      0.004300    -0.015700     2.774000    -0.007850     2.774000
  2886   C     -0.243800    -0.109400     3.816000    -0.054700     3.816000
  2887   H      0.064200    -0.015700     2.974000    -0.007850     2.974000
  2888   H      0.064200    -0.015700     2.974000    -0.007850     2.974000
  2889   H      0.064200    -0.015700     2.974000    -0.007850     2.974000
  2890   O     -0.676100    -0.210400     3.442000    -0.105200     3.442000
  2891   H      0.410200    -0.015700     1.200000    -0.007850     1.200000
  2892   C      0.597300    -0.086000     3.816000    -0.043000     3.816000
  2893   O     -0.567900    -0.210000     3.322400    -0.105000     3.322400
  2894   N     -0.516300    -0.170000     3.648000    -0.085000     3.648000
  2895   H      0.293600    -0.015700     1.200000    -0.007850     1.200000
  2896   C      0.039700    -0.086000     3.816000    -0.043000     3.816000
  2897   H      0.110500    -0.015700     2.774000    -0.007850     2.774000
  2898   C      0.056000    -0.109400     3.816000    -0.054700     3.816000
  2899   H     -0.017300    -0.015700     2.974000    -0.007850     2.974000
  2900   H     -0.017300    -0.015700     2.974000    -0.007850     2.974000
  2901   C      0.013600    -0.109400     3.816000    -0.054700     3.816000
  2902   H     -0.042500    -0.015700     2.974000    -0.007850     2.974000
  2903   H     -0.042500    -0.015700     2.974000    -0.007850     2.974000
  2904   C      0.805400    -0.086000     3.816000    -0.043000     3.816000
  2905   O     -0.818800    -0.210000     3.322400    -0.105000     3.322400
  2906   O     -0.818800    -0.210000     3.322400    -0.105000     3.322400
  2907   C      0.536600    -0.086000     3.816000    -0.043000     3.816000
  2908   O     -0.581900    -0.210000     3.322400    -0.105000     3.322400
  2909   N     -0.415700    -0.170000     3.648000    -0.085000     3.648000
  2910   H      0.271900    -0.015700     1.200000    -0.007850     1.200000
  2911   C     -0.051800    -0.086000     3.816000    -0.043000     3.816000
  2912   H      0.092200    -0.015700     2.774000    -0.007850     2.774000
  2913   C     -0.110200    -0.109400     3.816000    -0.054700     3.816000
  2914   H      0.045700    -0.015700     2.974000    -0.007850     2.974000
  2915   H      0.045700    -0.015700     2.974000    -0.007850     2.974000
  2916   C      0.353100    -0.109400     3.816000    -0.054700     3.816000
  2917   H     -0.036100    -0.015700     2.974000    -0.007850     2.974000
  2918   C     -0.412100    -0.109400     3.816000    -0.054700     3.816000
  2919   H      0.100000    -0.015700     2.974000    -0.007850     2.974000
  2920   H      0.100000    -0.015700     2.974000    -0.007850     2.974000
  2921   H      0.100000    -0.015700     2.974000    -0.007850     2.974000
  2922   C     -0.412100    -0.109400     3.816000    -0.054700     3.816000
  2923   H      0.100000    -0.015700     2.974000    -0.007850     2.974000
  2924   H      0.100000    -0.015700     2.974000    -0.007850     2.974000
  2925   H      0.100000    -0.015700     2.974000    -0.007850     2.974000
  2926   C      0.597300    -0.086000     3.816000    -0.043000     3.816000
  2927   O     -0.567900    -0.210000     3.322400    -0.105000     3.322400
  2928   N     -0.415700    -0.170000     3.648000    -0.085000     3.648000
  2929   H      0.271900    -0.015700     1.200000    -0.007850     1.200000
  2930   C     -0.051800    -0.086000     3.816000    -0.043000     3.816000
  2931   H      0.092200    -0.015700     2.774000    -0.007850     2.774000
  2932   C     -0.110200    -0.109400     3.816000    -0.054700     3.816000
  2933   H      0.045700    -0.015700     2.974000    -0.007850     2.974000
  2934   H      0.045700    -0.015700     2.974000    -0.007850     2.974000
  2935   C      0.353100    -0.109400     3.816000    -0.054700     3.816000
  2936   H     -0.036100    -0.015700     2.974000    -0.007850     2.974000
  2937   C     -0.412100    -0.109400     3.816000    -0.054700     3.816000
  2938   H      0.100000    -0.015700     2.974000    -0.007850     2.974000
  2939   H      0.100000    -0.015700     2.974000    -0.007850     2.974000
  2940   H      0.100000    -0.015700     2.974000    -0.007850     2.974000
  2941   C     -0.412100    -0.109400     3.816000    -0.054700     3.816000
  2942   H      0.100000    -0.015700     2.974000    -0.007850     2.974000
  2943   H      0.100000    -0.015700     2.974000    -0.007850     2.974000
  2944   H      0.100000    -0.015700     2.974000    -0.007850     2.974000
  2945   C      0.597300    -0.086000     3.816000    -0.043000     3.816000
  2946   O     -0.567900    -0.210000     3.322400    -0.105000     3.322400
  2947   N     -0.415700    -0.170000     3.648000    -0.085000     3.648000
  2948   H      0.271900    -0.015700     1.200000    -0.007850     1.200000
  2949   C     -0.024900    -0.086000     3.816000    -0.043000     3.816000
  2950   H      0.084300    -0.015700     2.774000    -0.007850     2.774000
  2951   C      0.211700    -0.109400     3.816000    -0.054700     3.816000
  2952   H      0.035200    -0.015700     2.774000    -0.007850     2.774000
  2953   H      0.035200    -0.015700     2.774000    -0.007850     2.774000
  2954   O     -0.654600    -0.210400     3.442000    -0.105200     3.442000
  2955   H      0.427500    -0.015700     1.200000    -0.007850     1.200000
  2956   C      0.597300    -0.086000     3.816000    -0.043000     3.816000
  2957   O     -0.567900    -0.210000     3.322400    -0.105000     3.322400
  2958   N     -0.415700    -0.170000     3.648000    -0.085000     3.648000
  2959   H      0.271900    -0.015700     1.200000    -0.007850     1.200000
  2960   C     -0.025200    -0.086000     3.816000    -0.043000     3.816000
  2961   H      0.069800    -0.015700     2.774000    -0.007850     2.774000
  2962   H      0.069800    -0.015700     2.774000    -0.007850     2.774000
  2963   C      0.597300    -0.086000     3.816000    -0.043000     3.816000
  2964   O     -0.567900    -0.210000     3.322400    -0.105000     3.322400
  2965   N     -0.516300    -0.170000     3.648000    -0.085000     3.648000
  2966   H      0.293600    -0.015700     1.200000    -0.007850     1.200000
  2967   C      0.039700    -0.086000     3.816000    -0.043000     3.816000
  2968   H      0.110500    -0.015700     2.774000    -0.007850     2.774000
  2969   C      0.056000    -0.109400     3.816000    -0.054700     3.816000
  2970   H     -0.017300    -0.015700     2.974000    -0.007850     2.974000
  2971   H     -0.017300    -0.015700     2.974000    -0.007850     2.974000
  2972   C      0.013600    -0.109400     3.816000    -0.054700     3.816000
  2973   H     -0.042500    -0.015700     2.974000    -0.007850     2.974000
  2974   H     -0.042500    -0.015700     2.974000    -0.007850     2.974000
  2975   C      0.805400    -0.086000     3.816000    -0.043000     3.816000
  2976   O     -0.818800    -0.210000     3.322400    -0.105000     3.322400
  2977   O     -0.818800    -0.210000     3.322400    -0.105000     3.322400
  2978   C      0.536600    -0.086000     3.816000    -0.043000     3.816000
  2979   O     -0.581900    -0.210000     3.322400    -0.105000     3.322400
  2980   N     -0.347900    -0.170000     3.648000    -0.085000     3.648000
  2981   H      0.274700    -0.015700     1.200000    -0.007850     1.200000
  2982   C     -0.240000    -0.086000     3.816000    -0.043000     3.816000
  2983   H      0.142600    -0.015700     2.774000    -0.007850     2.774000
  2984   C     -0.009400    -0.109400     3.816000    -0.054700     3.816000
  2985   H      0.036200    -0.015700     2.974000    -0.007850     2.974000
  2986   H      0.036200    -0.015700     2.974000    -0.007850     2.974000
  2987   C      0.018700    -0.109400     3.816000    -0.054700     3.816000
  2988   H      0.010300    -0.015700     2.974000    -0.007850     2.974000
  2989   H      0.010300    -0.015700     2.974000    -0.007850     2.974000
  2990   C     -0.047900    -0.109400     3.816000    -0.054700     3.816000
  2991   H      0.062100    -0.015700     2.974000    -0.007850     2.974000
  2992   H      0.062100    -0.015700     2.974000    -0.007850     2.974000
  2993   C     -0.014300    -0.109400     3.816000    -0.054700     3.816000
  2994   H      0.113500    -0.015700     2.200000    -0.007850     2.200000
  2995   H      0.113500    -0.015700     2.200000    -0.007850     2.200000
  2996   N     -0.385400    -0.170000     3.648000    -0.085000     3.648000
  2997   H      0.340000    -0.015700     1.200000    -0.007850     1.200000
  2998   H      0.340000    -0.015700     1.200000    -0.007850     1.200000
  2999   H      0.340000    -0.015700     1.200000    -0.007850     1.200000
  3000   C      0.734100    -0.086000     3.816000    -0.043000     3.816000
  3001   O     -0.589400    -0.210000     3.322400    -0.105000     3.322400
  3002   N     -0.516300    -0.170000     3.648000    -0.085000     3.648000
  3003   H      0.293600    -0.015700     1.200000    -0.007850     1.200000
  3004   C      0.039700    -0.086000     3.816000    -0.043000     3.816000
  3005   H      0.110500    -0.015700     2.774000    -0.007850     2.774000
  3006   C      0.056000    -0.109400     3.816000    -0.054700     3.816000
  3007   H     -0.017300    -0.015700     2.974000    -0.007850     2.974000
  3008   H     -0.017300    -0.015700     2.974000    -0.007850     2.974000
  3009   C      0.013600    -0.109400     3.816000    -0.054700     3.816000
  3010   H     -0.042500    -0.015700     2.974000    -0.007850     2.974000
  3011   H     -0.042500    -0.015700     2.974000    -0.007850     2.974000
  3012   C      0.805400    -0.086000     3.816000    -0.043000     3.816000
  3013   O     -0.818800    -0.210000     3.322400    -0.105000     3.322400
  3014   O     -0.818800    -0.210000     3.322400    -0.105000     3.322400
  3015   C      0.536600    -0.086000     3.816000    -0.043000     3.816000
  3016   O     -0.581900    -0.210000     3.322400    -0.105000     3.322400
  3017   N     -0.415700    -0.170000     3.648000    -0.085000     3.648000
  3018   H      0.271900    -0.015700     1.200000    -0.007850     1.200000
  3019   C     -0.025200    -0.086000     3.816000    -0.043000     3.816000
  3020   H      0.069800    -0.015700     2.774000    -0.007850     2.774000
  3021   H      0.069800    -0.015700     2.774000    -0.007850     2.774000
  3022   C      0.597300    -0.086000     3.816000    -0.043000     3.816000
  3023   O     -0.567900    -0.210000     3.322400    -0.105000     3.322400
  3024   N     -0.415700    -0.170000     3.648000    -0.085000     3.648000
  3025   H      0.271900    -0.015700     1.200000    -0.007850     1.200000
  3026   C     -0.051800    -0.086000     3.816000    -0.043000     3.816000
  3027   H      0.092200    -0.015700     2.774000    -0.007850     2.774000
  3028   C     -0.110200    -0.109400     3.816000    -0.054700     3.816000
  3029   H      0.045700    -0.015700     2.974000    -0.007850     2.974000
  3030   H      0.045700    -0.015700     2.974000    -0.007850     2.974000
  3031   C      0.353100    -0.109400     3.816000    -0.054700     3.816000
  3032   H     -0.036100    -0.015700     2.974000    -0.007850     2.974000
  3033   C     -0.412100    -0.109400     3.816000    -0.054700     3.816000
  3034   H      0.100000    -0.015700     2.974000    -0.007850     2.974000
  3035   H      0.100000    -0.015700     2.974000    -0.007850     2.974000
  3036   H      0.100000    -0.015700     2.974000    -0.007850     2.974000
  3037   C     -0.412100    -0.109400     3.816000    -0.054700     3.816000
  3038   H      0.100000    -0.015700     2.974000    -0.007850     2.974000
  3039   H      0.100000    -0.015700     2.974000    -0.007850     2.974000
  3040   H      0.100000    -0.015700     2.974000    -0.007850     2.974000
  3041   C      0.597300    -0.086000     3.816000    -0.043000     3.816000
  3042   O     -0.567900    -0.210000     3.322400    -0.105000     3.322400
  3043   N     -0.415700    -0.170000     3.648000    -0.085000     3.648000
  3044   H      0.271900    -0.015700     1.200000    -0.007850     1.200000
  3045   C     -0.051800    -0.086000     3.816000    -0.043000     3.816000
  3046   H      0.092200    -0.015700     2.774000    -0.007850     2.774000
  3047   C     -0.110200    -0.109400     3.816000    -0.054700     3.816000
  3048   H      0.045700    -0.015700     2.974000    -0.007850     2.974000
  3049   H      0.045700    -0.015700     2.974000    -0.007850     2.974000
  3050   C      0.353100    -0.109400     3.816000    -0.054700     3.816000
  3051   H     -0.036100    -0.015700     2.974000    -0.007850     2.974000
  3052   C     -0.412100    -0.109400     3.816000    -0.054700     3.816000
  3053   H      0.100000    -0.015700     2.974000    -0.007850     2.974000
  3054   H      0.100000    -0.015700     2.974000    -0.007850     2.974000
  3055   H      0.100000    -0.015700     2.974000    -0.007850     2.974000
  3056   C     -0.412100    -0.109400     3.816000    -0.054700     3.816000
  3057   H      0.100000    -0.015700     2.974000    -0.007850     2.974000
  3058   H      0.100000    -0.015700     2.974000    -0.007850     2.974000
  3059   H      0.100000    -0.015700     2.974000    -0.007850     2.974000
  3060   C      0.597300    -0.086000     3.816000    -0.043000     3.816000
  3061   O     -0.567900    -0.210000     3.322400    -0.105000     3.322400
  3062   N     -0.415700    -0.170000     3.648000    -0.085000     3.648000
  3063   H      0.271900    -0.015700     1.200000    -0.007850     1.200000
  3064   C     -0.003100    -0.086000     3.816000    -0.043000     3.816000
  3065   H      0.085000    -0.015700     2.774000    -0.007850     2.774000
  3066   C     -0.003600    -0.109400     3.816000    -0.054700     3.816000
  3067   H      0.017100    -0.015700     2.974000    -0.007850     2.974000
  3068   H      0.017100    -0.015700     2.974000    -0.007850     2.974000
  3069   C     -0.064500    -0.109400     3.816000    -0.054700     3.816000
  3070   H      0.035200    -0.015700     2.974000    -0.007850     2.974000
  3071   H      0.035200    -0.015700     2.974000    -0.007850     2.974000
  3072   C      0.695100    -0.086000     3.816000    -0.043000     3.816000
  3073   O     -0.608600    -0.210000     3.322400    -0.105000     3.322400
  3074   N     -0.940700    -0.170000     3.648000    -0.085000     3.648000
  3075   H      0.425100    -0.015700     1.200000    -0.007850     1.200000
  3076   H      0.425100    -0.015700     1.200000    -0.007850     1.200000
  3077   C      0.597300    -0.086000     3.816000    -0.043000     3.816000
  3078   O     -0.567900    -0.210000     3.322400    -0.105000     3.322400
  3079   N     -0.415700    -0.170000     3.648000    -0.085000     3.648000
  3080   H      0.271900    -0.015700     1.200000    -0.007850     1.200000
  3081   C     -0.051800    -0.086000     3.816000    -0.043000     3.816000
  3082   H      0.092200    -0.015700     2.774000    -0.007850     2.774000
  3083   C     -0.110200    -0.109400     3.816000    -0.054700     3.816000
  3084   H      0.045700    -0.015700     2.974000    -0.007850     2.974000
  3085   H      0.045700    -0.015700     2.974000    -0.007850     2.974000
  3086   C      0.353100    -0.109400     3.816000    -0.054700     3.816000
  3087   H     -0.036100    -0.015700     2.974000    -0.007850     2.974000
  3088   C     -0.412100    -0.109400     3.816000    -0.054700     3.816000
  3089   H      0.100000    -0.015700     2.974000    -0.007850     2.974000
  3090   H      0.100000    -0.015700     2.974000    -0.007850     2.974000
  3091   H      0.100000    -0.015700     2.974000    -0.007850     2.974000
  3092   C     -0.412100    -0.109400     3.816000    -0.054700     3.816000
  3093   H      0.100000    -0.015700     2.974000    -0.007850     2.974000
  3094   H      0.100000    -0.015700     2.974000    -0.007850     2.974000
  3095   H      0.100000    -0.015700     2.974000    -0.007850     2.974000
  3096   C      0.597300    -0.086000     3.816000    -0.043000     3.816000
  3097   O     -0.567900    -0.210000     3.322400    -0.105000     3.322400
  3098   N     -0.254800    -0.170000     3.648000    -0.085000     3.648000
  3099   C      0.019200    -0.109400     3.816000    -0.054700     3.816000
  3100   H      0.039100    -0.015700     2.774000    -0.007850     2.774000
  3101   H      0.039100    -0.015700     2.774000    -0.007850     2.774000
  3102   C      0.018900    -0.109400     3.816000    -0.054700     3.816000
  3103   H      0.021300    -0.015700     2.974000    -0.007850     2.974000
  3104   H      0.021300    -0.015700     2.974000    -0.007850     2.974000
  3105   C     -0.007000    -0.109400     3.816000    -0.054700     3.816000
  3106   H      0.025300    -0.015700     2.974000    -0.007850     2.974000
  3107   H      0.025300    -0.015700     2.974000    -0.007850     2.974000
  3108   C     -0.026600    -0.086000     3.816000    -0.043000     3.816000
  3109   H      0.064100    -0.015700     2.774000    -0.007850     2.774000
  3110   C      0.589600    -0.086000     3.816000    -0.043000     3.816000
  3111   O     -0.574800    -0.210000     3.322400    -0.105000     3.322400
  3112   N     -0.415700    -0.170000     3.648000    -0.085000     3.648000
  3113   H      0.271900    -0.015700     1.200000    -0.007850     1.200000
  3114   C     -0.024900    -0.086000     3.816000    -0.043000     3.816000
  3115   H      0.084300    -0.015700     2.774000    -0.007850     2.774000
  3116   C      0.211700    -0.109400     3.816000    -0.054700     3.816000
  3117   H      0.035200    -0.015700     2.774000    -0.007850     2.774000
  3118   H      0.035200    -0.015700     2.774000    -0.007850     2.774000
  3119   O     -0.654600    -0.210400     3.442000    -0.105200     3.442000
  3120   H      0.427500    -0.015700     1.200000    -0.007850     1.200000
  3121   C      0.597300    -0.086000     3.816000    -0.043000     3.816000
  3122   O     -0.567900    -0.210000     3.322400    -0.105000     3.322400
  3123   N     -0.516300    -0.170000     3.648000    -0.085000     3.648000
  3124   H      0.293600    -0.015700     1.200000    -0.007850     1.200000
  3125   C      0.038100    -0.086000     3.816000    -0.043000     3.816000
  3126   H      0.088000    -0.015700     2.774000    -0.007850     2.774000
  3127   C     -0.030300    -0.109400     3.816000    -0.054700     3.816000
  3128   H     -0.012200    -0.015700     2.974000    -0.007850     2.974000
  3129   H     -0.012200    -0.015700     2.974000    -0.007850     2.974000
  3130   C      0.799400    -0.086000     3.816000    -0.043000     3.816000
  3131   O     -0.801400    -0.210000     3.322400    -0.105000     3.322400
  3132   O     -0.801400    -0.210000     3.322400    -0.105000     3.322400
  3133   C      0.536600    -0.086000     3.816000    -0.043000     3.816000
  3134   O     -0.581900    -0.210000     3.322400    -0.105000     3.322400
  3135   N     -0.347900    -0.170000     3.648000    -0.085000     3.648000
  3136   H      0.274700    -0.015700     1.200000    -0.007850     1.200000
  3137   C     -0.240000    -0.086000     3.816000    -0.043000     3.816000
  3138   H      0.142600    -0.015700     2.774000    -0.007850     2.774000
  3139   C     -0.009400    -0.109400     3.816000    -0.054700     3.816000
  3140   H      0.036200    -0.015700     2.974000    -0.007850     2.974000
  3141   H      0.036200    -0.015700     2.974000    -0.007850     2.974000
  3142   C      0.018700    -0.109400     3.816000    -0.054700     3.816000
  3143   H      0.010300    -0.015700     2.974000    -0.007850     2.974000
  3144   H      0.010300    -0.015700     2.974000    -0.007850     2.974000
  3145   C     -0.047900    -0.109400     3.816000    -0.054700     3.816000
  3146   H      0.062100    -0.015700     2.974000    -0.007850     2.974000
  3147   H      0.062100    -0.015700     2.974000    -0.007850     2.974000
  3148   C     -0.014300    -0.109400     3.816000    -0.054700     3.816000
  3149   H      0.113500    -0.015700     2.200000    -0.007850     2.200000
  3150   H      0.113500    -0.015700     2.200000    -0.007850     2.200000
  3151   N     -0.385400    -0.170000     3.648000    -0.085000     3.648000
  3152   H      0.340000    -0.015700     1.200000    -0.007850     1.200000
  3153   H      0.340000    -0.015700     1.200000    -0.007850     1.200000
  3154   H      0.340000    -0.015700     1.200000    -0.007850     1.200000
  3155   C      0.734100    -0.086000     3.816000    -0.043000     3.816000
  3156   O     -0.589400    -0.210000     3.322400    -0.105000     3.322400
  3157   N     -0.415700    -0.170000     3.648000    -0.085000     3.648000
  3158   H      0.271900    -0.015700     1.200000    -0.007850     1.200000
  3159   C      0.033700    -0.086000     3.816000    -0.043000     3.816000
  3160   H      0.082300    -0.015700     2.774000    -0.007850     2.774000
  3161   C     -0.182500    -0.109400     3.816000    -0.054700     3.816000
  3162   H      0.060300    -0.015700     2.974000    -0.007850     2.974000
  3163   H      0.060300    -0.015700     2.974000    -0.007850     2.974000
  3164   H      0.060300    -0.015700     2.974000    -0.007850     2.974000
  3165   C      0.597300    -0.086000     3.816000    -0.043000     3.816000
  3166   O     -0.567900    -0.210000     3.322400    -0.105000     3.322400
  3167   N     -0.415700    -0.170000     3.648000    -0.085000     3.648000
  3168   H      0.271900    -0.015700     1.200000    -0.007850     1.200000
  3169   C     -0.051800    -0.086000     3.816000    -0.043000     3.816000
  3170   H      0.092200    -0.015700     2.774000    -0.007850     2.774000
  3171   C     -0.110200    -0.109400     3.816000    -0.054700     3.816000
  3172   H      0.045700    -0.015700     2.974000    -0.007850     2.974000
  3173   H      0.045700    -0.015700     2.974000    -0.007850     2.974000
  3174   C      0.353100    -0.109400     3.816000    -0.054700     3.816000
  3175   H     -0.036100    -0.015700     2.974000    -0.007850     2.974000
  3176   C     -0.412100    -0.109400     3.816000    -0.054700     3.816000
  3177   H      0.100000    -0.015700     2.974000    -0.007850     2.974000
  3178   H      0.100000    -0.015700     2.974000    -0.007850     2.974000
  3179   H      0.100000    -0.015700     2.974000    -0.007850     2.974000
  3180   C     -0.412100    -0.109400     3.816000    -0.054700     3.816000
  3181   H      0.100000    -0.015700     2.974000    -0.007850     2.974000
  3182   H      0.100000    -0.015700     2.974000    -0.007850     2.974000
  3183   H      0.100000    -0.015700     2.974000    -0.007850     2.974000
  3184   C      0.597300    -0.086000     3.816000    -0.043000     3.816000
  3185   O     -0.567900    -0.210000     3.322400    -0.105000     3.322400
  3186   N     -0.415700    -0.170000     3.648000    -0.085000     3.648000
  3187   H      0.271900    -0.015700     1.200000    -0.007850     1.200000
  3188   C     -0.051800    -0.086000     3.816000    -0.043000     3.816000
  3189   H      0.092200    -0.015700     2.774000    -0.007850     2.774000
  3190   C     -0.110200    -0.109400     3.816000    -0.054700     3.816000
  3191   H      0.045700    -0.015700     2.974000    -0.007850     2.974000
  3192   H      0.045700    -0.015700     2.974000    -0.007850     2.974000
  3193   C      0.353100    -0.109400     3.816000    -0.054700     3.816000
  3194   H     -0.036100    -0.015700     2.974000    -0.007850     2.974000
  3195   C     -0.412100    -0.109400     3.816000    -0.054700     3.816000
  3196   H      0.100000    -0.015700     2.974000    -0.007850     2.974000
  3197   H      0.100000    -0.015700     2.974000    -0.007850     2.974000
  3198   H      0.100000    -0.015700     2.974000    -0.007850     2.974000
  3199   C     -0.412100    -0.109400     3.816000    -0.054700     3.816000
  3200   H      0.100000    -0.015700     2.974000    -0.007850     2.974000
  3201   H      0.100000    -0.015700     2.974000    -0.007850     2.974000
  3202   H      0.100000    -0.015700     2.974000    -0.007850     2.974000
  3203   C      0.597300    -0.086000     3.816000    -0.043000     3.816000
  3204   O     -0.567900    -0.210000     3.322400    -0.105000     3.322400
  3205   N     -0.415700    -0.170000     3.648000    -0.085000     3.648000
  3206   H      0.271900    -0.015700     1.200000    -0.007850     1.200000
  3207   C     -0.024900    -0.086000     3.816000    -0.043000     3.816000
  3208   H      0.084300    -0.015700     2.774000    -0.007850     2.774000
  3209   C      0.211700    -0.109400     3.816000    -0.054700     3.816000
  3210   H      0.035200    -0.015700     2.774000    -0.007850     2.774000
  3211   H      0.035200    -0.015700     2.774000    -0.007850     2.774000
  3212   O     -0.654600    -0.210400     3.442000    -0.105200     3.442000
  3213   H      0.427500    -0.015700     1.200000    -0.007850     1.200000
  3214   C      0.597300    -0.086000     3.816000    -0.043000     3.816000
  3215   O     -0.567900    -0.210000     3.322400    -0.105000     3.322400
  3216   N     -0.516300    -0.170000     3.648000    -0.085000     3.648000
  3217   H      0.293600    -0.015700     1.200000    -0.007850     1.200000
  3218   C      0.038100    -0.086000     3.816000    -0.043000     3.816000
  3219   H      0.088000    -0.015700     2.774000    -0.007850     2.774000
  3220   C     -0.030300    -0.109400     3.816000    -0.054700     3.816000
  3221   H     -0.012200    -0.015700     2.974000    -0.007850     2.974000
  3222   H     -0.012200    -0.015700     2.974000    -0.007850     2.974000
  3223   C      0.799400    -0.086000     3.816000    -0.043000     3.816000
  3224   O     -0.801400    -0.210000     3.322400    -0.105000     3.322400
  3225   O     -0.801400    -0.210000     3.322400    -0.105000     3.322400
  3226   C      0.536600    -0.086000     3.816000    -0.043000     3.816000
  3227   O     -0.581900    -0.210000     3.322400    -0.105000     3.322400
  3228   N     -0.254800    -0.170000     3.648000    -0.085000     3.648000
  3229   C      0.019200    -0.109400     3.816000    -0.054700     3.816000
  3230   H      0.039100    -0.015700     2.774000    -0.007850     2.774000
  3231   H      0.039100    -0.015700     2.774000    -0.007850     2.774000
  3232   C      0.018900    -0.109400     3.816000    -0.054700     3.816000
  3233   H      0.021300    -0.015700     2.974000    -0.007850     2.974000
  3234   H      0.021300    -0.015700     2.974000    -0.007850     2.974000
  3235   C     -0.007000    -0.109400     3.816000    -0.054700     3.816000
  3236   H      0.025300    -0.015700     2.974000    -0.007850     2.974000
  3237   H      0.025300    -0.015700     2.974000    -0.007850     2.974000
  3238   C     -0.026600    -0.086000     3.816000    -0.043000     3.816000
  3239   H      0.064100    -0.015700     2.774000    -0.007850     2.774000
  3240   C      0.589600    -0.086000     3.816000    -0.043000     3.816000
  3241   O     -0.574800    -0.210000     3.322400    -0.105000     3.322400
  3242   N     -0.415700    -0.170000     3.648000    -0.085000     3.648000
  3243   H      0.271900    -0.015700     1.200000    -0.007850     1.200000
  3244   C     -0.087500    -0.086000     3.816000    -0.043000     3.816000
  3245   H      0.096900    -0.015700     2.774000    -0.007850     2.774000
  3246   C      0.298500    -0.109400     3.816000    -0.054700     3.816000
  3247   H     -0.029700    -0.015700     2.974000    -0.007850     2.974000
  3248   C     -0.319200    -0.109400     3.816000    -0.054700     3.816000
  3249   H      0.079100    -0.015700     2.974000    -0.007850     2.974000
  3250   H      0.079100    -0.015700     2.974000    -0.007850     2.974000
  3251   H      0.079100    -0.015700     2.974000    -0.007850     2.974000
  3252   C     -0.319200    -0.109400     3.816000    -0.054700     3.816000
  3253   H      0.079100    -0.015700     2.974000    -0.007850     2.974000
  3254   H      0.079100    -0.015700     2.974000    -0.007850     2.974000
  3255   H      0.079100    -0.015700     2.974000    -0.007850     2.974000
  3256   C      0.597300    -0.086000     3.816000    -0.043000     3.816000
  3257   O     -0.567900    -0.210000     3.322400    -0.105000     3.322400
  3258   N     -0.415700    -0.170000     3.648000    -0.085000     3.648000
  3259   H      0.271900    -0.015700     1.200000    -0.007850     1.200000
  3260   C     -0.002400    -0.086000     3.816000    -0.043000     3.816000
  3261   H      0.097800    -0.015700     2.774000    -0.007850     2.774000
  3262   C     -0.034300    -0.109400     3.816000    -0.054700     3.816000
  3263   H      0.029500    -0.015700     2.974000    -0.007850     2.974000
  3264   H      0.029500    -0.015700     2.974000    -0.007850     2.974000
  3265   C      0.011800    -0.086000     3.816000    -0.043000     3.816000
  3266   C     -0.125600    -0.086000     3.816000    -0.043000     3.816000
  3267   H      0.133000    -0.015000     2.918000    -0.007500     2.918000
  3268   C     -0.170400    -0.086000     3.816000    -0.043000     3.816000
  3269   H      0.143000    -0.015000     2.918000    -0.007500     2.918000
  3270   C     -0.107200    -0.086000     3.816000    -0.043000     3.816000
  3271   H      0.129700    -0.015000     2.918000    -0.007500     2.918000
  3272   C     -0.170400    -0.086000     3.816000    -0.043000     3.816000
  3273   H      0.143000    -0.015000     2.918000    -0.007500     2.918000
  3274   C     -0.125600    -0.086000     3.816000    -0.043000     3.816000
  3275   H      0.133000    -0.015000     2.918000    -0.007500     2.918000
  3276   C      0.597300    -0.086000     3.816000    -0.043000     3.816000
  3277   O     -0.567900    -0.210000     3.322400    -0.105000     3.322400
  3278   N     -0.347900    -0.170000     3.648000    -0.085000     3.648000
  3279   H      0.274700    -0.015700     1.200000    -0.007850     1.200000
  3280   C     -0.263700    -0.086000     3.816000    -0.043000     3.816000
  3281   H      0.156000    -0.015700     2.774000    -0.007850     2.774000
  3282   C     -0.000700    -0.109400     3.816000    -0.054700     3.816000
  3283   H      0.032700    -0.015700     2.974000    -0.007850     2.974000
  3284   H      0.032700    -0.015700     2.974000    -0.007850     2.974000
  3285   C      0.039000    -0.109400     3.816000    -0.054700     3.816000
  3286   H      0.028500    -0.015700     2.974000    -0.007850     2.974000
  3287   H      0.028500    -0.015700     2.974000    -0.007850     2.974000
  3288   C      0.048600    -0.109400     3.816000    -0.054700     3.816000
  3289   H      0.068700    -0.015700     2.774000    -0.007850     2.774000
  3290   H      0.068700    -0.015700     2.774000    -0.007850     2.774000
  3291   N     -0.529500    -0.170000     3.648000    -0.085000     3.648000
  3292   H      0.345600    -0.015700     1.200000    -0.007850     1.200000
  3293   C      0.807600    -0.086000     3.816000    -0.043000     3.816000
  3294   N     -0.862700    -0.170000     3.648000    -0.085000     3.648000
  3295   H      0.447800    -0.015700     1.200000    -0.007850     1.200000
  3296   H      0.447800    -0.015700     1.200000    -0.007850     1.200000
  3297   N     -0.862700    -0.170000     3.648000    -0.085000     3.648000
  3298   H      0.447800    -0.015700     1.200000    -0.007850     1.200000
  3299   H      0.447800    -0.015700     1.200000    -0.007850     1.200000
  3300   C      0.734100    -0.086000     3.816000    -0.043000     3.816000
  3301   O     -0.589400    -0.210000     3.322400    -0.105000     3.322400
  3302   N     -0.254800    -0.170000     3.648000    -0.085000     3.648000
  3303   C      0.019200    -0.109400     3.816000    -0.054700     3.816000
  3304   H      0.039100    -0.015700     2.774000    -0.007850     2.774000
  3305   H      0.039100    -0.015700     2.774000    -0.007850     2.774000
  3306   C      0.018900    -0.109400     3.816000    -0.054700     3.816000
  3307   H      0.021300    -0.015700     2.974000    -0.007850     2.974000
  3308   H      0.021300    -0.015700     2.974000    -0.007850     2.974000
  3309   C     -0.007000    -0.109400     3.816000    -0.054700     3.816000
  3310   H      0.025300    -0.015700     2.974000    -0.007850     2.974000
  3311   H      0.025300    -0.015700     2.974000    -0.007850     2.974000
  3312   C     -0.026600    -0.086000     3.816000    -0.043000     3.816000
  3313   H      0.064100    -0.015700     2.774000    -0.007850     2.774000
  3314   C      0.589600    -0.086000     3.816000    -0.043000     3.816000
  3315   O     -0.574800    -0.210000     3.322400    -0.105000     3.322400
  3316   N     -0.415700    -0.170000     3.648000    -0.085000     3.648000
  3317   H      0.271900    -0.015700     1.200000    -0.007850     1.200000
  3318   C     -0.051800    -0.086000     3.816000    -0.043000     3.816000
  3319   H      0.092200    -0.015700     2.774000    -0.007850     2.774000
  3320   C     -0.110200    -0.109400     3.816000    -0.054700     3.816000
  3321   H      0.045700    -0.015700     2.974000    -0.007850     2.974000
  3322   H      0.045700    -0.015700     2.974000    -0.007850     2.974000
  3323   C      0.353100    -0.109400     3.816000    -0.054700     3.816000
  3324   H     -0.036100    -0.015700     2.974000    -0.007850     2.974000
  3325   C     -0.412100    -0.109400     3.816000    -0.054700     3.816000
  3326   H      0.100000    -0.015700     2.974000    -0.007850     2.974000
  3327   H      0.100000    -0.015700     2.974000    -0.007850     2.974000
  3328   H      0.100000    -0.015700     2.974000    -0.007850     2.974000
  3329   C     -0.412100    -0.109400     3.816000    -0.054700     3.816000
  3330   H      0.100000    -0.015700     2.974000    -0.007850     2.974000
  3331   H      0.100000    -0.015700     2.974000    -0.007850     2.974000
  3332   H      0.100000    -0.015700     2.974000    -0.007850     2.974000
  3333   C      0.597300    -0.086000     3.816000    -0.043000     3.816000
  3334   O     -0.567900    -0.210000     3.322400    -0.105000     3.322400
  3335   N     -0.415700    -0.170000     3.648000    -0.085000     3.648000
  3336   H      0.271900    -0.015700     1.200000    -0.007850     1.200000
  3337   C     -0.087500    -0.086000     3.816000    -0.043000     3.816000
  3338   H      0.096900    -0.015700     2.774000    -0.007850     2.774000
  3339   C      0.298500    -0.109400     3.816000    -0.054700     3.816000
  3340   H     -0.029700    -0.015700     2.974000    -0.007850     2.974000
  3341   C     -0.319200    -0.109400     3.816000    -0.054700     3.816000
  3342   H      0.079100    -0.015700     2.974000    -0.007850     2.974000
  3343   H      0.079100    -0.015700     2.974000    -0.007850     2.974000
  3344   H      0.079100    -0.015700     2.974000    -0.007850     2.974000
  3345   C     -0.319200    -0.109400     3.816000    -0.054700     3.816000
  3346   H      0.079100    -0.015700     2.974000    -0.007850     2.974000
  3347   H      0.079100    -0.015700     2.974000    -0.007850     2.974000
  3348   H      0.079100    -0.015700     2.974000    -0.007850     2.974000
  3349   C      0.597300    -0.086000     3.816000    -0.043000     3.816000
  3350   O     -0.567900    -0.210000     3.322400    -0.105000     3.322400
  3351   N     -0.516300    -0.170000     3.648000    -0.085000     3.648000
  3352   H      0.293600    -0.015700     1.200000    -0.007850     1.200000
  3353   C      0.038100    -0.086000     3.816000    -0.043000     3.816000
  3354   H      0.088000    -0.015700     2.774000    -0.007850     2.774000
  3355   C     -0.030300    -0.109400     3.816000    -0.054700     3.816000
  3356   H     -0.012200    -0.015700     2.974000    -0.007850     2.974000
  3357   H     -0.012200    -0.015700     2.974000    -0.007850     2.974000
  3358   C      0.799400    -0.086000     3.816000    -0.043000     3.816000
  3359   O     -0.801400    -0.210000     3.322400    -0.105000     3.322400
  3360   O     -0.801400    -0.210000     3.322400    -0.105000     3.322400
  3361   C      0.536600    -0.086000     3.816000    -0.043000     3.816000
  3362   O     -0.581900    -0.210000     3.322400    -0.105000     3.322400
  3363   N     -0.347900    -0.170000     3.648000    -0.085000     3.648000
  3364   H      0.274700    -0.015700     1.200000    -0.007850     1.200000
  3365   C     -0.240000    -0.086000     3.816000    -0.043000     3.816000
  3366   H      0.142600    -0.015700     2.774000    -0.007850     2.774000
  3367   C     -0.009400    -0.109400     3.816000    -0.054700     3.816000
  3368   H      0.036200    -0.015700     2.974000    -0.007850     2.974000
  3369   H      0.036200    -0.015700     2.974000    -0.007850     2.974000
  3370   C      0.018700    -0.109400     3.816000    -0.054700     3.816000
  3371   H      0.010300    -0.015700     2.974000    -0.007850     2.974000
  3372   H      0.010300    -0.015700     2.974000    -0.007850     2.974000
  3373   C     -0.047900    -0.109400     3.816000    -0.054700     3.816000
  3374   H      0.062100    -0.015700     2.974000    -0.007850     2.974000
  3375   H      0.062100    -0.015700     2.974000    -0.007850     2.974000
  3376   C     -0.014300    -0.109400     3.816000    -0.054700     3.816000
  3377   H      0.113500    -0.015700     2.200000    -0.007850     2.200000
  3378   H      0.113500    -0.015700     2.200000    -0.007850     2.200000
  3379   N     -0.385400    -0.170000     3.648000    -0.085000     3.648000
  3380   H      0.340000    -0.015700     1.200000    -0.007850     1.200000
  3381   H      0.340000    -0.015700     1.200000    -0.007850     1.200000
  3382   H      0.340000    -0.015700     1.200000    -0.007850     1.200000
  3383   C      0.734100    -0.086000     3.816000    -0.043000     3.816000
  3384   O     -0.589400    -0.210000     3.322400    -0.105000     3.322400
  3385   N     -0.415700    -0.170000     3.648000    -0.085000     3.648000
  3386   H      0.271900    -0.015700     1.200000    -0.007850     1.200000
  3387   C     -0.001400    -0.086000     3.816000    -0.043000     3.816000
  3388   H      0.087600    -0.015700     2.774000    -0.007850     2.774000
  3389   C     -0.015200    -0.109400     3.816000    -0.054700     3.816000
  3390   H      0.029500    -0.015700     2.974000    -0.007850     2.974000
  3391   H      0.029500    -0.015700     2.974000    -0.007850     2.974000
  3392   C     -0.001100    -0.086000     3.816000    -0.043000     3.816000
  3393   C     -0.190600    -0.086000     3.816000    -0.043000     3.816000
  3394   H      0.169900    -0.015000     2.918000    -0.007500     2.918000
  3395   C     -0.234100    -0.086000     3.816000    -0.043000     3.816000
  3396   H      0.165600    -0.015000     2.918000    -0.007500     2.918000
  3397   C      0.322600    -0.086000     3.816000    -0.043000     3.816000
  3398   O     -0.557900    -0.210400     3.442000    -0.105200     3.442000
  3399   H      0.399200    -0.015700     1.200000    -0.007850     1.200000
  3400   C     -0.234100    -0.086000     3.816000    -0.043000     3.816000
  3401   H      0.165600    -0.015000     2.918000    -0.007500     2.918000
  3402   C     -0.190600    -0.086000     3.816000    -0.043000     3.816000
  3403   H      0.169900    -0.015000     2.918000    -0.007500     2.918000
  3404   C      0.597300    -0.086000     3.816000    -0.043000     3.816000
  3405   O     -0.567900    -0.210000     3.322400    -0.105000     3.322400
  3406   N     -0.415700    -0.170000     3.648000    -0.085000     3.648000
  3407   H      0.271900    -0.015700     1.200000    -0.007850     1.200000
  3408   C      0.033700    -0.086000     3.816000    -0.043000     3.816000
  3409   H      0.082300    -0.015700     2.774000    -0.007850     2.774000
  3410   C     -0.182500    -0.109400     3.816000    -0.054700     3.816000
  3411   H      0.060300    -0.015700     2.974000    -0.007850     2.974000
  3412   H      0.060300    -0.015700     2.974000    -0.007850     2.974000
  3413   H      0.060300    -0.015700     2.974000    -0.007850     2.974000
  3414   C      0.597300    -0.086000     3.816000    -0.043000     3.816000
  3415   O     -0.567900    -0.210000     3.322400    -0.105000     3.322400
  3416   N     -0.415700    -0.170000     3.648000    -0.085000     3.648000
  3417   H      0.271900    -0.015700     1.200000    -0.007850     1.200000
  3418   C      0.033700    -0.086000     3.816000    -0.043000     3.816000
  3419   H      0.082300    -0.015700     2.774000    -0.007850     2.774000
  3420   C     -0.182500    -0.109400     3.816000    -0.054700     3.816000
  3421   H      0.060300    -0.015700     2.974000    -0.007850     2.974000
  3422   H      0.060300    -0.015700     2.974000    -0.007850     2.974000
  3423   H      0.060300    -0.015700     2.974000    -0.007850     2.974000
  3424   C      0.597300    -0.086000     3.816000    -0.043000     3.816000
  3425   O     -0.567900    -0.210000     3.322400    -0.105000     3.322400
  3426   N     -0.516300    -0.170000     3.648000    -0.085000     3.648000
  3427   H      0.293600    -0.015700     1.200000    -0.007850     1.200000
  3428   C      0.038100    -0.086000     3.816000    -0.043000     3.816000
  3429   H      0.088000    -0.015700     2.774000    -0.007850     2.774000
  3430   C     -0.030300    -0.109400     3.816000    -0.054700     3.816000
  3431   H     -0.012200    -0.015700     2.974000    -0.007850     2.974000
  3432   H     -0.012200    -0.015700     2.974000    -0.007850     2.974000
  3433   C      0.799400    -0.086000     3.816000    -0.043000     3.816000
  3434   O     -0.801400    -0.210000     3.322400    -0.105000     3.322400
  3435   O     -0.801400    -0.210000     3.322400    -0.105000     3.322400
  3436   C      0.536600    -0.086000     3.816000    -0.043000     3.816000
  3437   O     -0.581900    -0.210000     3.322400    -0.105000     3.322400
  3438   N     -0.516300    -0.170000     3.648000    -0.085000     3.648000
  3439   H      0.293600    -0.015700     1.200000    -0.007850     1.200000
  3440   C      0.039700    -0.086000     3.816000    -0.043000     3.816000
  3441   H      0.110500    -0.015700     2.774000    -0.007850     2.774000
  3442   C      0.056000    -0.109400     3.816000    -0.054700     3.816000
  3443   H     -0.017300    -0.015700     2.974000    -0.007850     2.974000
  3444   H     -0.017300    -0.015700     2.974000    -0.007850     2.974000
  3445   C      0.013600    -0.109400     3.816000    -0.054700     3.816000
  3446   H     -0.042500    -0.015700     2.974000    -0.007850     2.974000
  3447   H     -0.042500    -0.015700     2.974000    -0.007850     2.974000
  3448   C      0.805400    -0.086000     3.816000    -0.043000     3.816000
  3449   O     -0.818800    -0.210000     3.322400    -0.105000     3.322400
  3450   O     -0.818800    -0.210000     3.322400    -0.105000     3.322400
  3451   C      0.536600    -0.086000     3.816000    -0.043000     3.816000
  3452   O     -0.581900    -0.210000     3.322400    -0.105000     3.322400
  3453   N     -0.516300    -0.170000     3.648000    -0.085000     3.648000
  3454   H      0.293600    -0.015700     1.200000    -0.007850     1.200000
  3455   C      0.038100    -0.086000     3.816000    -0.043000     3.816000
  3456   H      0.088000    -0.015700     2.774000    -0.007850     2.774000
  3457   C     -0.030300    -0.109400     3.816000    -0.054700     3.816000
  3458   H     -0.012200    -0.015700     2.974000    -0.007850     2.974000
  3459   H     -0.012200    -0.015700     2.974000    -0.007850     2.974000
  3460   C      0.799400    -0.086000     3.816000    -0.043000     3.816000
  3461   O     -0.801400    -0.210000     3.322400    -0.105000     3.322400
  3462   O     -0.801400    -0.210000     3.322400    -0.105000     3.322400
  3463   C      0.536600    -0.086000     3.816000    -0.043000     3.816000
  3464   O     -0.581900    -0.210000     3.322400    -0.105000     3.322400
  3465   N     -0.415700    -0.170000     3.648000    -0.085000     3.648000
  3466   H      0.271900    -0.015700     1.200000    -0.007850     1.200000
  3467   C      0.033700    -0.086000     3.816000    -0.043000     3.816000
  3468   H      0.082300    -0.015700     2.774000    -0.007850     2.774000
  3469   C     -0.182500    -0.109400     3.816000    -0.054700     3.816000
  3470   H      0.060300    -0.015700     2.974000    -0.007850     2.974000
  3471   H      0.060300    -0.015700     2.974000    -0.007850     2.974000
  3472   H      0.060300    -0.015700     2.974000    -0.007850     2.974000
  3473   C      0.597300    -0.086000     3.816000    -0.043000     3.816000
  3474   O     -0.567900    -0.210000     3.322400    -0.105000     3.322400
  3475   N     -0.415700    -0.170000     3.648000    -0.085000     3.648000
  3476   H      0.271900    -0.015700     1.200000    -0.007850     1.200000
  3477   C     -0.002400    -0.086000     3.816000    -0.043000     3.816000
  3478   H      0.097800    -0.015700     2.774000    -0.007850     2.774000
  3479   C     -0.034300    -0.109400     3.816000    -0.054700     3.816000
  3480   H      0.029500    -0.015700     2.974000    -0.007850     2.974000
  3481   H      0.029500    -0.015700     2.974000    -0.007850     2.974000
  3482   C      0.011800    -0.086000     3.816000    -0.043000     3.816000
  3483   C     -0.125600    -0.086000     3.816000    -0.043000     3.816000
  3484   H      0.133000    -0.015000     2.918000    -0.007500     2.918000
  3485   C     -0.170400    -0.086000     3.816000    -0.043000     3.816000
  3486   H      0.143000    -0.015000     2.918000    -0.007500     2.918000
  3487   C     -0.107200    -0.086000     3.816000    -0.043000     3.816000
  3488   H      0.129700    -0.015000     2.918000    -0.007500     2.918000
  3489   C     -0.170400    -0.086000     3.816000    -0.043000     3.816000
  3490   H      0.143000    -0.015000     2.918000    -0.007500     2.918000
  3491   C     -0.125600    -0.086000     3.816000    -0.043000     3.816000
  3492   H      0.133000    -0.015000     2.918000    -0.007500     2.918000
  3493   C      0.597300    -0.086000     3.816000    -0.043000     3.816000
  3494   O     -0.567900    -0.210000     3.322400    -0.105000     3.322400
  3495   N     -0.415700    -0.170000     3.648000    -0.085000     3.648000
  3496   H      0.271900    -0.015700     1.200000    -0.007850     1.200000
  3497   C     -0.002400    -0.086000     3.816000    -0.043000     3.816000
  3498   H      0.097800    -0.015700     2.774000    -0.007850     2.774000
  3499   C     -0.034300    -0.109400     3.816000    -0.054700     3.816000
  3500   H      0.029500    -0.015700     2.974000    -0.007850     2.974000
  3501   H      0.029500    -0.015700     2.974000    -0.007850     2.974000
  3502   C      0.011800    -0.086000     3.816000    -0.043000     3.816000
  3503   C     -0.125600    -0.086000     3.816000    -0.043000     3.816000
  3504   H      0.133000    -0.015000     2.918000    -0.007500     2.918000
  3505   C     -0.170400    -0.086000     3.816000    -0.043000     3.816000
  3506   H      0.143000    -0.015000     2.918000    -0.007500     2.918000
  3507   C     -0.107200    -0.086000     3.816000    -0.043000     3.816000
  3508   H      0.129700    -0.015000     2.918000    -0.007500     2.918000
  3509   C     -0.170400    -0.086000     3.816000    -0.043000     3.816000
  3510   H      0.143000    -0.015000     2.918000    -0.007500     2.918000
  3511   C     -0.125600    -0.086000     3.816000    -0.043000     3.816000
  3512   H      0.133000    -0.015000     2.918000    -0.007500     2.918000
  3513   C      0.597300    -0.086000     3.816000    -0.043000     3.816000
  3514   O     -0.567900    -0.210000     3.322400    -0.105000     3.322400
  3515   N     -0.415700    -0.170000     3.648000    -0.085000     3.648000
  3516   H      0.271900    -0.015700     1.200000    -0.007850     1.200000
  3517   C      0.033700    -0.086000     3.816000    -0.043000     3.816000
  3518   H      0.082300    -0.015700     2.774000    -0.007850     2.774000
  3519   C     -0.182500    -0.109400     3.816000    -0.054700     3.816000
  3520   H      0.060300    -0.015700     2.974000    -0.007850     2.974000
  3521   H      0.060300    -0.015700     2.974000    -0.007850     2.974000
  3522   H      0.060300    -0.015700     2.974000    -0.007850     2.974000
  3523   C      0.597300    -0.086000     3.816000    -0.043000     3.816000
  3524   O     -0.567900    -0.210000     3.322400    -0.105000     3.322400
  3525   N     -0.516300    -0.170000     3.648000    -0.085000     3.648000
  3526   H      0.293600    -0.015700     1.200000    -0.007850     1.200000
  3527   C      0.038100    -0.086000     3.816000    -0.043000     3.816000
  3528   H      0.088000    -0.015700     2.774000    -0.007850     2.774000
  3529   C     -0.030300    -0.109400     3.816000    -0.054700     3.816000
  3530   H     -0.012200    -0.015700     2.974000    -0.007850     2.974000
  3531   H     -0.012200    -0.015700     2.974000    -0.007850     2.974000
  3532   C      0.799400    -0.086000     3.816000    -0.043000     3.816000
  3533   O     -0.801400    -0.210000     3.322400    -0.105000     3.322400
  3534   O     -0.801400    -0.210000     3.322400    -0.105000     3.322400
  3535   C      0.536600    -0.086000     3.816000    -0.043000     3.816000
  3536   O     -0.581900    -0.210000     3.322400    -0.105000     3.322400
  3537   N     -0.415700    -0.170000     3.648000    -0.085000     3.648000
  3538   H      0.271900    -0.015700     1.200000    -0.007850     1.200000
  3539   C     -0.001400    -0.086000     3.816000    -0.043000     3.816000
  3540   H      0.087600    -0.015700     2.774000    -0.007850     2.774000
  3541   C     -0.015200    -0.109400     3.816000    -0.054700     3.816000
  3542   H      0.029500    -0.015700     2.974000    -0.007850     2.974000
  3543   H      0.029500    -0.015700     2.974000    -0.007850     2.974000
  3544   C     -0.001100    -0.086000     3.816000    -0.043000     3.816000
  3545   C     -0.190600    -0.086000     3.816000    -0.043000     3.816000
  3546   H      0.169900    -0.015000     2.918000    -0.007500     2.918000
  3547   C     -0.234100    -0.086000     3.816000    -0.043000     3.816000
  3548   H      0.165600    -0.015000     2.918000    -0.007500     2.918000
  3549   C      0.322600    -0.086000     3.816000    -0.043000     3.816000
  3550   O     -0.557900    -0.210400     3.442000    -0.105200     3.442000
  3551   H      0.399200    -0.015700     1.200000    -0.007850     1.200000
  3552   C     -0.234100    -0.086000     3.816000    -0.043000     3.816000
  3553   H      0.165600    -0.015000     2.918000    -0.007500     2.918000
  3554   C     -0.190600    -0.086000     3.816000    -0.043000     3.816000
  3555   H      0.169900    -0.015000     2.918000    -0.007500     2.918000
  3556   C      0.597300    -0.086000     3.816000    -0.043000     3.816000
  3557   O     -0.567900    -0.210000     3.322400    -0.105000     3.322400
  3558   N     -0.415700    -0.170000     3.648000    -0.085000     3.648000
  3559   H      0.271900    -0.015700     1.200000    -0.007850     1.200000
  3560   C      0.033700    -0.086000     3.816000    -0.043000     3.816000
  3561   H      0.082300    -0.015700     2.774000    -0.007850     2.774000
  3562   C     -0.182500    -0.109400     3.816000    -0.054700     3.816000
  3563   H      0.060300    -0.015700     2.974000    -0.007850     2.974000
  3564   H      0.060300    -0.015700     2.974000    -0.007850     2.974000
  3565   H      0.060300    -0.015700     2.974000    -0.007850     2.974000
  3566   C      0.597300    -0.086000     3.816000    -0.043000     3.816000
  3567   O     -0.567900    -0.210000     3.322400    -0.105000     3.322400
  3568   N     -0.516300    -0.170000     3.648000    -0.085000     3.648000
  3569   H      0.293600    -0.015700     1.200000    -0.007850     1.200000
  3570   C      0.039700    -0.086000     3.816000    -0.043000     3.816000
  3571   H      0.110500    -0.015700     2.774000    -0.007850     2.774000
  3572   C      0.056000    -0.109400     3.816000    -0.054700     3.816000
  3573   H     -0.017300    -0.015700     2.974000    -0.007850     2.974000
  3574   H     -0.017300    -0.015700     2.974000    -0.007850     2.974000
  3575   C      0.013600    -0.109400     3.816000    -0.054700     3.816000
  3576   H     -0.042500    -0.015700     2.974000    -0.007850     2.974000
  3577   H     -0.042500    -0.015700     2.974000    -0.007850     2.974000
  3578   C      0.805400    -0.086000     3.816000    -0.043000     3.816000
  3579   O     -0.818800    -0.210000     3.322400    -0.105000     3.322400
  3580   O     -0.818800    -0.210000     3.322400    -0.105000     3.322400
  3581   C      0.536600    -0.086000     3.816000    -0.043000     3.816000
  3582   O     -0.581900    -0.210000     3.322400    -0.105000     3.322400
  3583   N     -0.415700    -0.170000     3.648000    -0.085000     3.648000
  3584   H      0.271900    -0.015700     1.200000    -0.007850     1.200000
  3585   C      0.033700    -0.086000     3.816000    -0.043000     3.816000
  3586   H      0.082300    -0.015700     2.774000    -0.007850     2.774000
  3587   C     -0.182500    -0.109400     3.816000    -0.054700     3.816000
  3588   H      0.060300    -0.015700     2.974000    -0.007850     2.974000
  3589   H      0.060300    -0.015700     2.974000    -0.007850     2.974000
  3590   H      0.060300    -0.015700     2.974000    -0.007850     2.974000
  3591   C      0.597300    -0.086000     3.816000    -0.043000     3.816000
  3592   O     -0.567900    -0.210000     3.322400    -0.105000     3.322400
  3593   N     -0.415700    -0.170000     3.648000    -0.085000     3.648000
  3594   H      0.271900    -0.015700     1.200000    -0.007850     1.200000
  3595   C     -0.058100    -0.086000     3.816000    -0.043000     3.816000
  3596   H      0.136000    -0.015700     2.774000    -0.007850     2.774000
  3597   C     -0.007400    -0.109400     3.816000    -0.054700     3.816000
  3598   H      0.036700    -0.015700     2.974000    -0.007850     2.974000
  3599   H      0.036700    -0.015700     2.974000    -0.007850     2.974000
  3600   C      0.186800    -0.086000     3.816000    -0.043000     3.816000
  3601   N     -0.543200    -0.170000     3.648000    -0.085000     3.648000
  3602   C      0.163500    -0.086000     3.816000    -0.043000     3.816000
  3603   H      0.143500    -0.015000     2.718000    -0.007500     2.718000
  3604   N     -0.279500    -0.170000     3.648000    -0.085000     3.648000
  3605   H      0.333900    -0.015700     1.200000    -0.007850     1.200000
  3606   C     -0.220700    -0.086000     3.816000    -0.043000     3.816000
  3607   H      0.186200    -0.015000     2.818000    -0.007500     2.818000
  3608   C      0.597300    -0.086000     3.816000    -0.043000     3.816000
  3609   O     -0.567900    -0.210000     3.322400    -0.105000     3.322400
  3610   N     -0.415700    -0.170000     3.648000    -0.085000     3.648000
  3611   H      0.271900    -0.015700     1.200000    -0.007850     1.200000
  3612   C     -0.003100    -0.086000     3.816000    -0.043000     3.816000
  3613   H      0.085000    -0.015700     2.774000    -0.007850     2.774000
  3614   C     -0.003600    -0.109400     3.816000    -0.054700     3.816000
  3615   H      0.017100    -0.015700     2.974000    -0.007850     2.974000
  3616   H      0.017100    -0.015700     2.974000    -0.007850     2.974000
  3617   C     -0.064500    -0.109400     3.816000    -0.054700     3.816000
  3618   H      0.035200    -0.015700     2.974000    -0.007850     2.974000
  3619   H      0.035200    -0.015700     2.974000    -0.007850     2.974000
  3620   C      0.695100    -0.086000     3.816000    -0.043000     3.816000
  3621   O     -0.608600    -0.210000     3.322400    -0.105000     3.322400
  3622   N     -0.940700    -0.170000     3.648000    -0.085000     3.648000
  3623   H      0.425100    -0.015700     1.200000    -0.007850     1.200000
  3624   H      0.425100    -0.015700     1.200000    -0.007850     1.200000
  3625   C      0.597300    -0.086000     3.816000    -0.043000     3.816000
  3626   O     -0.567900    -0.210000     3.322400    -0.105000     3.322400
  3627   N     -0.347900    -0.170000     3.648000    -0.085000     3.648000
  3628   H      0.274700    -0.015700     1.200000    -0.007850     1.200000
  3629   C     -0.240000    -0.086000     3.816000    -0.043000     3.816000
  3630   H      0.142600    -0.015700     2.774000    -0.007850     2.774000
  3631   C     -0.009400    -0.109400     3.816000    -0.054700     3.816000
  3632   H      0.036200    -0.015700     2.974000    -0.007850     2.974000
  3633   H      0.036200    -0.015700     2.974000    -0.007850     2.974000
  3634   C      0.018700    -0.109400     3.816000    -0.054700     3.816000
  3635   H      0.010300    -0.015700     2.974000    -0.007850     2.974000
  3636   H      0.010300    -0.015700     2.974000    -0.007850     2.974000
  3637   C     -0.047900    -0.109400     3.816000    -0.054700     3.816000
  3638   H      0.062100    -0.015700     2.974000    -0.007850     2.974000
  3639   H      0.062100    -0.015700     2.974000    -0.007850     2.974000
  3640   C     -0.014300    -0.109400     3.816000    -0.054700     3.816000
  3641   H      0.113500    -0.015700     2.200000    -0.007850     2.200000
  3642   H      0.113500    -0.015700     2.200000    -0.007850     2.200000
  3643   N     -0.385400    -0.170000     3.648000    -0.085000     3.648000
  3644   H      0.340000    -0.015700     1.200000    -0.007850     1.200000
  3645   H      0.340000    -0.015700     1.200000    -0.007850     1.200000
  3646   H      0.340000    -0.015700     1.200000    -0.007850     1.200000
  3647   C      0.734100    -0.086000     3.816000    -0.043000     3.816000
  3648   O     -0.589400    -0.210000     3.322400    -0.105000     3.322400
  3649   N     -0.415700    -0.170000     3.648000    -0.085000     3.648000
  3650   H      0.271900    -0.015700     1.200000    -0.007850     1.200000
  3651   C     -0.051800    -0.086000     3.816000    -0.043000     3.816000
  3652   H      0.092200    -0.015700     2.774000    -0.007850     2.774000
  3653   C     -0.110200    -0.109400     3.816000    -0.054700     3.816000
  3654   H      0.045700    -0.015700     2.974000    -0.007850     2.974000
  3655   H      0.045700    -0.015700     2.974000    -0.007850     2.974000
  3656   C      0.353100    -0.109400     3.816000    -0.054700     3.816000
  3657   H     -0.036100    -0.015700     2.974000    -0.007850     2.974000
  3658   C     -0.412100    -0.109400     3.816000    -0.054700     3.816000
  3659   H      0.100000    -0.015700     2.974000    -0.007850     2.974000
  3660   H      0.100000    -0.015700     2.974000    -0.007850     2.974000
  3661   H      0.100000    -0.015700     2.974000    -0.007850     2.974000
  3662   C     -0.412100    -0.109400     3.816000    -0.054700     3.816000
  3663   H      0.100000    -0.015700     2.974000    -0.007850     2.974000
  3664   H      0.100000    -0.015700     2.974000    -0.007850     2.974000
  3665   H      0.100000    -0.015700     2.974000    -0.007850     2.974000
  3666   C      0.597300    -0.086000     3.816000    -0.043000     3.816000
  3667   O     -0.567900    -0.210000     3.322400    -0.105000     3.322400
  3668   N     -0.415700    -0.170000     3.648000    -0.085000     3.648000
  3669   H      0.271900    -0.015700     1.200000    -0.007850     1.200000
  3670   C     -0.024900    -0.086000     3.816000    -0.043000     3.816000
  3671   H      0.084300    -0.015700     2.774000    -0.007850     2.774000
  3672   C      0.211700    -0.109400     3.816000    -0.054700     3.816000
  3673   H      0.035200    -0.015700     2.774000    -0.007850     2.774000
  3674   H      0.035200    -0.015700     2.774000    -0.007850     2.774000
  3675   O     -0.654600    -0.210400     3.442000    -0.105200     3.442000
  3676   H      0.427500    -0.015700     1.200000    -0.007850     1.200000
  3677   C      0.597300    -0.086000     3.816000    -0.043000     3.816000
  3678   O     -0.567900    -0.210000     3.322400    -0.105000     3.322400
  3679   N     -0.516300    -0.170000     3.648000    -0.085000     3.648000
  3680   H      0.293600    -0.015700     1.200000    -0.007850     1.200000
  3681   C      0.039700    -0.086000     3.816000    -0.043000     3.816000
  3682   H      0.110500    -0.015700     2.774000    -0.007850     2.774000
  3683   C      0.056000    -0.109400     3.816000    -0.054700     3.816000
  3684   H     -0.017300    -0.015700     2.974000    -0.007850     2.974000
  3685   H     -0.017300    -0.015700     2.974000    -0.007850     2.974000
  3686   C      0.013600    -0.109400     3.816000    -0.054700     3.816000
  3687   H     -0.042500    -0.015700     2.974000    -0.007850     2.974000
  3688   H     -0.042500    -0.015700     2.974000    -0.007850     2.974000
  3689   C      0.805400    -0.086000     3.816000    -0.043000     3.816000
  3690   O     -0.818800    -0.210000     3.322400    -0.105000     3.322400
  3691   O     -0.818800    -0.210000     3.322400    -0.105000     3.322400
  3692   C      0.536600    -0.086000     3.816000    -0.043000     3.816000
  3693   O     -0.581900    -0.210000     3.322400    -0.105000     3.322400
  3694   N     -0.415700    -0.170000     3.648000    -0.085000     3.648000
  3695   H      0.271900    -0.015700     1.200000    -0.007850     1.200000
  3696   C     -0.051800    -0.086000     3.816000    -0.043000     3.816000
  3697   H      0.092200    -0.015700     2.774000    -0.007850     2.774000
  3698   C     -0.110200    -0.109400     3.816000    -0.054700     3.816000
  3699   H      0.045700    -0.015700     2.974000    -0.007850     2.974000
  3700   H      0.045700    -0.015700     2.974000    -0.007850     2.974000
  3701   C      0.353100    -0.109400     3.816000    -0.054700     3.816000
  3702   H     -0.036100    -0.015700     2.974000    -0.007850     2.974000
  3703   C     -0.412100    -0.109400     3.816000    -0.054700     3.816000
  3704   H      0.100000    -0.015700     2.974000    -0.007850     2.974000
  3705   H      0.100000    -0.015700     2.974000    -0.007850     2.974000
  3706   H      0.100000    -0.015700     2.974000    -0.007850     2.974000
  3707   C     -0.412100    -0.109400     3.816000    -0.054700     3.816000
  3708   H      0.100000    -0.015700     2.974000    -0.007850     2.974000
  3709   H      0.100000    -0.015700     2.974000    -0.007850     2.974000
  3710   H      0.100000    -0.015700     2.974000    -0.007850     2.974000
  3711   C      0.597300    -0.086000     3.816000    -0.043000     3.816000
  3712   O     -0.567900    -0.210000     3.322400    -0.105000     3.322400
  3713   N     -0.415700    -0.170000     3.648000    -0.085000     3.648000
  3714   H      0.271900    -0.015700     1.200000    -0.007850     1.200000
  3715   C     -0.025200    -0.086000     3.816000    -0.043000     3.816000
  3716   H      0.069800    -0.015700     2.774000    -0.007850     2.774000
  3717   H      0.069800    -0.015700     2.774000    -0.007850     2.774000
  3718   C      0.597300    -0.086000     3.816000    -0.043000     3.816000
  3719   O     -0.567900    -0.210000     3.322400    -0.105000     3.322400
  3720   N     -0.415700    -0.170000     3.648000    -0.085000     3.648000
  3721   H      0.271900    -0.015700     1.200000    -0.007850     1.200000
  3722   C     -0.002400    -0.086000     3.816000    -0.043000     3.816000
  3723   H      0.097800    -0.015700     2.774000    -0.007850     2.774000
  3724   C     -0.034300    -0.109400     3.816000    -0.054700     3.816000
  3725   H      0.029500    -0.015700     2.974000    -0.007850     2.974000
  3726   H      0.029500    -0.015700     2.974000    -0.007850     2.974000
  3727   C      0.011800    -0.086000     3.816000    -0.043000     3.816000
  3728   C     -0.125600    -0.086000     3.816000    -0.043000     3.816000
  3729   H      0.133000    -0.015000     2.918000    -0.007500     2.918000
  3730   C     -0.170400    -0.086000     3.816000    -0.043000     3.816000
  3731   H      0.143000    -0.015000     2.918000    -0.007500     2.918000
  3732   C     -0.107200    -0.086000     3.816000    -0.043000     3.816000
  3733   H      0.129700    -0.015000     2.918000    -0.007500     2.918000
  3734   C     -0.170400    -0.086000     3.816000    -0.043000     3.816000
  3735   H      0.143000    -0.015000     2.918000    -0.007500     2.918000
  3736   C     -0.125600    -0.086000     3.816000    -0.043000     3.816000
  3737   H      0.133000    -0.015000     2.918000    -0.007500     2.918000
  3738   C      0.597300    -0.086000     3.816000    -0.043000     3.816000
  3739   O     -0.567900    -0.210000     3.322400    -0.105000     3.322400
  3740   N     -0.415700    -0.170000     3.648000    -0.085000     3.648000
  3741   H      0.271900    -0.015700     1.200000    -0.007850     1.200000
  3742   C      0.033700    -0.086000     3.816000    -0.043000     3.816000
  3743   H      0.082300    -0.015700     2.774000    -0.007850     2.774000
  3744   C     -0.182500    -0.109400     3.816000    -0.054700     3.816000
  3745   H      0.060300    -0.015700     2.974000    -0.007850     2.974000
  3746   H      0.060300    -0.015700     2.974000    -0.007850     2.974000
  3747   H      0.060300    -0.015700     2.974000    -0.007850     2.974000
  3748   C      0.597300    -0.086000     3.816000    -0.043000     3.816000
  3749   O     -0.567900    -0.210000     3.322400    -0.105000     3.322400
  3750   N     -0.519200    -0.170000     3.648000    -0.085000     3.648000
  3751   H      0.305500    -0.015700     1.200000    -0.007850     1.200000
  3752   C     -0.181700    -0.086000     3.816000    -0.043000     3.816000
  3753   H      0.104600    -0.015700     2.774000    -0.007850     2.774000
  3754   C     -0.067700    -0.109400     3.816000    -0.054700     3.816000
  3755   H     -0.021200    -0.015700     2.974000    -0.007850     2.974000
  3756   H     -0.021200    -0.015700     2.974000    -0.007850     2.974000
  3757   C      0.885100    -0.086000     3.816000    -0.043000     3.816000
  3758   O     -0.816200    -0.210000     3.322400    -0.105000     3.322400
  3759   O     -0.816200    -0.210000     3.322400    -0.105000     3.322400
  3760   C      0.725600    -0.086000     3.816000    -0.043000     3.816000
  3761   O     -0.788700    -0.210000     3.322400    -0.105000     3.322400
  3762   O     -0.788700    -0.210000     3.322400    -0.105000     3.322400
  3763   C     -0.112611    -0.109400     3.816000    -0.054700     3.816000
  3764   C     -0.043182    -0.210000     3.816000    -0.105000     3.816000
  3765   C      0.031110    -0.210000     3.816000    -0.105000     3.816000
  3766   C     -0.120488    -0.109400     3.816000    -0.054700     3.816000
  3767   N     -0.232824    -0.170000     3.648000    -0.085000     3.648000
  3768   C      0.011680    -0.109400     3.816000    -0.054700     3.816000
  3769   C     -0.458804    -0.086000     3.816000    -0.043000     3.816000
  3770   C     -0.486050    -0.086000     3.816000    -0.043000     3.816000
  3771   C      0.017371    -0.109400     3.816000    -0.054700     3.816000
  3772   N     -0.179232    -0.170000     3.648000    -0.085000     3.648000
  3773   C      0.649022    -0.086000     3.816000    -0.043000     3.816000
  3774   C      0.646879    -0.086000     3.816000    -0.043000     3.816000
  3775   N     -0.288067    -0.170000     3.648000    -0.085000     3.648000
  3776   C     -0.252463    -0.086000     3.816000    -0.043000     3.816000
  3777   C     -0.032740    -0.086000     3.816000    -0.043000     3.816000
  3778   C     -0.216851    -0.086000     3.816000    -0.043000     3.816000
  3779   C     -0.166732    -0.086000     3.816000    -0.043000     3.816000
  3780   C     -0.072224    -0.109400     3.816000    -0.054700     3.816000
  3781   C     -0.384037    -0.109400     3.816000    -0.054700     3.816000
  3782   C     -0.333470    -0.109400     3.816000    -0.054700     3.816000
  3783   C     -0.061726    -0.109400     3.816000    -0.054700     3.816000
  3784   C      0.113575    -0.086000     3.816000    -0.043000     3.816000
  3785   C     -0.152357    -0.086000     3.816000    -0.043000     3.816000
  3786   C     -0.086290    -0.086000     3.816000    -0.043000     3.816000
  3787   C      0.004734    -0.086000     3.816000    -0.043000     3.816000
  3788   O     -0.607320    -0.210000     3.322400    -0.105000     3.322400
  3789   O     -0.607799    -0.210000     3.322400    -0.105000     3.322400
  3790   C     -0.023728    -0.086000     3.816000    -0.043000     3.816000
  3791   C      0.235395    -0.086000     3.816000    -0.043000     3.816000
  3792   C      0.201141    -0.086000     3.816000    -0.043000     3.816000
  3793   C      0.035952    -0.086000     3.816000    -0.043000     3.816000
  3794   O     -0.618511    -0.210000     3.322400    -0.105000     3.322400
  3795   O     -0.622558    -0.210000     3.322400    -0.105000     3.322400
  3796   C      0.047158    -0.086000     3.816000    -0.043000     3.816000
  3797   C     -0.114934    -0.086000     3.816000    -0.043000     3.816000
  3798   C     -0.157559    -0.086000     3.816000    -0.043000     3.816000
  3799   C     -0.019910    -0.086000     3.816000    -0.043000     3.816000
  3800   C     -0.077547    -0.086000     3.816000    -0.043000     3.816000
  3801   C      0.048133    -0.086000     3.816000    -0.043000     3.816000
  3802   C      0.062374    -0.086000     3.816000    -0.043000     3.816000
  3803   C      0.115457    -0.086000     3.816000    -0.043000     3.816000
  3804   N     -0.198402    -0.170000     3.648000    -0.085000     3.648000
  3805   Fe     0.576908    -0.017210     2.818000    -0.008605     2.818000
  3806   H      0.031805    -0.015700     2.974000    -0.007850     2.974000
  3807   H      0.031805    -0.015700     2.974000    -0.007850     2.974000
  3808   H      0.094540    -0.015700     2.974000    -0.007850     2.974000
  3809   H      0.069710    -0.015700     2.974000    -0.007850     2.974000
  3810   H      0.033377    -0.015700     2.974000    -0.007850     2.974000
  3811   H      0.033377    -0.015700     2.974000    -0.007850     2.974000
  3812   H     -0.010550    -0.015700     2.974000    -0.007850     2.974000
  3813   H     -0.010550    -0.015700     2.974000    -0.007850     2.974000
  3814   H      0.131182    -0.015700     2.974000    -0.007850     2.974000
  3815   H      0.131182    -0.015700     2.974000    -0.007850     2.974000
  3816   H      0.143428    -0.015700     2.974000    -0.007850     2.974000
  3817   H      0.143428    -0.015700     2.974000    -0.007850     2.974000
  3818   H     -0.008935    -0.015700     2.974000    -0.007850     2.974000
  3819   H     -0.008935    -0.015700     2.974000    -0.007850     2.974000
  3820   H      0.136824    -0.015700     2.974000    -0.007850     2.974000
  3821   H      0.074424    -0.015700     2.974000    -0.007850     2.974000
  3822   H      0.116931    -0.015700     2.974000    -0.007850     2.974000
  3823   H      0.111744    -0.015700     2.974000    -0.007850     2.974000
  3824   H      0.026028    -0.015700     2.974000    -0.007850     2.974000
  3825   H      0.026028    -0.015700     2.974000    -0.007850     2.974000
  3826   H      0.026028    -0.015700     2.974000    -0.007850     2.974000
  3827   H      0.099556    -0.015700     2.974000    -0.007850     2.974000
  3828   H      0.099556    -0.015700     2.974000    -0.007850     2.974000
  3829   H      0.099556    -0.015700     2.974000    -0.007850     2.974000
  3830   H      0.079660    -0.015700     2.974000    -0.007850     2.974000
  3831   H      0.079660    -0.015700     2.974000    -0.007850     2.974000
  3832   H      0.079660    -0.015700     2.974000    -0.007850     2.974000
  3833   H      0.023669    -0.015700     2.974000    -0.007850     2.974000
  3834   H      0.023669    -0.015700     2.974000    -0.007850     2.974000
  3835   H      0.023669    -0.015700     2.974000    -0.007850     2.974000
  3836   K      1.000000    -0.193683     3.410000    -0.096841     3.410000
  3837   Na     1.000000    -0.087439     2.738000    -0.043720     2.738000
  3838   Na     1.000000    -0.087439     2.738000    -0.043720     2.738000
  3839   Na     1.000000    -0.087439     2.738000    -0.043720     2.738000
  3840   Na     1.000000    -0.087439     2.738000    -0.043720     2.738000
  3841   Na     1.000000    -0.087439     2.738000    -0.043720     2.738000
  3842   Na     1.000000    -0.087439     2.738000    -0.043720     2.738000
  3843   Na     1.000000    -0.087439     2.738000    -0.043720     2.738000
  3844   Na     1.000000    -0.087439     2.738000    -0.043720     2.738000
  3845   O     -0.834000    -0.152000     3.536600    -0.076000     3.536600
  3846   H      0.417000    -0.015700     1.200000    -0.007850     1.200000
  3847   H      0.417000    -0.015700     1.200000    -0.007850     1.200000
  3848   O     -0.834000    -0.152000     3.536600    -0.076000     3.536600
  3849   H      0.417000    -0.015700     1.200000    -0.007850     1.200000
  3850   H      0.417000    -0.015700     1.200000    -0.007850     1.200000
  3851   O     -0.834000    -0.152000     3.536600    -0.076000     3.536600
  3852   H      0.417000    -0.015700     1.200000    -0.007850     1.200000
  3853   H      0.417000    -0.015700     1.200000    -0.007850     1.200000
  3854   O     -0.834000    -0.152000     3.536600    -0.076000     3.536600
  3855   H      0.417000    -0.015700     1.200000    -0.007850     1.200000
  3856   H      0.417000    -0.015700     1.200000    -0.007850     1.200000
  3857   O     -0.834000    -0.152000     3.536600    -0.076000     3.536600
  3858   H      0.417000    -0.015700     1.200000    -0.007850     1.200000
  3859   H      0.417000    -0.015700     1.200000    -0.007850     1.200000
  3860   O     -0.834000    -0.152000     3.536600    -0.076000     3.536600
  3861   O     -0.834000    -0.152000     3.536600    -0.076000     3.536600
  3862   H      0.417000    -0.015700     1.200000    -0.007850     1.200000
  3863   H      0.417000    -0.015700     1.200000    -0.007850     1.200000
  3864   O     -0.834000    -0.152000     3.536600    -0.076000     3.536600
  3865   H      0.417000    -0.015700     1.200000    -0.007850     1.200000
  3866   H      0.417000    -0.015700     1.200000    -0.007850     1.200000
  3867   O     -0.834000    -0.152000     3.536600    -0.076000     3.536600
  3868   H      0.417000    -0.015700     1.200000    -0.007850     1.200000
  3869   H      0.417000    -0.015700     1.200000    -0.007850     1.200000
  3870   O     -0.834000    -0.152000     3.536600    -0.076000     3.536600
  3871   H      0.417000    -0.015700     1.200000    -0.007850     1.200000
  3872   H      0.417000    -0.015700     1.200000    -0.007850     1.200000
  3873   O     -0.834000    -0.152000     3.536600    -0.076000     3.536600
  3874   H      0.417000    -0.015700     1.200000    -0.007850     1.200000
  3875   H      0.417000    -0.015700     1.200000    -0.007850     1.200000
  3876   O     -0.834000    -0.152000     3.536600    -0.076000     3.536600
  3877   H      0.417000    -0.015700     1.200000    -0.007850     1.200000
  3878   H      0.417000    -0.015700     1.200000    -0.007850     1.200000
  3879   O     -0.834000    -0.152000     3.536600    -0.076000     3.536600
  3880   H      0.417000    -0.015700     1.200000    -0.007850     1.200000
  3881   H      0.417000    -0.015700     1.200000    -0.007850     1.200000
  3882   O     -0.834000    -0.152000     3.536600    -0.076000     3.536600
  3883   H      0.417000    -0.015700     1.200000    -0.007850     1.200000
  3884   H      0.417000    -0.015700     1.200000    -0.007850     1.200000
  3885   O     -0.834000    -0.152000     3.536600    -0.076000     3.536600
  3886   H      0.417000    -0.015700     1.200000    -0.007850     1.200000
  3887   H      0.417000    -0.015700     1.200000    -0.007850     1.200000
  3888   O     -0.834000    -0.152000     3.536600    -0.076000     3.536600
  3889   H      0.417000    -0.015700     1.200000    -0.007850     1.200000
  3890   H      0.417000    -0.015700     1.200000    -0.007850     1.200000
  3891   O     -0.834000    -0.152000     3.536600    -0.076000     3.536600
  3892   H      0.417000    -0.015700     1.200000    -0.007850     1.200000
  3893   H      0.417000    -0.015700     1.200000    -0.007850     1.200000
  3894   O     -0.834000    -0.152000     3.536600    -0.076000     3.536600
  3895   H      0.417000    -0.015700     1.200000    -0.007850     1.200000
  3896   H      0.417000    -0.015700     1.200000    -0.007850     1.200000
  3897   O     -0.834000    -0.152000     3.536600    -0.076000     3.536600
  3898   H      0.417000    -0.015700     1.200000    -0.007850     1.200000
  3899   H      0.417000    -0.015700     1.200000    -0.007850     1.200000
  3900   O     -0.834000    -0.152000     3.536600    -0.076000     3.536600
  3901   H      0.417000    -0.015700     1.200000    -0.007850     1.200000
  3902   H      0.417000    -0.015700     1.200000    -0.007850     1.200000
  3903   O     -0.834000    -0.152000     3.536600    -0.076000     3.536600
  3904   H      0.417000    -0.015700     1.200000    -0.007850     1.200000
  3905   H      0.417000    -0.015700     1.200000    -0.007850     1.200000
  3906   O     -0.834000    -0.152000     3.536600    -0.076000     3.536600
  3907   H      0.417000    -0.015700     1.200000    -0.007850     1.200000
  3908   H      0.417000    -0.015700     1.200000    -0.007850     1.200000
  3909   O     -0.834000    -0.152000     3.536600    -0.076000     3.536600
  3910   H      0.417000    -0.015700     1.200000    -0.007850     1.200000
  3911   H      0.417000    -0.015700     1.200000    -0.007850     1.200000
  3912   O     -0.834000    -0.152000     3.536600    -0.076000     3.536600
  3913   H      0.417000    -0.015700     1.200000    -0.007850     1.200000
  3914   H      0.417000    -0.015700     1.200000    -0.007850     1.200000
  3915   O     -0.834000    -0.152000     3.536600    -0.076000     3.536600
  3916   H      0.417000    -0.015700     1.200000    -0.007850     1.200000
  3917   H      0.417000    -0.015700     1.200000    -0.007850     1.200000
  3918   O     -0.834000    -0.152000     3.536600    -0.076000     3.536600
  3919   H      0.417000    -0.015700     1.200000    -0.007850     1.200000
  3920   H      0.417000    -0.015700     1.200000    -0.007850     1.200000
  3921   O     -0.834000    -0.152000     3.536600    -0.076000     3.536600
  3922   H      0.417000    -0.015700     1.200000    -0.007850     1.200000
  3923   H      0.417000    -0.015700     1.200000    -0.007850     1.200000
  3924   O     -0.834000    -0.152000     3.536600    -0.076000     3.536600
  3925   H      0.417000    -0.015700     1.200000    -0.007850     1.200000
  3926   H      0.417000    -0.015700     1.200000    -0.007850     1.200000
  3927   O     -0.834000    -0.152000     3.536600    -0.076000     3.536600
  3928   H      0.417000    -0.015700     1.200000    -0.007850     1.200000
  3929   H      0.417000    -0.015700     1.200000    -0.007850     1.200000
  3930   O     -0.834000    -0.152000     3.536600    -0.076000     3.536600
  3931   H      0.417000    -0.015700     1.200000    -0.007850     1.200000
  3932   H      0.417000    -0.015700     1.200000    -0.007850     1.200000
  3933   O     -0.834000    -0.152000     3.536600    -0.076000     3.536600
  3934   H      0.417000    -0.015700     1.200000    -0.007850     1.200000
  3935   H      0.417000    -0.015700     1.200000    -0.007850     1.200000
  3936   O     -0.834000    -0.152000     3.536600    -0.076000     3.536600
  3937   H      0.417000    -0.015700     1.200000    -0.007850     1.200000
  3938   H      0.417000    -0.015700     1.200000    -0.007850     1.200000
  3939   O     -0.834000    -0.152000     3.536600    -0.076000     3.536600
  3940   H      0.417000    -0.015700     1.200000    -0.007850     1.200000
  3941   H      0.417000    -0.015700     1.200000    -0.007850     1.200000
  3942   O     -0.834000    -0.152000     3.536600    -0.076000     3.536600
  3943   H      0.417000    -0.015700     1.200000    -0.007850     1.200000
  3944   H      0.417000    -0.015700     1.200000    -0.007850     1.200000
  3945   O     -0.834000    -0.152000     3.536600    -0.076000     3.536600
  3946   H      0.417000    -0.015700     1.200000    -0.007850     1.200000
  3947   H      0.417000    -0.015700     1.200000    -0.007850     1.200000
  3948   O     -0.834000    -0.152000     3.536600    -0.076000     3.536600
  3949   H      0.417000    -0.015700     1.200000    -0.007850     1.200000
  3950   H      0.417000    -0.015700     1.200000    -0.007850     1.200000
  3951   O     -0.834000    -0.152000     3.536600    -0.076000     3.536600
  3952   H      0.417000    -0.015700     1.200000    -0.007850     1.200000
  3953   H      0.417000    -0.015700     1.200000    -0.007850     1.200000
  3954   O     -0.834000    -0.152000     3.536600    -0.076000     3.536600
  3955   H      0.417000    -0.015700     1.200000    -0.007850     1.200000
  3956   H      0.417000    -0.015700     1.200000    -0.007850     1.200000
  3957   O     -0.834000    -0.152000     3.536600    -0.076000     3.536600
  3958   H      0.417000    -0.015700     1.200000    -0.007850     1.200000
  3959   H      0.417000    -0.015700     1.200000    -0.007850     1.200000
  3960   O     -0.834000    -0.152000     3.536600    -0.076000     3.536600
  3961   H      0.417000    -0.015700     1.200000    -0.007850     1.200000
  3962   H      0.417000    -0.015700     1.200000    -0.007850     1.200000
  3963   O     -0.834000    -0.152000     3.536600    -0.076000     3.536600
  3964   H      0.417000    -0.015700     1.200000    -0.007850     1.200000
  3965   H      0.417000    -0.015700     1.200000    -0.007850     1.200000
  3966   O     -0.834000    -0.152000     3.536600    -0.076000     3.536600
  3967   H      0.417000    -0.015700     1.200000    -0.007850     1.200000
  3968   H      0.417000    -0.015700     1.200000    -0.007850     1.200000
  3969   O     -0.834000    -0.152000     3.536600    -0.076000     3.536600
  3970   H      0.417000    -0.015700     1.200000    -0.007850     1.200000
  3971   H      0.417000    -0.015700     1.200000    -0.007850     1.200000
  3972   O     -0.834000    -0.152000     3.536600    -0.076000     3.536600
  3973   H      0.417000    -0.015700     1.200000    -0.007850     1.200000
  3974   H      0.417000    -0.015700     1.200000    -0.007850     1.200000
  3975   O     -0.834000    -0.152000     3.536600    -0.076000     3.536600
  3976   H      0.417000    -0.015700     1.200000    -0.007850     1.200000
  3977   H      0.417000    -0.015700     1.200000    -0.007850     1.200000
  3978   O     -0.834000    -0.152000     3.536600    -0.076000     3.536600
  3979   H      0.417000    -0.015700     1.200000    -0.007850     1.200000
  3980   H      0.417000    -0.015700     1.200000    -0.007850     1.200000
  3981   O     -0.834000    -0.152000     3.536600    -0.076000     3.536600
  3982   H      0.417000    -0.015700     1.200000    -0.007850     1.200000
  3983   H      0.417000    -0.015700     1.200000    -0.007850     1.200000
  3984   O     -0.834000    -0.152000     3.536600    -0.076000     3.536600
  3985   H      0.417000    -0.015700     1.200000    -0.007850     1.200000
  3986   H      0.417000    -0.015700     1.200000    -0.007850     1.200000
  3987   O     -0.834000    -0.152000     3.536600    -0.076000     3.536600
  3988   H      0.417000    -0.015700     1.200000    -0.007850     1.200000
  3989   H      0.417000    -0.015700     1.200000    -0.007850     1.200000
  3990   O     -0.834000    -0.152000     3.536600    -0.076000     3.536600
  3991   H      0.417000    -0.015700     1.200000    -0.007850     1.200000
  3992   H      0.417000    -0.015700     1.200000    -0.007850     1.200000
  3993   O     -0.834000    -0.152000     3.536600    -0.076000     3.536600
  3994   H      0.417000    -0.015700     1.200000    -0.007850     1.200000
  3995   H      0.417000    -0.015700     1.200000    -0.007850     1.200000
  3996   O     -0.834000    -0.152000     3.536600    -0.076000     3.536600
  3997   H      0.417000    -0.015700     1.200000    -0.007850     1.200000
  3998   H      0.417000    -0.015700     1.200000    -0.007850     1.200000
  3999   O     -0.834000    -0.152000     3.536600    -0.076000     3.536600
  4000   H      0.417000    -0.015700     1.200000    -0.007850     1.200000
  4001   H      0.417000    -0.015700     1.200000    -0.007850     1.200000
  4002   O     -0.834000    -0.152000     3.536600    -0.076000     3.536600
  4003   H      0.417000    -0.015700     1.200000    -0.007850     1.200000
  4004   H      0.417000    -0.015700     1.200000    -0.007850     1.200000
  4005   O     -0.834000    -0.152000     3.536600    -0.076000     3.536600
  4006   H      0.417000    -0.015700     1.200000    -0.007850     1.200000
  4007   H      0.417000    -0.015700     1.200000    -0.007850     1.200000
  4008   O     -0.834000    -0.152000     3.536600    -0.076000     3.536600
  4009   H      0.417000    -0.015700     1.200000    -0.007850     1.200000
  4010   H      0.417000    -0.015700     1.200000    -0.007850     1.200000
  4011   O     -0.834000    -0.152000     3.536600    -0.076000     3.536600
  4012   H      0.417000    -0.015700     1.200000    -0.007850     1.200000
  4013   H      0.417000    -0.015700     1.200000    -0.007850     1.200000
  4014   O     -0.834000    -0.152000     3.536600    -0.076000     3.536600
  4015   H      0.417000    -0.015700     1.200000    -0.007850     1.200000
  4016   H      0.417000    -0.015700     1.200000    -0.007850     1.200000
  4017   O     -0.834000    -0.152000     3.536600    -0.076000     3.536600
  4018   H      0.417000    -0.015700     1.200000    -0.007850     1.200000
  4019   H      0.417000    -0.015700     1.200000    -0.007850     1.200000
  4020   O     -0.834000    -0.152000     3.536600    -0.076000     3.536600
  4021   H      0.417000    -0.015700     1.200000    -0.007850     1.200000
  4022   H      0.417000    -0.015700     1.200000    -0.007850     1.200000
  4023   O     -0.834000    -0.152000     3.536600    -0.076000     3.536600
  4024   H      0.417000    -0.015700     1.200000    -0.007850     1.200000
  4025   H      0.417000    -0.015700     1.200000    -0.007850     1.200000
  4026   O     -0.834000    -0.152000     3.536600    -0.076000     3.536600
  4027   H      0.417000    -0.015700     1.200000    -0.007850     1.200000
  4028   H      0.417000    -0.015700     1.200000    -0.007850     1.200000
  4029   O     -0.834000    -0.152000     3.536600    -0.076000     3.536600
  4030   H      0.417000    -0.015700     1.200000    -0.007850     1.200000
  4031   H      0.417000    -0.015700     1.200000    -0.007850     1.200000
  4032   O     -0.834000    -0.152000     3.536600    -0.076000     3.536600
  4033   H      0.417000    -0.015700     1.200000    -0.007850     1.200000
  4034   H      0.417000    -0.015700     1.200000    -0.007850     1.200000
  4035   O     -0.834000    -0.152000     3.536600    -0.076000     3.536600
  4036   H      0.417000    -0.015700     1.200000    -0.007850     1.200000
  4037   H      0.417000    -0.015700     1.200000    -0.007850     1.200000
  4038   O     -0.834000    -0.152000     3.536600    -0.076000     3.536600
  4039   H      0.417000    -0.015700     1.200000    -0.007850     1.200000
  4040   H      0.417000    -0.015700     1.200000    -0.007850     1.200000
  4041   O     -0.834000    -0.152000     3.536600    -0.076000     3.536600
  4042   H      0.417000    -0.015700     1.200000    -0.007850     1.200000
  4043   H      0.417000    -0.015700     1.200000    -0.007850     1.200000
  4044   O     -0.834000    -0.152000     3.536600    -0.076000     3.536600
  4045   H      0.417000    -0.015700     1.200000    -0.007850     1.200000
  4046   H      0.417000    -0.015700     1.200000    -0.007850     1.200000
  4047   O     -0.834000    -0.152000     3.536600    -0.076000     3.536600
  4048   H      0.417000    -0.015700     1.200000    -0.007850     1.200000
  4049   H      0.417000    -0.015700     1.200000    -0.007850     1.200000
  4050   O     -0.834000    -0.152000     3.536600    -0.076000     3.536600
  4051   H      0.417000    -0.015700     1.200000    -0.007850     1.200000
  4052   H      0.417000    -0.015700     1.200000    -0.007850     1.200000
  4053   O     -0.834000    -0.152000     3.536600    -0.076000     3.536600
  4054   H      0.417000    -0.015700     1.200000    -0.007850     1.200000
  4055   H      0.417000    -0.015700     1.200000    -0.007850     1.200000
  4056   O     -0.834000    -0.152000     3.536600    -0.076000     3.536600
  4057   H      0.417000    -0.015700     1.200000    -0.007850     1.200000
  4058   H      0.417000    -0.015700     1.200000    -0.007850     1.200000
  4059   O     -0.834000    -0.152000     3.536600    -0.076000     3.536600
  4060   H      0.417000    -0.015700     1.200000    -0.007850     1.200000
  4061   H      0.417000    -0.015700     1.200000    -0.007850     1.200000
  4062   O     -0.834000    -0.152000     3.536600    -0.076000     3.536600
  4063   H      0.417000    -0.015700     1.200000    -0.007850     1.200000
  4064   H      0.417000    -0.015700     1.200000    -0.007850     1.200000
  4065   O     -0.834000    -0.152000     3.536600    -0.076000     3.536600
  4066   H      0.417000    -0.015700     1.200000    -0.007850     1.200000
  4067   H      0.417000    -0.015700     1.200000    -0.007850     1.200000
  4068   O     -0.834000    -0.152000     3.536600    -0.076000     3.536600
  4069   H      0.417000    -0.015700     1.200000    -0.007850     1.200000
  4070   H      0.417000    -0.015700     1.200000    -0.007850     1.200000
  4071   O     -0.834000    -0.152000     3.536600    -0.076000     3.536600
  4072   H      0.417000    -0.015700     1.200000    -0.007850     1.200000
  4073   H      0.417000    -0.015700     1.200000    -0.007850     1.200000
  4074   O     -0.834000    -0.152000     3.536600    -0.076000     3.536600
  4075   H      0.417000    -0.015700     1.200000    -0.007850     1.200000
  4076   H      0.417000    -0.015700     1.200000    -0.007850     1.200000
  4077   O     -0.834000    -0.152000     3.536600    -0.076000     3.536600
  4078   H      0.417000    -0.015700     1.200000    -0.007850     1.200000
  4079   H      0.417000    -0.015700     1.200000    -0.007850     1.200000
  4080   O     -0.834000    -0.152000     3.536600    -0.076000     3.536600
  4081   H      0.417000    -0.015700     1.200000    -0.007850     1.200000
  4082   H      0.417000    -0.015700     1.200000    -0.007850     1.200000
  4083   O     -0.834000    -0.152000     3.536600    -0.076000     3.536600
  4084   H      0.417000    -0.015700     1.200000    -0.007850     1.200000
  4085   H      0.417000    -0.015700     1.200000    -0.007850     1.200000
  4086   O     -0.834000    -0.152000     3.536600    -0.076000     3.536600
  4087   H      0.417000    -0.015700     1.200000    -0.007850     1.200000
  4088   H      0.417000    -0.015700     1.200000    -0.007850     1.200000
  4089   O     -0.834000    -0.152000     3.536600    -0.076000     3.536600
  4090   H      0.417000    -0.015700     1.200000    -0.007850     1.200000
  4091   H      0.417000    -0.015700     1.200000    -0.007850     1.200000
  4092   O     -0.834000    -0.152000     3.536600    -0.076000     3.536600
  4093   H      0.417000    -0.015700     1.200000    -0.007850     1.200000
  4094   H      0.417000    -0.015700     1.200000    -0.007850     1.200000
  4095   O     -0.834000    -0.152000     3.536600    -0.076000     3.536600
  4096   H      0.417000    -0.015700     1.200000    -0.007850     1.200000
  4097   H      0.417000    -0.015700     1.200000    -0.007850     1.200000
  4098   O     -0.834000    -0.152000     3.536600    -0.076000     3.536600
  4099   H      0.417000    -0.015700     1.200000    -0.007850     1.200000
  4100   H      0.417000    -0.015700     1.200000    -0.007850     1.200000
  4101   O     -0.834000    -0.152000     3.536600    -0.076000     3.536600
  4102   H      0.417000    -0.015700     1.200000    -0.007850     1.200000
  4103   H      0.417000    -0.015700     1.200000    -0.007850     1.200000
  4104   O     -0.834000    -0.152000     3.536600    -0.076000     3.536600
  4105   H      0.417000    -0.015700     1.200000    -0.007850     1.200000
  4106   H      0.417000    -0.015700     1.200000    -0.007850     1.200000
  4107   O     -0.834000    -0.152000     3.536600    -0.076000     3.536600
  4108   H      0.417000    -0.015700     1.200000    -0.007850     1.200000
  4109   H      0.417000    -0.015700     1.200000    -0.007850     1.200000
  4110   O     -0.834000    -0.152000     3.536600    -0.076000     3.536600
  4111   H      0.417000    -0.015700     1.200000    -0.007850     1.200000
  4112   H      0.417000    -0.015700     1.200000    -0.007850     1.200000
  4113   O     -0.834000    -0.152000     3.536600    -0.076000     3.536600
  4114   H      0.417000    -0.015700     1.200000    -0.007850     1.200000
  4115   H      0.417000    -0.015700     1.200000    -0.007850     1.200000
  4116   O     -0.834000    -0.152000     3.536600    -0.076000     3.536600
  4117   H      0.417000    -0.015700     1.200000    -0.007850     1.200000
  4118   H      0.417000    -0.015700     1.200000    -0.007850     1.200000
  4119   O     -0.834000    -0.152000     3.536600    -0.076000     3.536600
  4120   H      0.417000    -0.015700     1.200000    -0.007850     1.200000
  4121   H      0.417000    -0.015700     1.200000    -0.007850     1.200000
  4122   O     -0.834000    -0.152000     3.536600    -0.076000     3.536600
  4123   H      0.417000    -0.015700     1.200000    -0.007850     1.200000
  4124   H      0.417000    -0.015700     1.200000    -0.007850     1.200000
  4125   O     -0.834000    -0.152000     3.536600    -0.076000     3.536600
  4126   H      0.417000    -0.015700     1.200000    -0.007850     1.200000
  4127   H      0.417000    -0.015700     1.200000    -0.007850     1.200000
  4128   O     -0.834000    -0.152000     3.536600    -0.076000     3.536600
  4129   H      0.417000    -0.015700     1.200000    -0.007850     1.200000
  4130   H      0.417000    -0.015700     1.200000    -0.007850     1.200000
  4131   O     -0.834000    -0.152000     3.536600    -0.076000     3.536600
  4132   H      0.417000    -0.015700     1.200000    -0.007850     1.200000
  4133   H      0.417000    -0.015700     1.200000    -0.007850     1.200000
  4134   O     -0.834000    -0.152000     3.536600    -0.076000     3.536600
  4135   H      0.417000    -0.015700     1.200000    -0.007850     1.200000
  4136   H      0.417000    -0.015700     1.200000    -0.007850     1.200000
  4137   O     -0.834000    -0.152000     3.536600    -0.076000     3.536600
  4138   H      0.417000    -0.015700     1.200000    -0.007850     1.200000
  4139   H      0.417000    -0.015700     1.200000    -0.007850     1.200000
  4140   O     -0.834000    -0.152000     3.536600    -0.076000     3.536600
  4141   H      0.417000    -0.015700     1.200000    -0.007850     1.200000
  4142   H      0.417000    -0.015700     1.200000    -0.007850     1.200000
  4143   O     -0.834000    -0.152000     3.536600    -0.076000     3.536600
  4144   H      0.417000    -0.015700     1.200000    -0.007850     1.200000
  4145   H      0.417000    -0.015700     1.200000    -0.007850     1.200000
  4146   O     -0.834000    -0.152000     3.536600    -0.076000     3.536600
  4147   H      0.417000    -0.015700     1.200000    -0.007850     1.200000
  4148   H      0.417000    -0.015700     1.200000    -0.007850     1.200000
  4149   O     -0.834000    -0.152000     3.536600    -0.076000     3.536600
  4150   H      0.417000    -0.015700     1.200000    -0.007850     1.200000
  4151   H      0.417000    -0.015700     1.200000    -0.007850     1.200000
  4152   O     -0.834000    -0.152000     3.536600    -0.076000     3.536600
  4153   H      0.417000    -0.015700     1.200000    -0.007850     1.200000
  4154   H      0.417000    -0.015700     1.200000    -0.007850     1.200000
  4155   O     -0.834000    -0.152000     3.536600    -0.076000     3.536600
  4156   H      0.417000    -0.015700     1.200000    -0.007850     1.200000
  4157   H      0.417000    -0.015700     1.200000    -0.007850     1.200000
  4158   O     -0.834000    -0.152000     3.536600    -0.076000     3.536600
  4159   H      0.417000    -0.015700     1.200000    -0.007850     1.200000
  4160   H      0.417000    -0.015700     1.200000    -0.007850     1.200000
  4161   O     -0.834000    -0.152000     3.536600    -0.076000     3.536600
  4162   H      0.417000    -0.015700     1.200000    -0.007850     1.200000
  4163   H      0.417000    -0.015700     1.200000    -0.007850     1.200000
  4164   O     -0.834000    -0.152000     3.536600    -0.076000     3.536600
  4165   H      0.417000    -0.015700     1.200000    -0.007850     1.200000
  4166   H      0.417000    -0.015700     1.200000    -0.007850     1.200000
  4167   O     -0.834000    -0.152000     3.536600    -0.076000     3.536600
  4168   H      0.417000    -0.015700     1.200000    -0.007850     1.200000
  4169   H      0.417000    -0.015700     1.200000    -0.007850     1.200000
  4170   O     -0.834000    -0.152000     3.536600    -0.076000     3.536600
  4171   H      0.417000    -0.015700     1.200000    -0.007850     1.200000
  4172   H      0.417000    -0.015700     1.200000    -0.007850     1.200000
  4173   O     -0.834000    -0.152000     3.536600    -0.076000     3.536600
  4174   H      0.417000    -0.015700     1.200000    -0.007850     1.200000
  4175   H      0.417000    -0.015700     1.200000    -0.007850     1.200000
  4176   O     -0.834000    -0.152000     3.536600    -0.076000     3.536600
  4177   H      0.417000    -0.015700     1.200000    -0.007850     1.200000
  4178   H      0.417000    -0.015700     1.200000    -0.007850     1.200000
  4179   O     -0.834000    -0.152000     3.536600    -0.076000     3.536600
  4180   H      0.417000    -0.015700     1.200000    -0.007850     1.200000
  4181   H      0.417000    -0.015700     1.200000    -0.007850     1.200000
  4182   O     -0.834000    -0.152000     3.536600    -0.076000     3.536600
  4183   H      0.417000    -0.015700     1.200000    -0.007850     1.200000
  4184   H      0.417000    -0.015700     1.200000    -0.007850     1.200000
  4185   O     -0.834000    -0.152000     3.536600    -0.076000     3.536600
  4186   H      0.417000    -0.015700     1.200000    -0.007850     1.200000
  4187   H      0.417000    -0.015700     1.200000    -0.007850     1.200000
  4188   O     -0.834000    -0.152000     3.536600    -0.076000     3.536600
  4189   H      0.417000    -0.015700     1.200000    -0.007850     1.200000
  4190   H      0.417000    -0.015700     1.200000    -0.007850     1.200000
  4191   O     -0.834000    -0.152000     3.536600    -0.076000     3.536600
  4192   H      0.417000    -0.015700     1.200000    -0.007850     1.200000
  4193   H      0.417000    -0.015700     1.200000    -0.007850     1.200000
  4194   O     -0.834000    -0.152000     3.536600    -0.076000     3.536600
  4195   H      0.417000    -0.015700     1.200000    -0.007850     1.200000
  4196   H      0.417000    -0.015700     1.200000    -0.007850     1.200000
  4197   O     -0.834000    -0.152000     3.536600    -0.076000     3.536600
  4198   H      0.417000    -0.015700     1.200000    -0.007850     1.200000
  4199   H      0.417000    -0.015700     1.200000    -0.007850     1.200000
  4200   O     -0.834000    -0.152000     3.536600    -0.076000     3.536600
  4201   H      0.417000    -0.015700     1.200000    -0.007850     1.200000
  4202   H      0.417000    -0.015700     1.200000    -0.007850     1.200000
  4203   O     -0.834000    -0.152000     3.536600    -0.076000     3.536600
  4204   H      0.417000    -0.015700     1.200000    -0.007850     1.200000
  4205   H      0.417000    -0.015700     1.200000    -0.007850     1.200000
  4206   O     -0.834000    -0.152000     3.536600    -0.076000     3.536600
  4207   H      0.417000    -0.015700     1.200000    -0.007850     1.200000
  4208   H      0.417000    -0.015700     1.200000    -0.007850     1.200000
  4209   O     -0.834000    -0.152000     3.536600    -0.076000     3.536600
  4210   H      0.417000    -0.015700     1.200000    -0.007850     1.200000
  4211   H      0.417000    -0.015700     1.200000    -0.007850     1.200000
  4212   O     -0.834000    -0.152000     3.536600    -0.076000     3.536600
  4213   H      0.417000    -0.015700     1.200000    -0.007850     1.200000
  4214   H      0.417000    -0.015700     1.200000    -0.007850     1.200000
  4215   O     -0.834000    -0.152000     3.536600    -0.076000     3.536600
  4216   H      0.417000    -0.015700     1.200000    -0.007850     1.200000
  4217   H      0.417000    -0.015700     1.200000    -0.007850     1.200000
  4218   O     -0.834000    -0.152000     3.536600    -0.076000     3.536600
  4219   H      0.417000    -0.015700     1.200000    -0.007850     1.200000
  4220   H      0.417000    -0.015700     1.200000    -0.007850     1.200000
  4221   O     -0.834000    -0.152000     3.536600    -0.076000     3.536600
  4222   H      0.417000    -0.015700     1.200000    -0.007850     1.200000
  4223   H      0.417000    -0.015700     1.200000    -0.007850     1.200000
  4224   O     -0.834000    -0.152000     3.536600    -0.076000     3.536600
  4225   H      0.417000    -0.015700     1.200000    -0.007850     1.200000
  4226   H      0.417000    -0.015700     1.200000    -0.007850     1.200000
  4227   O     -0.834000    -0.152000     3.536600    -0.076000     3.536600
  4228   H      0.417000    -0.015700     1.200000    -0.007850     1.200000
  4229   H      0.417000    -0.015700     1.200000    -0.007850     1.200000
  4230   O     -0.834000    -0.152000     3.536600    -0.076000     3.536600
  4231   H      0.417000    -0.015700     1.200000    -0.007850     1.200000
  4232   H      0.417000    -0.015700     1.200000    -0.007850     1.200000
  4233   O     -0.834000    -0.152000     3.536600    -0.076000     3.536600
  4234   H      0.417000    -0.015700     1.200000    -0.007850     1.200000
  4235   H      0.417000    -0.015700     1.200000    -0.007850     1.200000
  4236   O     -0.834000    -0.152000     3.536600    -0.076000     3.536600
  4237   H      0.417000    -0.015700     1.200000    -0.007850     1.200000
  4238   H      0.417000    -0.015700     1.200000    -0.007850     1.200000
  4239   O     -0.834000    -0.152000     3.536600    -0.076000     3.536600
  4240   H      0.417000    -0.015700     1.200000    -0.007850     1.200000
  4241   H      0.417000    -0.015700     1.200000    -0.007850     1.200000
  4242   O     -0.834000    -0.152000     3.536600    -0.076000     3.536600
  4243   H      0.417000    -0.015700     1.200000    -0.007850     1.200000
  4244   H      0.417000    -0.015700     1.200000    -0.007850     1.200000
  4245   O     -0.834000    -0.152000     3.536600    -0.076000     3.536600
  4246   H      0.417000    -0.015700     1.200000    -0.007850     1.200000
  4247   H      0.417000    -0.015700     1.200000    -0.007850     1.200000
  4248   O     -0.834000    -0.152000     3.536600    -0.076000     3.536600
  4249   H      0.417000    -0.015700     1.200000    -0.007850     1.200000
  4250   H      0.417000    -0.015700     1.200000    -0.007850     1.200000
  4251   O     -0.834000    -0.152000     3.536600    -0.076000     3.536600
  4252   H      0.417000    -0.015700     1.200000    -0.007850     1.200000
  4253   H      0.417000    -0.015700     1.200000    -0.007850     1.200000
  4254   O     -0.834000    -0.152000     3.536600    -0.076000     3.536600
  4255   H      0.417000    -0.015700     1.200000    -0.007850     1.200000
  4256   H      0.417000    -0.015700     1.200000    -0.007850     1.200000
  4257   O     -0.834000    -0.152000     3.536600    -0.076000     3.536600
  4258   H      0.417000    -0.015700     1.200000    -0.007850     1.200000
  4259   H      0.417000    -0.015700     1.200000    -0.007850     1.200000
  4260   O     -0.834000    -0.152000     3.536600    -0.076000     3.536600
  4261   H      0.417000    -0.015700     1.200000    -0.007850     1.200000
  4262   H      0.417000    -0.015700     1.200000    -0.007850     1.200000
  4263   O     -0.834000    -0.152000     3.536600    -0.076000     3.536600
  4264   H      0.417000    -0.015700     1.200000    -0.007850     1.200000
  4265   H      0.417000    -0.015700     1.200000    -0.007850     1.200000
  4266   O     -0.834000    -0.152000     3.536600    -0.076000     3.536600
  4267   H      0.417000    -0.015700     1.200000    -0.007850     1.200000
  4268   H      0.417000    -0.015700     1.200000    -0.007850     1.200000
  4269   O     -0.834000    -0.152000     3.536600    -0.076000     3.536600
  4270   H      0.417000    -0.015700     1.200000    -0.007850     1.200000
  4271   H      0.417000    -0.015700     1.200000    -0.007850     1.200000
  4272   O     -0.834000    -0.152000     3.536600    -0.076000     3.536600
  4273   H      0.417000    -0.015700     1.200000    -0.007850     1.200000
  4274   H      0.417000    -0.015700     1.200000    -0.007850     1.200000
  4275   O     -0.834000    -0.152000     3.536600    -0.076000     3.536600
  4276   H      0.417000    -0.015700     1.200000    -0.007850     1.200000
  4277   H      0.417000    -0.015700     1.200000    -0.007850     1.200000
  4278   O     -0.834000    -0.152000     3.536600    -0.076000     3.536600
  4279   H      0.417000    -0.015700     1.200000    -0.007850     1.200000
  4280   H      0.417000    -0.015700     1.200000    -0.007850     1.200000
  4281   O     -0.834000    -0.152000     3.536600    -0.076000     3.536600
  4282   H      0.417000    -0.015700     1.200000    -0.007850     1.200000
  4283   H      0.417000    -0.015700     1.200000    -0.007850     1.200000
  4284   O     -0.834000    -0.152000     3.536600    -0.076000     3.536600
  4285   H      0.417000    -0.015700     1.200000    -0.007850     1.200000
  4286   H      0.417000    -0.015700     1.200000    -0.007850     1.200000
  4287   O     -0.834000    -0.152000     3.536600    -0.076000     3.536600
  4288   H      0.417000    -0.015700     1.200000    -0.007850     1.200000
  4289   H      0.417000    -0.015700     1.200000    -0.007850     1.200000
  4290   O     -0.834000    -0.152000     3.536600    -0.076000     3.536600
  4291   H      0.417000    -0.015700     1.200000    -0.007850     1.200000
  4292   H      0.417000    -0.015700     1.200000    -0.007850     1.200000
  4293   O     -0.834000    -0.152000     3.536600    -0.076000     3.536600
  4294   H      0.417000    -0.015700     1.200000    -0.007850     1.200000
  4295   H      0.417000    -0.015700     1.200000    -0.007850     1.200000
  4296   O     -0.834000    -0.152000     3.536600    -0.076000     3.536600
  4297   H      0.417000    -0.015700     1.200000    -0.007850     1.200000
  4298   H      0.417000    -0.015700     1.200000    -0.007850     1.200000
  4299   O     -0.834000    -0.152000     3.536600    -0.076000     3.536600
  4300   H      0.417000    -0.015700     1.200000    -0.007850     1.200000
  4301   H      0.417000    -0.015700     1.200000    -0.007850     1.200000
  4302   O     -0.834000    -0.152000     3.536600    -0.076000     3.536600
  4303   H      0.417000    -0.015700     1.200000    -0.007850     1.200000
  4304   H      0.417000    -0.015700     1.200000    -0.007850     1.200000
  4305   O     -0.834000    -0.152000     3.536600    -0.076000     3.536600
  4306   H      0.417000    -0.015700     1.200000    -0.007850     1.200000
  4307   H      0.417000    -0.015700     1.200000    -0.007850     1.200000
  4308   O     -0.834000    -0.152000     3.536600    -0.076000     3.536600
  4309   H      0.417000    -0.015700     1.200000    -0.007850     1.200000
  4310   H      0.417000    -0.015700     1.200000    -0.007850     1.200000
  4311   O     -0.834000    -0.152000     3.536600    -0.076000     3.536600
  4312   H      0.417000    -0.015700     1.200000    -0.007850     1.200000
  4313   H      0.417000    -0.015700     1.200000    -0.007850     1.200000
  4314   O     -0.834000    -0.152000     3.536600    -0.076000     3.536600
  4315   H      0.417000    -0.015700     1.200000    -0.007850     1.200000
  4316   H      0.417000    -0.015700     1.200000    -0.007850     1.200000
  4317   O     -0.834000    -0.152000     3.536600    -0.076000     3.536600
  4318   H      0.417000    -0.015700     1.200000    -0.007850     1.200000
  4319   H      0.417000    -0.015700     1.200000    -0.007850     1.200000
  4320   O     -0.834000    -0.152000     3.536600    -0.076000     3.536600
  4321   H      0.417000    -0.015700     1.200000    -0.007850     1.200000
  4322   H      0.417000    -0.015700     1.200000    -0.007850     1.200000
  4323   O     -0.834000    -0.152000     3.536600    -0.076000     3.536600
  4324   H      0.417000    -0.015700     1.200000    -0.007850     1.200000
  4325   H      0.417000    -0.015700     1.200000    -0.007850     1.200000
  4326   O     -0.834000    -0.152000     3.536600    -0.076000     3.536600
  4327   H      0.417000    -0.015700     1.200000    -0.007850     1.200000
  4328   H      0.417000    -0.015700     1.200000    -0.007850     1.200000
  4329   O     -0.834000    -0.152000     3.536600    -0.076000     3.536600
  4330   H      0.417000    -0.015700     1.200000    -0.007850     1.200000
  4331   H      0.417000    -0.015700     1.200000    -0.007850     1.200000
  4332   O     -0.834000    -0.152000     3.536600    -0.076000     3.536600
  4333   H      0.417000    -0.015700     1.200000    -0.007850     1.200000
  4334   H      0.417000    -0.015700     1.200000    -0.007850     1.200000
  4335   O     -0.834000    -0.152000     3.536600    -0.076000     3.536600
  4336   H      0.417000    -0.015700     1.200000    -0.007850     1.200000
  4337   H      0.417000    -0.015700     1.200000    -0.007850     1.200000
  4338   O     -0.834000    -0.152000     3.536600    -0.076000     3.536600
  4339   H      0.417000    -0.015700     1.200000    -0.007850     1.200000
  4340   H      0.417000    -0.015700     1.200000    -0.007850     1.200000
  4341   O     -0.834000    -0.152000     3.536600    -0.076000     3.536600
  4342   H      0.417000    -0.015700     1.200000    -0.007850     1.200000
  4343   H      0.417000    -0.015700     1.200000    -0.007850     1.200000
  4344   O     -0.834000    -0.152000     3.536600    -0.076000     3.536600
  4345   H      0.417000    -0.015700     1.200000    -0.007850     1.200000
  4346   H      0.417000    -0.015700     1.200000    -0.007850     1.200000
  4347   O     -0.834000    -0.152000     3.536600    -0.076000     3.536600
  4348   H      0.417000    -0.015700     1.200000    -0.007850     1.200000
  4349   H      0.417000    -0.015700     1.200000    -0.007850     1.200000
  4350   O     -0.834000    -0.152000     3.536600    -0.076000     3.536600
  4351   H      0.417000    -0.015700     1.200000    -0.007850     1.200000
  4352   H      0.417000    -0.015700     1.200000    -0.007850     1.200000
  4353   O     -0.834000    -0.152000     3.536600    -0.076000     3.536600
  4354   H      0.417000    -0.015700     1.200000    -0.007850     1.200000
  4355   H      0.417000    -0.015700     1.200000    -0.007850     1.200000
  4356   O     -0.834000    -0.152000     3.536600    -0.076000     3.536600
  4357   H      0.417000    -0.015700     1.200000    -0.007850     1.200000
  4358   H      0.417000    -0.015700     1.200000    -0.007850     1.200000
  4359   O     -0.834000    -0.152000     3.536600    -0.076000     3.536600
  4360   H      0.417000    -0.015700     1.200000    -0.007850     1.200000
  4361   H      0.417000    -0.015700     1.200000    -0.007850     1.200000
  4362   O     -0.834000    -0.152000     3.536600    -0.076000     3.536600
  4363   H      0.417000    -0.015700     1.200000    -0.007850     1.200000
  4364   H      0.417000    -0.015700     1.200000    -0.007850     1.200000
  4365   O     -0.834000    -0.152000     3.536600    -0.076000     3.536600
  4366   H      0.417000    -0.015700     1.200000    -0.007850     1.200000
  4367   H      0.417000    -0.015700     1.200000    -0.007850     1.200000
  4368   O     -0.834000    -0.152000     3.536600    -0.076000     3.536600
  4369   H      0.417000    -0.015700     1.200000    -0.007850     1.200000
  4370   H      0.417000    -0.015700     1.200000    -0.007850     1.200000
  4371   O     -0.834000    -0.152000     3.536600    -0.076000     3.536600
  4372   H      0.417000    -0.015700     1.200000    -0.007850     1.200000
  4373   H      0.417000    -0.015700     1.200000    -0.007850     1.200000
  4374   O     -0.834000    -0.152000     3.536600    -0.076000     3.536600
  4375   H      0.417000    -0.015700     1.200000    -0.007850     1.200000
  4376   H      0.417000    -0.015700     1.200000    -0.007850     1.200000
  4377   O     -0.834000    -0.152000     3.536600    -0.076000     3.536600
  4378   H      0.417000    -0.015700     1.200000    -0.007850     1.200000
  4379   H      0.417000    -0.015700     1.200000    -0.007850     1.200000
  4380   O     -0.834000    -0.152000     3.536600    -0.076000     3.536600
  4381   H      0.417000    -0.015700     1.200000    -0.007850     1.200000
  4382   H      0.417000    -0.015700     1.200000    -0.007850     1.200000
  4383   O     -0.834000    -0.152000     3.536600    -0.076000     3.536600
  4384   H      0.417000    -0.015700     1.200000    -0.007850     1.200000
  4385   H      0.417000    -0.015700     1.200000    -0.007850     1.200000
  4386   O     -0.834000    -0.152000     3.536600    -0.076000     3.536600
  4387   H      0.417000    -0.015700     1.200000    -0.007850     1.200000
  4388   H      0.417000    -0.015700     1.200000    -0.007850     1.200000
  4389   O     -0.834000    -0.152000     3.536600    -0.076000     3.536600
  4390   H      0.417000    -0.015700     1.200000    -0.007850     1.200000
  4391   H      0.417000    -0.015700     1.200000    -0.007850     1.200000
  4392   O     -0.834000    -0.152000     3.536600    -0.076000     3.536600
  4393   H      0.417000    -0.015700     1.200000    -0.007850     1.200000
  4394   H      0.417000    -0.015700     1.200000    -0.007850     1.200000
  4395   O     -0.834000    -0.152000     3.536600    -0.076000     3.536600
  4396   H      0.417000    -0.015700     1.200000    -0.007850     1.200000
  4397   H      0.417000    -0.015700     1.200000    -0.007850     1.200000
  4398   O     -0.834000    -0.152000     3.536600    -0.076000     3.536600
  4399   H      0.417000    -0.015700     1.200000    -0.007850     1.200000
  4400   H      0.417000    -0.015700     1.200000    -0.007850     1.200000
  4401   O     -0.834000    -0.152000     3.536600    -0.076000     3.536600
  4402   H      0.417000    -0.015700     1.200000    -0.007850     1.200000
  4403   H      0.417000    -0.015700     1.200000    -0.007850     1.200000
  4404   O     -0.834000    -0.152000     3.536600    -0.076000     3.536600
  4405   H      0.417000    -0.015700     1.200000    -0.007850     1.200000
  4406   H      0.417000    -0.015700     1.200000    -0.007850     1.200000
  4407   O     -0.834000    -0.152000     3.536600    -0.076000     3.536600
  4408   H      0.417000    -0.015700     1.200000    -0.007850     1.200000
  4409   H      0.417000    -0.015700     1.200000    -0.007850     1.200000
  4410   O     -0.834000    -0.152000     3.536600    -0.076000     3.536600
  4411   H      0.417000    -0.015700     1.200000    -0.007850     1.200000
  4412   H      0.417000    -0.015700     1.200000    -0.007850     1.200000
  4413   O     -0.834000    -0.152000     3.536600    -0.076000     3.536600
  4414   H      0.417000    -0.015700     1.200000    -0.007850     1.200000
  4415   H      0.417000    -0.015700     1.200000    -0.007850     1.200000
  4416   O     -0.834000    -0.152000     3.536600    -0.076000     3.536600
  4417   H      0.417000    -0.015700     1.200000    -0.007850     1.200000
  4418   H      0.417000    -0.015700     1.200000    -0.007850     1.200000
  4419   O     -0.834000    -0.152000     3.536600    -0.076000     3.536600
  4420   H      0.417000    -0.015700     1.200000    -0.007850     1.200000
  4421   H      0.417000    -0.015700     1.200000    -0.007850     1.200000
  4422   O     -0.834000    -0.152000     3.536600    -0.076000     3.536600
  4423   H      0.417000    -0.015700     1.200000    -0.007850     1.200000
  4424   H      0.417000    -0.015700     1.200000    -0.007850     1.200000
  4425   O     -0.834000    -0.152000     3.536600    -0.076000     3.536600
  4426   H      0.417000    -0.015700     1.200000    -0.007850     1.200000
  4427   H      0.417000    -0.015700     1.200000    -0.007850     1.200000
  4428   O     -0.834000    -0.152000     3.536600    -0.076000     3.536600
  4429   H      0.417000    -0.015700     1.200000    -0.007850     1.200000
  4430   H      0.417000    -0.015700     1.200000    -0.007850     1.200000
  4431   O     -0.834000    -0.152000     3.536600    -0.076000     3.536600
  4432   H      0.417000    -0.015700     1.200000    -0.007850     1.200000
  4433   H      0.417000    -0.015700     1.200000    -0.007850     1.200000
  4434   O     -0.834000    -0.152000     3.536600    -0.076000     3.536600
  4435   H      0.417000    -0.015700     1.200000    -0.007850     1.200000
  4436   H      0.417000    -0.015700     1.200000    -0.007850     1.200000
  4437   O     -0.834000    -0.152000     3.536600    -0.076000     3.536600
  4438   H      0.417000    -0.015700     1.200000    -0.007850     1.200000
  4439   H      0.417000    -0.015700     1.200000    -0.007850     1.200000
  4440   O     -0.834000    -0.152000     3.536600    -0.076000     3.536600
  4441   H      0.417000    -0.015700     1.200000    -0.007850     1.200000
  4442   H      0.417000    -0.015700     1.200000    -0.007850     1.200000
  4443   O     -0.834000    -0.152000     3.536600    -0.076000     3.536600
  4444   H      0.417000    -0.015700     1.200000    -0.007850     1.200000
  4445   H      0.417000    -0.015700     1.200000    -0.007850     1.200000
  4446   O     -0.834000    -0.152000     3.536600    -0.076000     3.536600
  4447   H      0.417000    -0.015700     1.200000    -0.007850     1.200000
  4448   H      0.417000    -0.015700     1.200000    -0.007850     1.200000
  4449   O     -0.834000    -0.152000     3.536600    -0.076000     3.536600
  4450   H      0.417000    -0.015700     1.200000    -0.007850     1.200000
  4451   H      0.417000    -0.015700     1.200000    -0.007850     1.200000
  4452   O     -0.834000    -0.152000     3.536600    -0.076000     3.536600
  4453   H      0.417000    -0.015700     1.200000    -0.007850     1.200000
  4454   H      0.417000    -0.015700     1.200000    -0.007850     1.200000
  4455   O     -0.834000    -0.152000     3.536600    -0.076000     3.536600
  4456   H      0.417000    -0.015700     1.200000    -0.007850     1.200000
  4457   H      0.417000    -0.015700     1.200000    -0.007850     1.200000
  4458   O     -0.834000    -0.152000     3.536600    -0.076000     3.536600
  4459   H      0.417000    -0.015700     1.200000    -0.007850     1.200000
  4460   H      0.417000    -0.015700     1.200000    -0.007850     1.200000
  4461   O     -0.834000    -0.152000     3.536600    -0.076000     3.536600
  4462   H      0.417000    -0.015700     1.200000    -0.007850     1.200000
  4463   H      0.417000    -0.015700     1.200000    -0.007850     1.200000
  4464   O     -0.834000    -0.152000     3.536600    -0.076000     3.536600
  4465   H      0.417000    -0.015700     1.200000    -0.007850     1.200000
  4466   H      0.417000    -0.015700     1.200000    -0.007850     1.200000
  4467   O     -0.834000    -0.152000     3.536600    -0.076000     3.536600
  4468   H      0.417000    -0.015700     1.200000    -0.007850     1.200000
  4469   H      0.417000    -0.015700     1.200000    -0.007850     1.200000
  4470   O     -0.834000    -0.152000     3.536600    -0.076000     3.536600
  4471   H      0.417000    -0.015700     1.200000    -0.007850     1.200000
  4472   H      0.417000    -0.015700     1.200000    -0.007850     1.200000
  4473   O     -0.834000    -0.152000     3.536600    -0.076000     3.536600
  4474   H      0.417000    -0.015700     1.200000    -0.007850     1.200000
  4475   H      0.417000    -0.015700     1.200000    -0.007850     1.200000
  4476   O     -0.834000    -0.152000     3.536600    -0.076000     3.536600
  4477   H      0.417000    -0.015700     1.200000    -0.007850     1.200000
  4478   H      0.417000    -0.015700     1.200000    -0.007850     1.200000
  4479   O     -0.834000    -0.152000     3.536600    -0.076000     3.536600
  4480   H      0.417000    -0.015700     1.200000    -0.007850     1.200000
  4481   H      0.417000    -0.015700     1.200000    -0.007850     1.200000
  4482   O     -0.834000    -0.152000     3.536600    -0.076000     3.536600
  4483   H      0.417000    -0.015700     1.200000    -0.007850     1.200000
  4484   H      0.417000    -0.015700     1.200000    -0.007850     1.200000
  4485   O     -0.834000    -0.152000     3.536600    -0.076000     3.536600
  4486   H      0.417000    -0.015700     1.200000    -0.007850     1.200000
  4487   H      0.417000    -0.015700     1.200000    -0.007850     1.200000
  4488   O     -0.834000    -0.152000     3.536600    -0.076000     3.536600
  4489   H      0.417000    -0.015700     1.200000    -0.007850     1.200000
  4490   H      0.417000    -0.015700     1.200000    -0.007850     1.200000
  4491   O     -0.834000    -0.152000     3.536600    -0.076000     3.536600
  4492   H      0.417000    -0.015700     1.200000    -0.007850     1.200000
  4493   H      0.417000    -0.015700     1.200000    -0.007850     1.200000
  4494   O     -0.834000    -0.152000     3.536600    -0.076000     3.536600
  4495   H      0.417000    -0.015700     1.200000    -0.007850     1.200000
  4496   H      0.417000    -0.015700     1.200000    -0.007850     1.200000
  4497   O     -0.834000    -0.152000     3.536600    -0.076000     3.536600
  4498   H      0.417000    -0.015700     1.200000    -0.007850     1.200000
  4499   H      0.417000    -0.015700     1.200000    -0.007850     1.200000
  4500   O     -0.834000    -0.152000     3.536600    -0.076000     3.536600
  4501   H      0.417000    -0.015700     1.200000    -0.007850     1.200000
  4502   H      0.417000    -0.015700     1.200000    -0.007850     1.200000
  4503   O     -0.834000    -0.152000     3.536600    -0.076000     3.536600
  4504   H      0.417000    -0.015700     1.200000    -0.007850     1.200000
  4505   H      0.417000    -0.015700     1.200000    -0.007850     1.200000
  4506   O     -0.834000    -0.152000     3.536600    -0.076000     3.536600
  4507   H      0.417000    -0.015700     1.200000    -0.007850     1.200000
  4508   H      0.417000    -0.015700     1.200000    -0.007850     1.200000
  4509   O     -0.834000    -0.152000     3.536600    -0.076000     3.536600
  4510   H      0.417000    -0.015700     1.200000    -0.007850     1.200000
  4511   H      0.417000    -0.015700     1.200000    -0.007850     1.200000
  4512   O     -0.834000    -0.152000     3.536600    -0.076000     3.536600
  4513   H      0.417000    -0.015700     1.200000    -0.007850     1.200000
  4514   H      0.417000    -0.015700     1.200000    -0.007850     1.200000
  4515   O     -0.834000    -0.152000     3.536600    -0.076000     3.536600
  4516   H      0.417000    -0.015700     1.200000    -0.007850     1.200000
  4517   H      0.417000    -0.015700     1.200000    -0.007850     1.200000
  4518   O     -0.834000    -0.152000     3.536600    -0.076000     3.536600
  4519   H      0.417000    -0.015700     1.200000    -0.007850     1.200000
  4520   H      0.417000    -0.015700     1.200000    -0.007850     1.200000
  4521   O     -0.834000    -0.152000     3.536600    -0.076000     3.536600
  4522   H      0.417000    -0.015700     1.200000    -0.007850     1.200000
  4523   H      0.417000    -0.015700     1.200000    -0.007850     1.200000
  4524   O     -0.834000    -0.152000     3.536600    -0.076000     3.536600
  4525   H      0.417000    -0.015700     1.200000    -0.007850     1.200000
  4526   H      0.417000    -0.015700     1.200000    -0.007850     1.200000
  4527   O     -0.834000    -0.152000     3.536600    -0.076000     3.536600
  4528   H      0.417000    -0.015700     1.200000    -0.007850     1.200000
  4529   H      0.417000    -0.015700     1.200000    -0.007850     1.200000
  4530   O     -0.834000    -0.152000     3.536600    -0.076000     3.536600
  4531   H      0.417000    -0.015700     1.200000    -0.007850     1.200000
  4532   H      0.417000    -0.015700     1.200000    -0.007850     1.200000
  4533   O     -0.834000    -0.152000     3.536600    -0.076000     3.536600
  4534   H      0.417000    -0.015700     1.200000    -0.007850     1.200000
  4535   H      0.417000    -0.015700     1.200000    -0.007850     1.200000
  4536   O     -0.834000    -0.152000     3.536600    -0.076000     3.536600
  4537   H      0.417000    -0.015700     1.200000    -0.007850     1.200000
  4538   H      0.417000    -0.015700     1.200000    -0.007850     1.200000
  4539   O     -0.834000    -0.152000     3.536600    -0.076000     3.536600
  4540   H      0.417000    -0.015700     1.200000    -0.007850     1.200000
  4541   H      0.417000    -0.015700     1.200000    -0.007850     1.200000
  4542   O     -0.834000    -0.152000     3.536600    -0.076000     3.536600
  4543   H      0.417000    -0.015700     1.200000    -0.007850     1.200000
  4544   H      0.417000    -0.015700     1.200000    -0.007850     1.200000
  4545   O     -0.834000    -0.152000     3.536600    -0.076000     3.536600
  4546   H      0.417000    -0.015700     1.200000    -0.007850     1.200000
  4547   H      0.417000    -0.015700     1.200000    -0.007850     1.200000
  4548   O     -0.834000    -0.152000     3.536600    -0.076000     3.536600
  4549   H      0.417000    -0.015700     1.200000    -0.007850     1.200000
  4550   H      0.417000    -0.015700     1.200000    -0.007850     1.200000
  4551   O     -0.834000    -0.152000     3.536600    -0.076000     3.536600
  4552   H      0.417000    -0.015700     1.200000    -0.007850     1.200000
  4553   H      0.417000    -0.015700     1.200000    -0.007850     1.200000
  4554   O     -0.834000    -0.152000     3.536600    -0.076000     3.536600
  4555   H      0.417000    -0.015700     1.200000    -0.007850     1.200000
  4556   H      0.417000    -0.015700     1.200000    -0.007850     1.200000
  4557   O     -0.834000    -0.152000     3.536600    -0.076000     3.536600
  4558   H      0.417000    -0.015700     1.200000    -0.007850     1.200000
  4559   H      0.417000    -0.015700     1.200000    -0.007850     1.200000
  4560   O     -0.834000    -0.152000     3.536600    -0.076000     3.536600
  4561   H      0.417000    -0.015700     1.200000    -0.007850     1.200000
  4562   H      0.417000    -0.015700     1.200000    -0.007850     1.200000
  4563   O     -0.834000    -0.152000     3.536600    -0.076000     3.536600
  4564   H      0.417000    -0.015700     1.200000    -0.007850     1.200000
  4565   H      0.417000    -0.015700     1.200000    -0.007850     1.200000
  4566   O     -0.834000    -0.152000     3.536600    -0.076000     3.536600
  4567   H      0.417000    -0.015700     1.200000    -0.007850     1.200000
  4568   H      0.417000    -0.015700     1.200000    -0.007850     1.200000
  4569   O     -0.834000    -0.152000     3.536600    -0.076000     3.536600
  4570   H      0.417000    -0.015700     1.200000    -0.007850     1.200000
  4571   H      0.417000    -0.015700     1.200000    -0.007850     1.200000
  4572   O     -0.834000    -0.152000     3.536600    -0.076000     3.536600
  4573   H      0.417000    -0.015700     1.200000    -0.007850     1.200000
  4574   H      0.417000    -0.015700     1.200000    -0.007850     1.200000
  4575   O     -0.834000    -0.152000     3.536600    -0.076000     3.536600
  4576   H      0.417000    -0.015700     1.200000    -0.007850     1.200000
  4577   H      0.417000    -0.015700     1.200000    -0.007850     1.200000
  4578   O     -0.834000    -0.152000     3.536600    -0.076000     3.536600
  4579   H      0.417000    -0.015700     1.200000    -0.007850     1.200000
  4580   H      0.417000    -0.015700     1.200000    -0.007850     1.200000
  4581   O     -0.834000    -0.152000     3.536600    -0.076000     3.536600
  4582   H      0.417000    -0.015700     1.200000    -0.007850     1.200000
  4583   H      0.417000    -0.015700     1.200000    -0.007850     1.200000
  4584   O     -0.834000    -0.152000     3.536600    -0.076000     3.536600
  4585   H      0.417000    -0.015700     1.200000    -0.007850     1.200000
  4586   H      0.417000    -0.015700     1.200000    -0.007850     1.200000
  4587   O     -0.834000    -0.152000     3.536600    -0.076000     3.536600
  4588   H      0.417000    -0.015700     1.200000    -0.007850     1.200000
  4589   H      0.417000    -0.015700     1.200000    -0.007850     1.200000
  4590   O     -0.834000    -0.152000     3.536600    -0.076000     3.536600
  4591   H      0.417000    -0.015700     1.200000    -0.007850     1.200000
  4592   H      0.417000    -0.015700     1.200000    -0.007850     1.200000
  4593   O     -0.834000    -0.152000     3.536600    -0.076000     3.536600
  4594   H      0.417000    -0.015700     1.200000    -0.007850     1.200000
  4595   H      0.417000    -0.015700     1.200000    -0.007850     1.200000
  4596   O     -0.834000    -0.152000     3.536600    -0.076000     3.536600
  4597   H      0.417000    -0.015700     1.200000    -0.007850     1.200000
  4598   H      0.417000    -0.015700     1.200000    -0.007850     1.200000
  4599   O     -0.834000    -0.152000     3.536600    -0.076000     3.536600
  4600   H      0.417000    -0.015700     1.200000    -0.007850     1.200000
  4601   H      0.417000    -0.015700     1.200000    -0.007850     1.200000
  4602   O     -0.834000    -0.152000     3.536600    -0.076000     3.536600
  4603   H      0.417000    -0.015700     1.200000    -0.007850     1.200000
  4604   H      0.417000    -0.015700     1.200000    -0.007850     1.200000
  4605   O     -0.834000    -0.152000     3.536600    -0.076000     3.536600
  4606   H      0.417000    -0.015700     1.200000    -0.007850     1.200000
  4607   H      0.417000    -0.015700     1.200000    -0.007850     1.200000
  4608   O     -0.834000    -0.152000     3.536600    -0.076000     3.536600
  4609   H      0.417000    -0.015700     1.200000    -0.007850     1.200000
  4610   H      0.417000    -0.015700     1.200000    -0.007850     1.200000
  4611   O     -0.834000    -0.152000     3.536600    -0.076000     3.536600
  4612   H      0.417000    -0.015700     1.200000    -0.007850     1.200000
  4613   H      0.417000    -0.015700     1.200000    -0.007850     1.200000
  4614   O     -0.834000    -0.152000     3.536600    -0.076000     3.536600
  4615   H      0.417000    -0.015700     1.200000    -0.007850     1.200000
  4616   H      0.417000    -0.015700     1.200000    -0.007850     1.200000
  4617   O     -0.834000    -0.152000     3.536600    -0.076000     3.536600
  4618   H      0.417000    -0.015700     1.200000    -0.007850     1.200000
  4619   H      0.417000    -0.015700     1.200000    -0.007850     1.200000
  4620   O     -0.834000    -0.152000     3.536600    -0.076000     3.536600
  4621   H      0.417000    -0.015700     1.200000    -0.007850     1.200000
  4622   H      0.417000    -0.015700     1.200000    -0.007850     1.200000
  4623   O     -0.834000    -0.152000     3.536600    -0.076000     3.536600
  4624   H      0.417000    -0.015700     1.200000    -0.007850     1.200000
  4625   H      0.417000    -0.015700     1.200000    -0.007850     1.200000
  4626   O     -0.834000    -0.152000     3.536600    -0.076000     3.536600
  4627   H      0.417000    -0.015700     1.200000    -0.007850     1.200000
  4628   H      0.417000    -0.015700     1.200000    -0.007850     1.200000
  4629   O     -0.834000    -0.152000     3.536600    -0.076000     3.536600
  4630   H      0.417000    -0.015700     1.200000    -0.007850     1.200000
  4631   H      0.417000    -0.015700     1.200000    -0.007850     1.200000
  4632   O     -0.834000    -0.152000     3.536600    -0.076000     3.536600
  4633   H      0.417000    -0.015700     1.200000    -0.007850     1.200000
  4634   H      0.417000    -0.015700     1.200000    -0.007850     1.200000
  4635   O     -0.834000    -0.152000     3.536600    -0.076000     3.536600
  4636   H      0.417000    -0.015700     1.200000    -0.007850     1.200000
  4637   H      0.417000    -0.015700     1.200000    -0.007850     1.200000
  4638   O     -0.834000    -0.152000     3.536600    -0.076000     3.536600
  4639   H      0.417000    -0.015700     1.200000    -0.007850     1.200000
  4640   H      0.417000    -0.015700     1.200000    -0.007850     1.200000
  4641   O     -0.834000    -0.152000     3.536600    -0.076000     3.536600
  4642   H      0.417000    -0.015700     1.200000    -0.007850     1.200000
  4643   H      0.417000    -0.015700     1.200000    -0.007850     1.200000
  4644   O     -0.834000    -0.152000     3.536600    -0.076000     3.536600
  4645   H      0.417000    -0.015700     1.200000    -0.007850     1.200000
  4646   H      0.417000    -0.015700     1.200000    -0.007850     1.200000
  4647   O     -0.834000    -0.152000     3.536600    -0.076000     3.536600
  4648   H      0.417000    -0.015700     1.200000    -0.007850     1.200000
  4649   H      0.417000    -0.015700     1.200000    -0.007850     1.200000
  4650   O     -0.834000    -0.152000     3.536600    -0.076000     3.536600
  4651   H      0.417000    -0.015700     1.200000    -0.007850     1.200000
  4652   H      0.417000    -0.015700     1.200000    -0.007850     1.200000
  4653   O     -0.834000    -0.152000     3.536600    -0.076000     3.536600
  4654   H      0.417000    -0.015700     1.200000    -0.007850     1.200000
  4655   H      0.417000    -0.015700     1.200000    -0.007850     1.200000
  4656   O     -0.834000    -0.152000     3.536600    -0.076000     3.536600
  4657   H      0.417000    -0.015700     1.200000    -0.007850     1.200000
  4658   H      0.417000    -0.015700     1.200000    -0.007850     1.200000
  4659   O     -0.834000    -0.152000     3.536600    -0.076000     3.536600
  4660   H      0.417000    -0.015700     1.200000    -0.007850     1.200000
  4661   H      0.417000    -0.015700     1.200000    -0.007850     1.200000
  4662   O     -0.834000    -0.152000     3.536600    -0.076000     3.536600
  4663   H      0.417000    -0.015700     1.200000    -0.007850     1.200000
  4664   H      0.417000    -0.015700     1.200000    -0.007850     1.200000
  4665   O     -0.834000    -0.152000     3.536600    -0.076000     3.536600
  4666   H      0.417000    -0.015700     1.200000    -0.007850     1.200000
  4667   H      0.417000    -0.015700     1.200000    -0.007850     1.200000
  4668   O     -0.834000    -0.152000     3.536600    -0.076000     3.536600
  4669   H      0.417000    -0.015700     1.200000    -0.007850     1.200000
  4670   H      0.417000    -0.015700     1.200000    -0.007850     1.200000
  4671   O     -0.834000    -0.152000     3.536600    -0.076000     3.536600
  4672   H      0.417000    -0.015700     1.200000    -0.007850     1.200000
  4673   H      0.417000    -0.015700     1.200000    -0.007850     1.200000
  4674   O     -0.834000    -0.152000     3.536600    -0.076000     3.536600
  4675   H      0.417000    -0.015700     1.200000    -0.007850     1.200000
  4676   H      0.417000    -0.015700     1.200000    -0.007850     1.200000
  4677   O     -0.834000    -0.152000     3.536600    -0.076000     3.536600
  4678   H      0.417000    -0.015700     1.200000    -0.007850     1.200000
  4679   H      0.417000    -0.015700     1.200000    -0.007850     1.200000
  4680   O     -0.834000    -0.152000     3.536600    -0.076000     3.536600
  4681   H      0.417000    -0.015700     1.200000    -0.007850     1.200000
  4682   H      0.417000    -0.015700     1.200000    -0.007850     1.200000
  4683   O     -0.834000    -0.152000     3.536600    -0.076000     3.536600
  4684   H      0.417000    -0.015700     1.200000    -0.007850     1.200000
  4685   H      0.417000    -0.015700     1.200000    -0.007850     1.200000
  4686   O     -0.834000    -0.152000     3.536600    -0.076000     3.536600
  4687   H      0.417000    -0.015700     1.200000    -0.007850     1.200000
  4688   H      0.417000    -0.015700     1.200000    -0.007850     1.200000
  4689   O     -0.834000    -0.152000     3.536600    -0.076000     3.536600
  4690   H      0.417000    -0.015700     1.200000    -0.007850     1.200000
  4691   H      0.417000    -0.015700     1.200000    -0.007850     1.200000
  4692   O     -0.834000    -0.152000     3.536600    -0.076000     3.536600
  4693   H      0.417000    -0.015700     1.200000    -0.007850     1.200000
  4694   H      0.417000    -0.015700     1.200000    -0.007850     1.200000
  4695   O     -0.834000    -0.152000     3.536600    -0.076000     3.536600
  4696   H      0.417000    -0.015700     1.200000    -0.007850     1.200000
  4697   H      0.417000    -0.015700     1.200000    -0.007850     1.200000
  4698   O     -0.834000    -0.152000     3.536600    -0.076000     3.536600
  4699   H      0.417000    -0.015700     1.200000    -0.007850     1.200000
  4700   H      0.417000    -0.015700     1.200000    -0.007850     1.200000
  4701   O     -0.834000    -0.152000     3.536600    -0.076000     3.536600
  4702   H      0.417000    -0.015700     1.200000    -0.007850     1.200000
  4703   H      0.417000    -0.015700     1.200000    -0.007850     1.200000
  4704   O     -0.834000    -0.152000     3.536600    -0.076000     3.536600
  4705   H      0.417000    -0.015700     1.200000    -0.007850     1.200000
  4706   H      0.417000    -0.015700     1.200000    -0.007850     1.200000
  4707   O     -0.834000    -0.152000     3.536600    -0.076000     3.536600
  4708   H      0.417000    -0.015700     1.200000    -0.007850     1.200000
  4709   H      0.417000    -0.015700     1.200000    -0.007850     1.200000
  4710   O     -0.834000    -0.152000     3.536600    -0.076000     3.536600
  4711   H      0.417000    -0.015700     1.200000    -0.007850     1.200000
  4712   H      0.417000    -0.015700     1.200000    -0.007850     1.200000
  4713   O     -0.834000    -0.152000     3.536600    -0.076000     3.536600
  4714   H      0.417000    -0.015700     1.200000    -0.007850     1.200000
  4715   H      0.417000    -0.015700     1.200000    -0.007850     1.200000
  4716   O     -0.834000    -0.152000     3.536600    -0.076000     3.536600
  4717   H      0.417000    -0.015700     1.200000    -0.007850     1.200000
  4718   H      0.417000    -0.015700     1.200000    -0.007850     1.200000
  4719   O     -0.834000    -0.152000     3.536600    -0.076000     3.536600
  4720   H      0.417000    -0.015700     1.200000    -0.007850     1.200000
  4721   H      0.417000    -0.015700     1.200000    -0.007850     1.200000
  4722   O     -0.834000    -0.152000     3.536600    -0.076000     3.536600
  4723   H      0.417000    -0.015700     1.200000    -0.007850     1.200000
  4724   H      0.417000    -0.015700     1.200000    -0.007850     1.200000
  4725   O     -0.834000    -0.152000     3.536600    -0.076000     3.536600
  4726   H      0.417000    -0.015700     1.200000    -0.007850     1.200000
  4727   H      0.417000    -0.015700     1.200000    -0.007850     1.200000
  4728   O     -0.834000    -0.152000     3.536600    -0.076000     3.536600
  4729   H      0.417000    -0.015700     1.200000    -0.007850     1.200000
  4730   H      0.417000    -0.015700     1.200000    -0.007850     1.200000
  4731   O     -0.834000    -0.152000     3.536600    -0.076000     3.536600
  4732   H      0.417000    -0.015700     1.200000    -0.007850     1.200000
  4733   H      0.417000    -0.015700     1.200000    -0.007850     1.200000
  4734   O     -0.834000    -0.152000     3.536600    -0.076000     3.536600
  4735   H      0.417000    -0.015700     1.200000    -0.007850     1.200000
  4736   H      0.417000    -0.015700     1.200000    -0.007850     1.200000
  4737   O     -0.834000    -0.152000     3.536600    -0.076000     3.536600
  4738   H      0.417000    -0.015700     1.200000    -0.007850     1.200000
  4739   H      0.417000    -0.015700     1.200000    -0.007850     1.200000
  4740   O     -0.834000    -0.152000     3.536600    -0.076000     3.536600
  4741   H      0.417000    -0.015700     1.200000    -0.007850     1.200000
  4742   H      0.417000    -0.015700     1.200000    -0.007850     1.200000
  4743   O     -0.834000    -0.152000     3.536600    -0.076000     3.536600
  4744   H      0.417000    -0.015700     1.200000    -0.007850     1.200000
  4745   H      0.417000    -0.015700     1.200000    -0.007850     1.200000
  4746   O     -0.834000    -0.152000     3.536600    -0.076000     3.536600
  4747   H      0.417000    -0.015700     1.200000    -0.007850     1.200000
  4748   H      0.417000    -0.015700     1.200000    -0.007850     1.200000
  4749   O     -0.834000    -0.152000     3.536600    -0.076000     3.536600
  4750   H      0.417000    -0.015700     1.200000    -0.007850     1.200000
  4751   H      0.417000    -0.015700     1.200000    -0.007850     1.200000
  4752   O     -0.834000    -0.152000     3.536600    -0.076000     3.536600
  4753   H      0.417000    -0.015700     1.200000    -0.007850     1.200000
  4754   H      0.417000    -0.015700     1.200000    -0.007850     1.200000
  4755   O     -0.834000    -0.152000     3.536600    -0.076000     3.536600
  4756   H      0.417000    -0.015700     1.200000    -0.007850     1.200000
  4757   H      0.417000    -0.015700     1.200000    -0.007850     1.200000
  4758   O     -0.834000    -0.152000     3.536600    -0.076000     3.536600
  4759   H      0.417000    -0.015700     1.200000    -0.007850     1.200000
  4760   H      0.417000    -0.015700     1.200000    -0.007850     1.200000
  4761   O     -0.834000    -0.152000     3.536600    -0.076000     3.536600
  4762   H      0.417000    -0.015700     1.200000    -0.007850     1.200000
  4763   H      0.417000    -0.015700     1.200000    -0.007850     1.200000
  4764   O     -0.834000    -0.152000     3.536600    -0.076000     3.536600
  4765   H      0.417000    -0.015700     1.200000    -0.007850     1.200000
  4766   H      0.417000    -0.015700     1.200000    -0.007850     1.200000
  4767   O     -0.834000    -0.152000     3.536600    -0.076000     3.536600
  4768   H      0.417000    -0.015700     1.200000    -0.007850     1.200000
  4769   H      0.417000    -0.015700     1.200000    -0.007850     1.200000
  4770   O     -0.834000    -0.152000     3.536600    -0.076000     3.536600
  4771   H      0.417000    -0.015700     1.200000    -0.007850     1.200000
  4772   H      0.417000    -0.015700     1.200000    -0.007850     1.200000
  4773   O     -0.834000    -0.152000     3.536600    -0.076000     3.536600
  4774   H      0.417000    -0.015700     1.200000    -0.007850     1.200000
  4775   H      0.417000    -0.015700     1.200000    -0.007850     1.200000
  4776   O     -0.834000    -0.152000     3.536600    -0.076000     3.536600
  4777   H      0.417000    -0.015700     1.200000    -0.007850     1.200000
  4778   H      0.417000    -0.015700     1.200000    -0.007850     1.200000
  4779   O     -0.834000    -0.152000     3.536600    -0.076000     3.536600
  4780   H      0.417000    -0.015700     1.200000    -0.007850     1.200000
  4781   H      0.417000    -0.015700     1.200000    -0.007850     1.200000
  4782   O     -0.834000    -0.152000     3.536600    -0.076000     3.536600
  4783   H      0.417000    -0.015700     1.200000    -0.007850     1.200000
  4784   H      0.417000    -0.015700     1.200000    -0.007850     1.200000
  4785   O     -0.834000    -0.152000     3.536600    -0.076000     3.536600
  4786   H      0.417000    -0.015700     1.200000    -0.007850     1.200000
  4787   H      0.417000    -0.015700     1.200000    -0.007850     1.200000
  4788   O     -0.834000    -0.152000     3.536600    -0.076000     3.536600
  4789   H      0.417000    -0.015700     1.200000    -0.007850     1.200000
  4790   H      0.417000    -0.015700     1.200000    -0.007850     1.200000
  4791   O     -0.834000    -0.152000     3.536600    -0.076000     3.536600
  4792   H      0.417000    -0.015700     1.200000    -0.007850     1.200000
  4793   H      0.417000    -0.015700     1.200000    -0.007850     1.200000
  4794   O     -0.834000    -0.152000     3.536600    -0.076000     3.536600
  4795   H      0.417000    -0.015700     1.200000    -0.007850     1.200000
  4796   H      0.417000    -0.015700     1.200000    -0.007850     1.200000
  4797   O     -0.834000    -0.152000     3.536600    -0.076000     3.536600
  4798   H      0.417000    -0.015700     1.200000    -0.007850     1.200000
  4799   H      0.417000    -0.015700     1.200000    -0.007850     1.200000
  4800   O     -0.834000    -0.152000     3.536600    -0.076000     3.536600
  4801   H      0.417000    -0.015700     1.200000    -0.007850     1.200000
  4802   H      0.417000    -0.015700     1.200000    -0.007850     1.200000
  4803   O     -0.834000    -0.152000     3.536600    -0.076000     3.536600
  4804   H      0.417000    -0.015700     1.200000    -0.007850     1.200000
  4805   H      0.417000    -0.015700     1.200000    -0.007850     1.200000
  4806   O     -0.834000    -0.152000     3.536600    -0.076000     3.536600
  4807   H      0.417000    -0.015700     1.200000    -0.007850     1.200000
  4808   H      0.417000    -0.015700     1.200000    -0.007850     1.200000
  4809   O     -0.834000    -0.152000     3.536600    -0.076000     3.536600
  4810   H      0.417000    -0.015700     1.200000    -0.007850     1.200000
  4811   H      0.417000    -0.015700     1.200000    -0.007850     1.200000
  4812   O     -0.834000    -0.152000     3.536600    -0.076000     3.536600
  4813   H      0.417000    -0.015700     1.200000    -0.007850     1.200000
  4814   H      0.417000    -0.015700     1.200000    -0.007850     1.200000
  4815   O     -0.834000    -0.152000     3.536600    -0.076000     3.536600
  4816   H      0.417000    -0.015700     1.200000    -0.007850     1.200000
  4817   H      0.417000    -0.015700     1.200000    -0.007850     1.200000
  4818   O     -0.834000    -0.152000     3.536600    -0.076000     3.536600
  4819   H      0.417000    -0.015700     1.200000    -0.007850     1.200000
  4820   H      0.417000    -0.015700     1.200000    -0.007850     1.200000
  4821   O     -0.834000    -0.152000     3.536600    -0.076000     3.536600
  4822   H      0.417000    -0.015700     1.200000    -0.007850     1.200000
  4823   H      0.417000    -0.015700     1.200000    -0.007850     1.200000
  4824   O     -0.834000    -0.152000     3.536600    -0.076000     3.536600
  4825   H      0.417000    -0.015700     1.200000    -0.007850     1.200000
  4826   H      0.417000    -0.015700     1.200000    -0.007850     1.200000
  4827   O     -0.834000    -0.152000     3.536600    -0.076000     3.536600
  4828   H      0.417000    -0.015700     1.200000    -0.007850     1.200000
  4829   H      0.417000    -0.015700     1.200000    -0.007850     1.200000
  4830   O     -0.834000    -0.152000     3.536600    -0.076000     3.536600
  4831   H      0.417000    -0.015700     1.200000    -0.007850     1.200000
  4832   H      0.417000    -0.015700     1.200000    -0.007850     1.200000
  4833   O     -0.834000    -0.152000     3.536600    -0.076000     3.536600
  4834   H      0.417000    -0.015700     1.200000    -0.007850     1.200000
  4835   H      0.417000    -0.015700     1.200000    -0.007850     1.200000
  4836   O     -0.834000    -0.152000     3.536600    -0.076000     3.536600
  4837   H      0.417000    -0.015700     1.200000    -0.007850     1.200000
  4838   H      0.417000    -0.015700     1.200000    -0.007850     1.200000
  4839   O     -0.834000    -0.152000     3.536600    -0.076000     3.536600
  4840   H      0.417000    -0.015700     1.200000    -0.007850     1.200000
  4841   H      0.417000    -0.015700     1.200000    -0.007850     1.200000
  4842   O     -0.834000    -0.152000     3.536600    -0.076000     3.536600
  4843   H      0.417000    -0.015700     1.200000    -0.007850     1.200000
  4844   H      0.417000    -0.015700     1.200000    -0.007850     1.200000
  4845   O     -0.834000    -0.152000     3.536600    -0.076000     3.536600
  4846   H      0.417000    -0.015700     1.200000    -0.007850     1.200000
  4847   H      0.417000    -0.015700     1.200000    -0.007850     1.200000
  4848   O     -0.834000    -0.152000     3.536600    -0.076000     3.536600
  4849   H      0.417000    -0.015700     1.200000    -0.007850     1.200000
  4850   H      0.417000    -0.015700     1.200000    -0.007850     1.200000
  4851   O     -0.834000    -0.152000     3.536600    -0.076000     3.536600
  4852   H      0.417000    -0.015700     1.200000    -0.007850     1.200000
  4853   H      0.417000    -0.015700     1.200000    -0.007850     1.200000
  4854   O     -0.834000    -0.152000     3.536600    -0.076000     3.536600
  4855   H      0.417000    -0.015700     1.200000    -0.007850     1.200000
  4856   H      0.417000    -0.015700     1.200000    -0.007850     1.200000
  4857   O     -0.834000    -0.152000     3.536600    -0.076000     3.536600
  4858   H      0.417000    -0.015700     1.200000    -0.007850     1.200000
  4859   H      0.417000    -0.015700     1.200000    -0.007850     1.200000
  4860   O     -0.834000    -0.152000     3.536600    -0.076000     3.536600
  4861   H      0.417000    -0.015700     1.200000    -0.007850     1.200000
  4862   H      0.417000    -0.015700     1.200000    -0.007850     1.200000
  4863   O     -0.834000    -0.152000     3.536600    -0.076000     3.536600
  4864   H      0.417000    -0.015700     1.200000    -0.007850     1.200000
  4865   H      0.417000    -0.015700     1.200000    -0.007850     1.200000
  4866   O     -0.834000    -0.152000     3.536600    -0.076000     3.536600
  4867   H      0.417000    -0.015700     1.200000    -0.007850     1.200000
  4868   H      0.417000    -0.015700     1.200000    -0.007850     1.200000
  4869   O     -0.834000    -0.152000     3.536600    -0.076000     3.536600
  4870   H      0.417000    -0.015700     1.200000    -0.007850     1.200000
  4871   H      0.417000    -0.015700     1.200000    -0.007850     1.200000
  4872   O     -0.834000    -0.152000     3.536600    -0.076000     3.536600
  4873   H      0.417000    -0.015700     1.200000    -0.007850     1.200000
  4874   H      0.417000    -0.015700     1.200000    -0.007850     1.200000
  4875   O     -0.834000    -0.152000     3.536600    -0.076000     3.536600
  4876   H      0.417000    -0.015700     1.200000    -0.007850     1.200000
  4877   H      0.417000    -0.015700     1.200000    -0.007850     1.200000
  4878   O     -0.834000    -0.152000     3.536600    -0.076000     3.536600
  4879   H      0.417000    -0.015700     1.200000    -0.007850     1.200000
  4880   H      0.417000    -0.015700     1.200000    -0.007850     1.200000
  4881   O     -0.834000    -0.152000     3.536600    -0.076000     3.536600
  4882   H      0.417000    -0.015700     1.200000    -0.007850     1.200000
  4883   H      0.417000    -0.015700     1.200000    -0.007850     1.200000
  4884   O     -0.834000    -0.152000     3.536600    -0.076000     3.536600
  4885   H      0.417000    -0.015700     1.200000    -0.007850     1.200000
  4886   H      0.417000    -0.015700     1.200000    -0.007850     1.200000
  4887   O     -0.834000    -0.152000     3.536600    -0.076000     3.536600
  4888   H      0.417000    -0.015700     1.200000    -0.007850     1.200000
  4889   H      0.417000    -0.015700     1.200000    -0.007850     1.200000
  4890   O     -0.834000    -0.152000     3.536600    -0.076000     3.536600
  4891   H      0.417000    -0.015700     1.200000    -0.007850     1.200000
  4892   H      0.417000    -0.015700     1.200000    -0.007850     1.200000
  4893   O     -0.834000    -0.152000     3.536600    -0.076000     3.536600
  4894   H      0.417000    -0.015700     1.200000    -0.007850     1.200000
  4895   H      0.417000    -0.015700     1.200000    -0.007850     1.200000
  4896   O     -0.834000    -0.152000     3.536600    -0.076000     3.536600
  4897   H      0.417000    -0.015700     1.200000    -0.007850     1.200000
  4898   H      0.417000    -0.015700     1.200000    -0.007850     1.200000
  4899   O     -0.834000    -0.152000     3.536600    -0.076000     3.536600
  4900   H      0.417000    -0.015700     1.200000    -0.007850     1.200000
  4901   H      0.417000    -0.015700     1.200000    -0.007850     1.200000
  4902   O     -0.834000    -0.152000     3.536600    -0.076000     3.536600
  4903   H      0.417000    -0.015700     1.200000    -0.007850     1.200000
  4904   H      0.417000    -0.015700     1.200000    -0.007850     1.200000
  4905   O     -0.834000    -0.152000     3.536600    -0.076000     3.536600
  4906   H      0.417000    -0.015700     1.200000    -0.007850     1.200000
  4907   H      0.417000    -0.015700     1.200000    -0.007850     1.200000
  4908   O     -0.834000    -0.152000     3.536600    -0.076000     3.536600
  4909   H      0.417000    -0.015700     1.200000    -0.007850     1.200000
  4910   H      0.417000    -0.015700     1.200000    -0.007850     1.200000
  4911   O     -0.834000    -0.152000     3.536600    -0.076000     3.536600
  4912   H      0.417000    -0.015700     1.200000    -0.007850     1.200000
  4913   H      0.417000    -0.015700     1.200000    -0.007850     1.200000
  4914   O     -0.834000    -0.152000     3.536600    -0.076000     3.536600
  4915   H      0.417000    -0.015700     1.200000    -0.007850     1.200000
  4916   H      0.417000    -0.015700     1.200000    -0.007850     1.200000
  4917   O     -0.834000    -0.152000     3.536600    -0.076000     3.536600
  4918   H      0.417000    -0.015700     1.200000    -0.007850     1.200000
  4919   H      0.417000    -0.015700     1.200000    -0.007850     1.200000
  4920   O     -0.834000    -0.152000     3.536600    -0.076000     3.536600
  4921   H      0.417000    -0.015700     1.200000    -0.007850     1.200000
  4922   H      0.417000    -0.015700     1.200000    -0.007850     1.200000
  4923   O     -0.834000    -0.152000     3.536600    -0.076000     3.536600
  4924   H      0.417000    -0.015700     1.200000    -0.007850     1.200000
  4925   H      0.417000    -0.015700     1.200000    -0.007850     1.200000
  4926   O     -0.834000    -0.152000     3.536600    -0.076000     3.536600
  4927   H      0.417000    -0.015700     1.200000    -0.007850     1.200000
  4928   H      0.417000    -0.015700     1.200000    -0.007850     1.200000
  4929   O     -0.834000    -0.152000     3.536600    -0.076000     3.536600
  4930   H      0.417000    -0.015700     1.200000    -0.007850     1.200000
  4931   H      0.417000    -0.015700     1.200000    -0.007850     1.200000
  4932   O     -0.834000    -0.152000     3.536600    -0.076000     3.536600
  4933   H      0.417000    -0.015700     1.200000    -0.007850     1.200000
  4934   H      0.417000    -0.015700     1.200000    -0.007850     1.200000
  4935   O     -0.834000    -0.152000     3.536600    -0.076000     3.536600
  4936   H      0.417000    -0.015700     1.200000    -0.007850     1.200000
  4937   H      0.417000    -0.015700     1.200000    -0.007850     1.200000
  4938   O     -0.834000    -0.152000     3.536600    -0.076000     3.536600
  4939   H      0.417000    -0.015700     1.200000    -0.007850     1.200000
  4940   H      0.417000    -0.015700     1.200000    -0.007850     1.200000
  4941   O     -0.834000    -0.152000     3.536600    -0.076000     3.536600
  4942   H      0.417000    -0.015700     1.200000    -0.007850     1.200000
  4943   H      0.417000    -0.015700     1.200000    -0.007850     1.200000
  4944   O     -0.834000    -0.152000     3.536600    -0.076000     3.536600
  4945   H      0.417000    -0.015700     1.200000    -0.007850     1.200000
  4946   H      0.417000    -0.015700     1.200000    -0.007850     1.200000
  4947   O     -0.834000    -0.152000     3.536600    -0.076000     3.536600
  4948   H      0.417000    -0.015700     1.200000    -0.007850     1.200000
  4949   H      0.417000    -0.015700     1.200000    -0.007850     1.200000
  4950   O     -0.834000    -0.152000     3.536600    -0.076000     3.536600
  4951   H      0.417000    -0.015700     1.200000    -0.007850     1.200000
  4952   H      0.417000    -0.015700     1.200000    -0.007850     1.200000
  4953   O     -0.834000    -0.152000     3.536600    -0.076000     3.536600
  4954   H      0.417000    -0.015700     1.200000    -0.007850     1.200000
  4955   H      0.417000    -0.015700     1.200000    -0.007850     1.200000
  4956   O     -0.834000    -0.152000     3.536600    -0.076000     3.536600
  4957   H      0.417000    -0.015700     1.200000    -0.007850     1.200000
  4958   H      0.417000    -0.015700     1.200000    -0.007850     1.200000
  4959   O     -0.834000    -0.152000     3.536600    -0.076000     3.536600
  4960   H      0.417000    -0.015700     1.200000    -0.007850     1.200000
  4961   H      0.417000    -0.015700     1.200000    -0.007850     1.200000
  4962   O     -0.834000    -0.152000     3.536600    -0.076000     3.536600
  4963   H      0.417000    -0.015700     1.200000    -0.007850     1.200000
  4964   H      0.417000    -0.015700     1.200000    -0.007850     1.200000
  4965   O     -0.834000    -0.152000     3.536600    -0.076000     3.536600
  4966   H      0.417000    -0.015700     1.200000    -0.007850     1.200000
  4967   H      0.417000    -0.015700     1.200000    -0.007850     1.200000
  4968   O     -0.834000    -0.152000     3.536600    -0.076000     3.536600
  4969   H      0.417000    -0.015700     1.200000    -0.007850     1.200000
  4970   H      0.417000    -0.015700     1.200000    -0.007850     1.200000
  4971   O     -0.834000    -0.152000     3.536600    -0.076000     3.536600
  4972   H      0.417000    -0.015700     1.200000    -0.007850     1.200000
  4973   H      0.417000    -0.015700     1.200000    -0.007850     1.200000
  4974   O     -0.834000    -0.152000     3.536600    -0.076000     3.536600
  4975   H      0.417000    -0.015700     1.200000    -0.007850     1.200000
  4976   H      0.417000    -0.015700     1.200000    -0.007850     1.200000
  4977   O     -0.834000    -0.152000     3.536600    -0.076000     3.536600
  4978   H      0.417000    -0.015700     1.200000    -0.007850     1.200000
  4979   H      0.417000    -0.015700     1.200000    -0.007850     1.200000
  4980   O     -0.834000    -0.152000     3.536600    -0.076000     3.536600
  4981   H      0.417000    -0.015700     1.200000    -0.007850     1.200000
  4982   H      0.417000    -0.015700     1.200000    -0.007850     1.200000
  4983   O     -0.834000    -0.152000     3.536600    -0.076000     3.536600
  4984   H      0.417000    -0.015700     1.200000    -0.007850     1.200000
  4985   H      0.417000    -0.015700     1.200000    -0.007850     1.200000
  4986   O     -0.834000    -0.152000     3.536600    -0.076000     3.536600
  4987   H      0.417000    -0.015700     1.200000    -0.007850     1.200000
  4988   H      0.417000    -0.015700     1.200000    -0.007850     1.200000
  4989   O     -0.834000    -0.152000     3.536600    -0.076000     3.536600
  4990   H      0.417000    -0.015700     1.200000    -0.007850     1.200000
  4991   H      0.417000    -0.015700     1.200000    -0.007850     1.200000
  4992   O     -0.834000    -0.152000     3.536600    -0.076000     3.536600
  4993   H      0.417000    -0.015700     1.200000    -0.007850     1.200000
  4994   H      0.417000    -0.015700     1.200000    -0.007850     1.200000
  4995   O     -0.834000    -0.152000     3.536600    -0.076000     3.536600
  4996   H      0.417000    -0.015700     1.200000    -0.007850     1.200000
  4997   H      0.417000    -0.015700     1.200000    -0.007850     1.200000
  4998   O     -0.834000    -0.152000     3.536600    -0.076000     3.536600
  4999   H      0.417000    -0.015700     1.200000    -0.007850     1.200000
  5000   H      0.417000    -0.015700     1.200000    -0.007850     1.200000
  5001   O     -0.834000    -0.152000     3.536600    -0.076000     3.536600
  5002   H      0.417000    -0.015700     1.200000    -0.007850     1.200000
  5003   H      0.417000    -0.015700     1.200000    -0.007850     1.200000
  5004   O     -0.834000    -0.152000     3.536600    -0.076000     3.536600
  5005   H      0.417000    -0.015700     1.200000    -0.007850     1.200000
  5006   H      0.417000    -0.015700     1.200000    -0.007850     1.200000
  5007   O     -0.834000    -0.152000     3.536600    -0.076000     3.536600
  5008   H      0.417000    -0.015700     1.200000    -0.007850     1.200000
  5009   H      0.417000    -0.015700     1.200000    -0.007850     1.200000
  5010   O     -0.834000    -0.152000     3.536600    -0.076000     3.536600
  5011   H      0.417000    -0.015700     1.200000    -0.007850     1.200000
  5012   H      0.417000    -0.015700     1.200000    -0.007850     1.200000
  5013   O     -0.834000    -0.152000     3.536600    -0.076000     3.536600
  5014   H      0.417000    -0.015700     1.200000    -0.007850     1.200000
  5015   H      0.417000    -0.015700     1.200000    -0.007850     1.200000
  5016   O     -0.834000    -0.152000     3.536600    -0.076000     3.536600
  5017   H      0.417000    -0.015700     1.200000    -0.007850     1.200000
  5018   H      0.417000    -0.015700     1.200000    -0.007850     1.200000
  5019   O     -0.834000    -0.152000     3.536600    -0.076000     3.536600
  5020   H      0.417000    -0.015700     1.200000    -0.007850     1.200000
  5021   H      0.417000    -0.015700     1.200000    -0.007850     1.200000
  5022   O     -0.834000    -0.152000     3.536600    -0.076000     3.536600
  5023   H      0.417000    -0.015700     1.200000    -0.007850     1.200000
  5024   H      0.417000    -0.015700     1.200000    -0.007850     1.200000
  5025   O     -0.834000    -0.152000     3.536600    -0.076000     3.536600
  5026   H      0.417000    -0.015700     1.200000    -0.007850     1.200000
  5027   H      0.417000    -0.015700     1.200000    -0.007850     1.200000
  5028   O     -0.834000    -0.152000     3.536600    -0.076000     3.536600
  5029   H      0.417000    -0.015700     1.200000    -0.007850     1.200000
  5030   H      0.417000    -0.015700     1.200000    -0.007850     1.200000
  5031   O     -0.834000    -0.152000     3.536600    -0.076000     3.536600
  5032   H      0.417000    -0.015700     1.200000    -0.007850     1.200000
  5033   H      0.417000    -0.015700     1.200000    -0.007850     1.200000
  5034   O     -0.834000    -0.152000     3.536600    -0.076000     3.536600
  5035   H      0.417000    -0.015700     1.200000    -0.007850     1.200000
  5036   H      0.417000    -0.015700     1.200000    -0.007850     1.200000
  5037   O     -0.834000    -0.152000     3.536600    -0.076000     3.536600
  5038   H      0.417000    -0.015700     1.200000    -0.007850     1.200000
  5039   H      0.417000    -0.015700     1.200000    -0.007850     1.200000
  5040   O     -0.834000    -0.152000     3.536600    -0.076000     3.536600
  5041   H      0.417000    -0.015700     1.200000    -0.007850     1.200000
  5042   H      0.417000    -0.015700     1.200000    -0.007850     1.200000
  5043   O     -0.834000    -0.152000     3.536600    -0.076000     3.536600
  5044   H      0.417000    -0.015700     1.200000    -0.007850     1.200000
  5045   H      0.417000    -0.015700     1.200000    -0.007850     1.200000
  5046   O     -0.834000    -0.152000     3.536600    -0.076000     3.536600
  5047   H      0.417000    -0.015700     1.200000    -0.007850     1.200000
  5048   H      0.417000    -0.015700     1.200000    -0.007850     1.200000
  5049   O     -0.834000    -0.152000     3.536600    -0.076000     3.536600
  5050   H      0.417000    -0.015700     1.200000    -0.007850     1.200000
  5051   H      0.417000    -0.015700     1.200000    -0.007850     1.200000
  5052   O     -0.834000    -0.152000     3.536600    -0.076000     3.536600
  5053   H      0.417000    -0.015700     1.200000    -0.007850     1.200000
  5054   H      0.417000    -0.015700     1.200000    -0.007850     1.200000
  5055   O     -0.834000    -0.152000     3.536600    -0.076000     3.536600
  5056   H      0.417000    -0.015700     1.200000    -0.007850     1.200000
  5057   H      0.417000    -0.015700     1.200000    -0.007850     1.200000
  5058   O     -0.834000    -0.152000     3.536600    -0.076000     3.536600
  5059   H      0.417000    -0.015700     1.200000    -0.007850     1.200000
  5060   H      0.417000    -0.015700     1.200000    -0.007850     1.200000
  5061   O     -0.834000    -0.152000     3.536600    -0.076000     3.536600
  5062   H      0.417000    -0.015700     1.200000    -0.007850     1.200000
  5063   H      0.417000    -0.015700     1.200000    -0.007850     1.200000
  5064   O     -0.834000    -0.152000     3.536600    -0.076000     3.536600
  5065   H      0.417000    -0.015700     1.200000    -0.007850     1.200000
  5066   H      0.417000    -0.015700     1.200000    -0.007850     1.200000
  5067   O     -0.834000    -0.152000     3.536600    -0.076000     3.536600
  5068   H      0.417000    -0.015700     1.200000    -0.007850     1.200000
  5069   H      0.417000    -0.015700     1.200000    -0.007850     1.200000
  5070   O     -0.834000    -0.152000     3.536600    -0.076000     3.536600
  5071   H      0.417000    -0.015700     1.200000    -0.007850     1.200000
  5072   H      0.417000    -0.015700     1.200000    -0.007850     1.200000
  5073   O     -0.834000    -0.152000     3.536600    -0.076000     3.536600
  5074   H      0.417000    -0.015700     1.200000    -0.007850     1.200000
  5075   H      0.417000    -0.015700     1.200000    -0.007850     1.200000
  5076   O     -0.834000    -0.152000     3.536600    -0.076000     3.536600
  5077   H      0.417000    -0.015700     1.200000    -0.007850     1.200000
  5078   H      0.417000    -0.015700     1.200000    -0.007850     1.200000
  5079   O     -0.834000    -0.152000     3.536600    -0.076000     3.536600
  5080   H      0.417000    -0.015700     1.200000    -0.007850     1.200000
  5081   H      0.417000    -0.015700     1.200000    -0.007850     1.200000
  5082   O     -0.834000    -0.152000     3.536600    -0.076000     3.536600
  5083   H      0.417000    -0.015700     1.200000    -0.007850     1.200000
  5084   H      0.417000    -0.015700     1.200000    -0.007850     1.200000
  5085   O     -0.834000    -0.152000     3.536600    -0.076000     3.536600
  5086   H      0.417000    -0.015700     1.200000    -0.007850     1.200000
  5087   H      0.417000    -0.015700     1.200000    -0.007850     1.200000
  5088   O     -0.834000    -0.152000     3.536600    -0.076000     3.536600
  5089   H      0.417000    -0.015700     1.200000    -0.007850     1.200000
  5090   H      0.417000    -0.015700     1.200000    -0.007850     1.200000
  5091   O     -0.834000    -0.152000     3.536600    -0.076000     3.536600
  5092   H      0.417000    -0.015700     1.200000    -0.007850     1.200000
  5093   H      0.417000    -0.015700     1.200000    -0.007850     1.200000
  5094   O     -0.834000    -0.152000     3.536600    -0.076000     3.536600
  5095   H      0.417000    -0.015700     1.200000    -0.007850     1.200000
  5096   H      0.417000    -0.015700     1.200000    -0.007850     1.200000
  5097   O     -0.834000    -0.152000     3.536600    -0.076000     3.536600
  5098   H      0.417000    -0.015700     1.200000    -0.007850     1.200000
  5099   H      0.417000    -0.015700     1.200000    -0.007850     1.200000
  5100   O     -0.834000    -0.152000     3.536600    -0.076000     3.536600
  5101   H      0.417000    -0.015700     1.200000    -0.007850     1.200000
  5102   H      0.417000    -0.015700     1.200000    -0.007850     1.200000
  5103   O     -0.834000    -0.152000     3.536600    -0.076000     3.536600
  5104   H      0.417000    -0.015700     1.200000    -0.007850     1.200000
  5105   H      0.417000    -0.015700     1.200000    -0.007850     1.200000
  5106   O     -0.834000    -0.152000     3.536600    -0.076000     3.536600
  5107   H      0.417000    -0.015700     1.200000    -0.007850     1.200000
  5108   H      0.417000    -0.015700     1.200000    -0.007850     1.200000
  5109   O     -0.834000    -0.152000     3.536600    -0.076000     3.536600
  5110   H      0.417000    -0.015700     1.200000    -0.007850     1.200000
  5111   H      0.417000    -0.015700     1.200000    -0.007850     1.200000
  5112   O     -0.834000    -0.152000     3.536600    -0.076000     3.536600
  5113   H      0.417000    -0.015700     1.200000    -0.007850     1.200000
  5114   H      0.417000    -0.015700     1.200000    -0.007850     1.200000
  5115   O     -0.834000    -0.152000     3.536600    -0.076000     3.536600
  5116   H      0.417000    -0.015700     1.200000    -0.007850     1.200000
  5117   H      0.417000    -0.015700     1.200000    -0.007850     1.200000
  5118   O     -0.834000    -0.152000     3.536600    -0.076000     3.536600
  5119   H      0.417000    -0.015700     1.200000    -0.007850     1.200000
  5120   H      0.417000    -0.015700     1.200000    -0.007850     1.200000
  5121   O     -0.834000    -0.152000     3.536600    -0.076000     3.536600
  5122   H      0.417000    -0.015700     1.200000    -0.007850     1.200000
  5123   H      0.417000    -0.015700     1.200000    -0.007850     1.200000
  5124   O     -0.834000    -0.152000     3.536600    -0.076000     3.536600
  5125   H      0.417000    -0.015700     1.200000    -0.007850     1.200000
  5126   H      0.417000    -0.015700     1.200000    -0.007850     1.200000
  5127   O     -0.834000    -0.152000     3.536600    -0.076000     3.536600
  5128   H      0.417000    -0.015700     1.200000    -0.007850     1.200000
  5129   H      0.417000    -0.015700     1.200000    -0.007850     1.200000
  5130   O     -0.834000    -0.152000     3.536600    -0.076000     3.536600
  5131   H      0.417000    -0.015700     1.200000    -0.007850     1.200000
  5132   H      0.417000    -0.015700     1.200000    -0.007850     1.200000
  5133   O     -0.834000    -0.152000     3.536600    -0.076000     3.536600
  5134   H      0.417000    -0.015700     1.200000    -0.007850     1.200000
  5135   H      0.417000    -0.015700     1.200000    -0.007850     1.200000
  5136   O     -0.834000    -0.152000     3.536600    -0.076000     3.536600
  5137   H      0.417000    -0.015700     1.200000    -0.007850     1.200000
  5138   H      0.417000    -0.015700     1.200000    -0.007850     1.200000
  5139   O     -0.834000    -0.152000     3.536600    -0.076000     3.536600
  5140   H      0.417000    -0.015700     1.200000    -0.007850     1.200000
  5141   H      0.417000    -0.015700     1.200000    -0.007850     1.200000
  5142   O     -0.834000    -0.152000     3.536600    -0.076000     3.536600
  5143   H      0.417000    -0.015700     1.200000    -0.007850     1.200000
  5144   H      0.417000    -0.015700     1.200000    -0.007850     1.200000
  5145   O     -0.834000    -0.152000     3.536600    -0.076000     3.536600
  5146   H      0.417000    -0.015700     1.200000    -0.007850     1.200000
  5147   H      0.417000    -0.015700     1.200000    -0.007850     1.200000
  5148   O     -0.834000    -0.152000     3.536600    -0.076000     3.536600
  5149   H      0.417000    -0.015700     1.200000    -0.007850     1.200000
  5150   H      0.417000    -0.015700     1.200000    -0.007850     1.200000
  5151   O     -0.834000    -0.152000     3.536600    -0.076000     3.536600
  5152   H      0.417000    -0.015700     1.200000    -0.007850     1.200000
  5153   H      0.417000    -0.015700     1.200000    -0.007850     1.200000
  5154   O     -0.834000    -0.152000     3.536600    -0.076000     3.536600
  5155   H      0.417000    -0.015700     1.200000    -0.007850     1.200000
  5156   H      0.417000    -0.015700     1.200000    -0.007850     1.200000
  5157   O     -0.834000    -0.152000     3.536600    -0.076000     3.536600
  5158   H      0.417000    -0.015700     1.200000    -0.007850     1.200000
  5159   H      0.417000    -0.015700     1.200000    -0.007850     1.200000
  5160   O     -0.834000    -0.152000     3.536600    -0.076000     3.536600
  5161   H      0.417000    -0.015700     1.200000    -0.007850     1.200000
  5162   H      0.417000    -0.015700     1.200000    -0.007850     1.200000
  5163   O     -0.834000    -0.152000     3.536600    -0.076000     3.536600
  5164   H      0.417000    -0.015700     1.200000    -0.007850     1.200000
  5165   H      0.417000    -0.015700     1.200000    -0.007850     1.200000
  5166   O     -0.834000    -0.152000     3.536600    -0.076000     3.536600
  5167   H      0.417000    -0.015700     1.200000    -0.007850     1.200000
  5168   H      0.417000    -0.015700     1.200000    -0.007850     1.200000
  5169   O     -0.834000    -0.152000     3.536600    -0.076000     3.536600
  5170   H      0.417000    -0.015700     1.200000    -0.007850     1.200000
  5171   H      0.417000    -0.015700     1.200000    -0.007850     1.200000
  5172   O     -0.834000    -0.152000     3.536600    -0.076000     3.536600
  5173   H      0.417000    -0.015700     1.200000    -0.007850     1.200000
  5174   H      0.417000    -0.015700     1.200000    -0.007850     1.200000
  5175   O     -0.834000    -0.152000     3.536600    -0.076000     3.536600
  5176   H      0.417000    -0.015700     1.200000    -0.007850     1.200000
  5177   H      0.417000    -0.015700     1.200000    -0.007850     1.200000
  5178   O     -0.834000    -0.152000     3.536600    -0.076000     3.536600
  5179   H      0.417000    -0.015700     1.200000    -0.007850     1.200000
  5180   H      0.417000    -0.015700     1.200000    -0.007850     1.200000
  5181   O     -0.834000    -0.152000     3.536600    -0.076000     3.536600
  5182   H      0.417000    -0.015700     1.200000    -0.007850     1.200000
  5183   H      0.417000    -0.015700     1.200000    -0.007850     1.200000
  5184   O     -0.834000    -0.152000     3.536600    -0.076000     3.536600
  5185   H      0.417000    -0.015700     1.200000    -0.007850     1.200000
  5186   H      0.417000    -0.015700     1.200000    -0.007850     1.200000
  5187   O     -0.834000    -0.152000     3.536600    -0.076000     3.536600
  5188   H      0.417000    -0.015700     1.200000    -0.007850     1.200000
  5189   H      0.417000    -0.015700     1.200000    -0.007850     1.200000
  5190   O     -0.834000    -0.152000     3.536600    -0.076000     3.536600
  5191   H      0.417000    -0.015700     1.200000    -0.007850     1.200000
  5192   H      0.417000    -0.015700     1.200000    -0.007850     1.200000
  5193   O     -0.834000    -0.152000     3.536600    -0.076000     3.536600
  5194   H      0.417000    -0.015700     1.200000    -0.007850     1.200000
[truncated: 7,086,522 more chars]
