# Supplementary material for: Correlating Structure with Spectroscopy in Ascorbate Peroxidase Compound II
Source: J Am Chem Soc. 2024 Mar 26;146(14):9640–56. doi: 10.1021/jacs.3c13169 (PMC11009960; doi:10.1021/jacs.3c13169)
Supplement: Supplementary file 5 — ja3c13169_si_005.pdb [file ja3c13169_si_005.pdb]

REMARK   3 REFINEMENT Structure from ORCA job: Mur_M26_APX_FeIV_O_is
ATOM      1  N   GLY     1      60.131  25.186  34.854  0.00  0.00           N
ATOM      2  H1  GLY     1      60.334  25.640  33.972  0.00  0.00           H
ATOM      3  H2  GLY     1      59.894  24.217  34.692  0.00  0.00           H
ATOM      4  H3  GLY     1      59.336  25.655  35.271  0.00  0.00           H
ATOM      5  CA  GLY     1      61.308  25.294  35.740  0.00  0.00           C
ATOM      6  HA2 GLY     1      61.066  24.903  36.728  0.00  0.00           H
ATOM      7  HA3 GLY     1      62.139  24.731  35.319  0.00  0.00           H
ATOM      8  C   GLY     1      61.724  26.743  35.852  0.00  0.00           C
ATOM      9  O   GLY     1      61.780  27.400  34.825  0.00  0.00           O
ATOM     10  N   LYS     2      61.987  27.225  37.070  0.00  0.00           N
ATOM     11  H   LYS     2      61.969  26.607  37.870  0.00  0.00           H
ATOM     12  CA  LYS     2      62.474  28.587  37.305  0.00  0.00           C
ATOM     13  HA  LYS     2      62.496  29.119  36.354  0.00  0.00           H
ATOM     14  CB  LYS     2      61.548  29.362  38.253  0.00  0.00           C
ATOM     15  HB2 LYS     2      61.520  28.831  39.206  0.00  0.00           H
ATOM     16  HB3 LYS     2      61.972  30.349  38.446  0.00  0.00           H
ATOM     17  CG  LYS     2      60.105  29.521  37.759  0.00  0.00           C
ATOM     18  HG2 LYS     2      59.771  28.621  37.242  0.00  0.00           H
ATOM     19  HG3 LYS     2      59.469  29.661  38.634  0.00  0.00           H
ATOM     20  CD  LYS     2      59.938  30.741  36.858  0.00  0.00           C
ATOM     21  HD2 LYS     2      60.210  31.653  37.391  0.00  0.00           H
ATOM     22  HD3 LYS     2      60.578  30.627  35.980  0.00  0.00           H
ATOM     23  CE  LYS     2      58.480  30.811  36.426  0.00  0.00           C
ATOM     24  HE2 LYS     2      58.109  29.803  36.230  0.00  0.00           H
ATOM     25  HE3 LYS     2      57.900  31.240  37.245  0.00  0.00           H
ATOM     26  NZ  LYS     2      58.310  31.630  35.221  0.00  0.00           N
ATOM     27  HZ1 LYS     2      58.755  31.194  34.426  0.00  0.00           H
ATOM     28  HZ2 LYS     2      57.326  31.782  35.036  0.00  0.00           H
ATOM     29  HZ3 LYS     2      58.746  32.541  35.343  0.00  0.00           H
ATOM     30  C   LYS     2      63.892  28.568  37.866  0.00  0.00           C
ATOM     31  O   LYS     2      64.202  27.792  38.770  0.00  0.00           O
ATOM     32  N   SER     3      64.718  29.454  37.330  0.00  0.00           N
ATOM     33  H   SER     3      64.330  30.024  36.579  0.00  0.00           H
ATOM     34  CA  SER     3      66.111  29.697  37.682  0.00  0.00           C
ATOM     35  HA  SER     3      66.382  29.108  38.559  0.00  0.00           H
ATOM     36  CB  SER     3      67.021  29.284  36.524  0.00  0.00           C
ATOM     37  HB2 SER     3      66.826  28.240  36.272  0.00  0.00           H
ATOM     38  HB3 SER     3      66.819  29.898  35.644  0.00  0.00           H
ATOM     39  OG  SER     3      68.375  29.416  36.912  0.00  0.00           O
ATOM     40  HG  SER     3      68.580  30.359  36.949  0.00  0.00           H
ATOM     41  C   SER     3      66.273  31.174  38.004  0.00  0.00           C
ATOM     42  O   SER     3      66.500  32.009  37.128  0.00  0.00           O
ATOM     43  N   TYR     4      66.088  31.525  39.268  0.00  0.00           N
ATOM     44  H   TYR     4      65.858  30.829  39.959  0.00  0.00           H
ATOM     45  CA  TYR     4      66.007  32.932  39.617  0.00  0.00           C
ATOM     46  HA  TYR     4      65.317  33.396  38.918  0.00  0.00           H
ATOM     47  CB  TYR     4      65.414  33.090  41.006  0.00  0.00           C
ATOM     48  HB2 TYR     4      66.098  32.669  41.755  0.00  0.00           H
ATOM     49  HB3 TYR     4      65.313  34.156  41.231  0.00  0.00           H
ATOM     50  CG  TYR     4      64.050  32.450  41.120  0.00  0.00           C
ATOM     51  CD1 TYR     4      62.947  33.041  40.477  0.00  0.00           C
ATOM     52  HD1 TYR     4      63.074  33.950  39.906  0.00  0.00           H
ATOM     53  CE1 TYR     4      61.672  32.456  40.571  0.00  0.00           C
ATOM     54  HE1 TYR     4      60.830  32.908  40.072  0.00  0.00           H
ATOM     55  CZ  TYR     4      61.494  31.273  41.314  0.00  0.00           C
ATOM     56  OH  TYR     4      60.265  30.703  41.427  0.00  0.00           O
ATOM     57  HH  TYR     4      59.576  31.229  40.964  0.00  0.00           H
ATOM     58  CE2 TYR     4      62.602  30.679  41.949  0.00  0.00           C
ATOM     59  HE2 TYR     4      62.455  29.772  42.514  0.00  0.00           H
ATOM     60  CD2 TYR     4      63.878  31.262  41.849  0.00  0.00           C
ATOM     61  HD2 TYR     4      64.720  30.795  42.340  0.00  0.00           H
ATOM     62  C   TYR     4      67.368  33.606  39.486  0.00  0.00           C
ATOM     63  O   TYR     4      68.387  33.002  39.838  0.00  0.00           O
ATOM     64  N   PRO     5      67.395  34.850  38.992  0.00  0.00           N
ATOM     65  CD  PRO     5      66.249  35.670  38.614  0.00  0.00           C
ATOM     66  HD2 PRO     5      65.473  35.665  39.380  0.00  0.00           H
ATOM     67  HD3 PRO     5      65.851  35.327  37.658  0.00  0.00           H
ATOM     68  CG  PRO     5      66.829  37.078  38.463  0.00  0.00           C
ATOM     69  HG2 PRO     5      66.848  37.562  39.445  0.00  0.00           H
ATOM     70  HG3 PRO     5      66.281  37.704  37.751  0.00  0.00           H
ATOM     71  CB  PRO     5      68.270  36.815  38.012  0.00  0.00           C
ATOM     72  HB2 PRO     5      68.936  37.666  38.209  0.00  0.00           H
ATOM     73  HB3 PRO     5      68.294  36.587  36.939  0.00  0.00           H
ATOM     74  CA  PRO     5      68.640  35.574  38.817  0.00  0.00           C
ATOM     75  HA  PRO     5      69.351  34.969  38.252  0.00  0.00           H
ATOM     76  C   PRO     5      69.257  35.948  40.163  0.00  0.00           C
ATOM     77  O   PRO     5      68.583  36.069  41.192  0.00  0.00           O
ATOM     78  N   THR     6      70.565  36.157  40.146  0.00  0.00           N
ATOM     79  H   THR     6      71.077  36.037  39.285  0.00  0.00           H
ATOM     80  CA  THR     6      71.269  36.690  41.304  0.00  0.00           C
ATOM     81  HA  THR     6      70.869  36.247  42.216  0.00  0.00           H
ATOM     82  CB  THR     6      72.759  36.356  41.222  0.00  0.00           C
ATOM     83  HB  THR     6      73.154  36.650  40.248  0.00  0.00           H
ATOM     84  CG2 THR     6      73.588  37.030  42.311  0.00  0.00           C
ATOM     85 HG21 THR     6      74.614  36.643  42.295  0.00  0.00           H
ATOM     86 HG22 THR     6      73.641  38.114  42.150  0.00  0.00           H
ATOM     87 HG23 THR     6      73.158  36.845  43.304  0.00  0.00           H
ATOM     88  OG1 THR     6      72.914  34.965  41.387  0.00  0.00           O
ATOM     89  HG1 THR     6      72.172  34.626  41.902  0.00  0.00           H
ATOM     90  C   THR     6      71.055  38.189  41.370  0.00  0.00           C
ATOM     91  O   THR     6      71.247  38.890  40.378  0.00  0.00           O
ATOM     92  N   VAL     7      70.703  38.696  42.541  0.00  0.00           N
ATOM     93  H   VAL     7      70.529  38.069  43.322  0.00  0.00           H
ATOM     94  CA  VAL     7      70.747  40.133  42.805  0.00  0.00           C
ATOM     95  HA  VAL     7      71.145  40.655  41.935  0.00  0.00           H
ATOM     96  CB  VAL     7      69.355  40.725  43.073  0.00  0.00           C
ATOM     97  HB  VAL     7      69.484  41.791  43.242  0.00  0.00           H
ATOM     98  CG1 VAL     7      68.415  40.569  41.877  0.00  0.00           C
ATOM     99 HG11 VAL     7      67.471  41.099  42.059  0.00  0.00           H
ATOM    100 HG12 VAL     7      68.869  40.992  40.972  0.00  0.00           H
ATOM    101 HG13 VAL     7      68.187  39.513  41.683  0.00  0.00           H
ATOM    102  CG2 VAL     7      68.694  40.112  44.302  0.00  0.00           C
ATOM    103 HG21 VAL     7      67.802  40.678  44.588  0.00  0.00           H
ATOM    104 HG22 VAL     7      68.409  39.070  44.112  0.00  0.00           H
ATOM    105 HG23 VAL     7      69.398  40.113  45.128  0.00  0.00           H
ATOM    106  C   VAL     7      71.718  40.391  43.946  0.00  0.00           C
ATOM    107  O   VAL     7      71.963  39.511  44.770  0.00  0.00           O
ATOM    108  N   SER     8      72.283  41.595  43.990  0.00  0.00           N
ATOM    109  H   SER     8      72.013  42.293  43.316  0.00  0.00           H
ATOM    110  CA  SER     8      73.217  41.979  45.047  0.00  0.00           C
ATOM    111  HA  SER     8      74.055  41.282  45.030  0.00  0.00           H
ATOM    112  CB  SER     8      73.766  43.384  44.786  0.00  0.00           C
ATOM    113  HB2 SER     8      74.608  43.566  45.454  0.00  0.00           H
ATOM    114  HB3 SER     8      74.124  43.453  43.757  0.00  0.00           H
ATOM    115  OG  SER     8      72.767  44.364  45.016  0.00  0.00           O
ATOM    116  HG  SER     8      73.176  45.230  44.893  0.00  0.00           H
ATOM    117  C   SER     8      72.591  41.925  46.445  0.00  0.00           C
ATOM    118  O   SER     8      71.371  42.031  46.625  0.00  0.00           O
ATOM    119  N   ALA     9      73.441  41.845  47.468  0.00  0.00           N
ATOM    120  H   ALA     9      74.435  41.751  47.278  0.00  0.00           H
ATOM    121  CA  ALA     9      72.991  41.942  48.850  0.00  0.00           C
ATOM    122  HA  ALA     9      72.316  41.109  49.056  0.00  0.00           H
ATOM    123  CB  ALA     9      74.186  41.859  49.801  0.00  0.00           C
ATOM    124  HB1 ALA     9      73.852  41.901  50.845  0.00  0.00           H
ATOM    125  HB2 ALA     9      74.724  40.913  49.652  0.00  0.00           H
ATOM    126  HB3 ALA     9      74.888  42.684  49.625  0.00  0.00           H
ATOM    127  C   ALA     9      72.234  43.247  49.088  0.00  0.00           C
ATOM    128  O   ALA     9      71.208  43.237  49.770  0.00  0.00           O
ATOM    129  N   ASP    10      72.701  44.358  48.520  0.00  0.00           N
ATOM    130  H   ASP    10      73.586  44.327  48.018  0.00  0.00           H
ATOM    131  CA  ASP    10      72.001  45.632  48.662  0.00  0.00           C
ATOM    132  HA  ASP    10      71.877  45.851  49.723  0.00  0.00           H
ATOM    133  CB  ASP    10      72.791  46.775  48.015  0.00  0.00           C
ATOM    134  HB2 ASP    10      73.122  46.472  47.020  0.00  0.00           H
ATOM    135  HB3 ASP    10      72.131  47.637  47.903  0.00  0.00           H
ATOM    136  CG  ASP    10      73.989  47.220  48.855  0.00  0.00           C
ATOM    137  OD1 ASP    10      74.003  46.958  50.081  0.00  0.00           O
ATOM    138  OD2 ASP    10      74.893  47.853  48.267  0.00  0.00           O
ATOM    139  C   ASP    10      70.600  45.569  48.065  0.00  0.00           C
ATOM    140  O   ASP    10      69.656  46.103  48.653  0.00  0.00           O
ATOM    141  N   TYR    11      70.431  44.883  46.937  0.00  0.00           N
ATOM    142  H   TYR    11      71.226  44.428  46.497  0.00  0.00           H
ATOM    143  CA  TYR    11      69.110  44.729  46.340  0.00  0.00           C
ATOM    144  HA  TYR    11      68.668  45.716  46.193  0.00  0.00           H
ATOM    145  CB  TYR    11      69.245  44.050  44.979  0.00  0.00           C
ATOM    146  HB2 TYR    11      70.108  44.474  44.450  0.00  0.00           H
ATOM    147  HB3 TYR    11      69.469  42.988  45.123  0.00  0.00           H
ATOM    148  CG  TYR    11      68.025  44.190  44.094  0.00  0.00           C
ATOM    149  CD1 TYR    11      66.838  43.489  44.380  0.00  0.00           C
ATOM    150  HD1 TYR    11      66.780  42.834  45.236  0.00  0.00           H
ATOM    151  CE1 TYR    11      65.713  43.640  43.550  0.00  0.00           C
ATOM    152  HE1 TYR    11      64.787  43.132  43.769  0.00  0.00           H
ATOM    153  CZ  TYR    11      65.777  44.482  42.426  0.00  0.00           C
ATOM    154  OH  TYR    11      64.685  44.675  41.651  0.00  0.00           O
ATOM    155  HH  TYR    11      64.148  43.850  41.598  0.00  0.00           H
ATOM    156  CE2 TYR    11      66.962  45.175  42.136  0.00  0.00           C
ATOM    157  HE2 TYR    11      66.980  45.808  41.268  0.00  0.00           H
ATOM    158  CD2 TYR    11      68.084  45.031  42.968  0.00  0.00           C
ATOM    159  HD2 TYR    11      68.993  45.566  42.736  0.00  0.00           H
ATOM    160  C   TYR    11      68.202  43.933  47.274  0.00  0.00           C
ATOM    161  O   TYR    11      67.074  44.339  47.551  0.00  0.00           O
ATOM    162  N   GLN    12      68.721  42.837  47.831  0.00  0.00           N
ATOM    163  H   GLN    12      69.657  42.557  47.547  0.00  0.00           H
ATOM    164  CA  GLN    12      67.979  41.993  48.768  0.00  0.00           C
ATOM    165  HA  GLN    12      67.049  41.674  48.293  0.00  0.00           H
ATOM    166  CB  GLN    12      68.797  40.745  49.112  0.00  0.00           C
ATOM    167  HB2 GLN    12      69.780  41.030  49.485  0.00  0.00           H
ATOM    168  HB3 GLN    12      68.273  40.186  49.890  0.00  0.00           H
ATOM    169  CG  GLN    12      68.953  39.861  47.875  0.00  0.00           C
ATOM    170  HG2 GLN    12      67.973  39.554  47.510  0.00  0.00           H
ATOM    171  HG3 GLN    12      69.457  40.451  47.124  0.00  0.00           H
ATOM    172  CD  GLN    12      69.802  38.630  48.123  0.00  0.00           C
ATOM    173  OE1 GLN    12      70.744  38.336  47.408  0.00  0.00           O
ATOM    174  NE2 GLN    12      69.516  37.876  49.166  0.00  0.00           N
ATOM    175 HE21 GLN    12      68.728  38.082  49.759  0.00  0.00           H
ATOM    176 HE22 GLN    12      70.068  37.042  49.283  0.00  0.00           H
ATOM    177  C   GLN    12      67.588  42.736  50.044  0.00  0.00           C
ATOM    178  O   GLN    12      66.484  42.537  50.550  0.00  0.00           O
ATOM    179  N   LYS    13      68.452  43.629  50.547  0.00  0.00           N
ATOM    180  H   LYS    13      69.344  43.749  50.075  0.00  0.00           H
ATOM    181  CA  LYS    13      68.123  44.472  51.706  0.00  0.00           C
ATOM    182  HA  LYS    13      67.762  43.839  52.521  0.00  0.00           H
ATOM    183  CB  LYS    13      69.354  45.259  52.185  0.00  0.00           C
ATOM    184  HB2 LYS    13      69.791  45.818  51.356  0.00  0.00           H
ATOM    185  HB3 LYS    13      69.039  45.967  52.954  0.00  0.00           H
ATOM    186  CG  LYS    13      70.401  44.322  52.790  0.00  0.00           C
ATOM    187  HG2 LYS    13      69.939  43.658  53.521  0.00  0.00           H
ATOM    188  HG3 LYS    13      70.805  43.750  51.983  0.00  0.00           H
ATOM    189  CD  LYS    13      71.576  45.054  53.438  0.00  0.00           C
ATOM    190  HD2 LYS    13      71.899  45.845  52.757  0.00  0.00           H
ATOM    191  HD3 LYS    13      71.256  45.504  54.379  0.00  0.00           H
ATOM    192  CE  LYS    13      72.754  44.096  53.675  0.00  0.00           C
ATOM    193  HE2 LYS    13      72.500  43.414  54.494  0.00  0.00           H
ATOM    194  HE3 LYS    13      72.893  43.491  52.773  0.00  0.00           H
ATOM    195  NZ  LYS    13      74.010  44.836  53.974  0.00  0.00           N
ATOM    196  HZ1 LYS    13      73.908  45.417  54.795  0.00  0.00           H
ATOM    197  HZ2 LYS    13      74.775  44.192  54.138  0.00  0.00           H
ATOM    198  HZ3 LYS    13      74.263  45.427  53.188  0.00  0.00           H
ATOM    199  C   LYS    13      66.986  45.431  51.375  0.00  0.00           C
ATOM    200  O   LYS    13      66.093  45.636  52.203  0.00  0.00           O
ATOM    201  N   ALA    14      67.008  46.007  50.174  0.00  0.00           N
ATOM    202  H   ALA    14      67.767  45.798  49.536  0.00  0.00           H
ATOM    203  CA  ALA    14      65.956  46.915  49.743  0.00  0.00           C
ATOM    204  HA  ALA    14      65.807  47.673  50.513  0.00  0.00           H
ATOM    205  CB  ALA    14      66.375  47.617  48.453  0.00  0.00           C
ATOM    206  HB1 ALA    14      65.587  48.301  48.116  0.00  0.00           H
ATOM    207  HB2 ALA    14      67.290  48.200  48.613  0.00  0.00           H
ATOM    208  HB3 ALA    14      66.564  46.893  47.651  0.00  0.00           H
ATOM    209  C   ALA    14      64.623  46.192  49.567  0.00  0.00           C
ATOM    210  O   ALA    14      63.597  46.748  49.943  0.00  0.00           O
ATOM    211  N   VAL    15      64.617  44.954  49.064  0.00  0.00           N
ATOM    212  H   VAL    15      65.478  44.562  48.696  0.00  0.00           H
ATOM    213  CA  VAL    15      63.380  44.162  49.014  0.00  0.00           C
ATOM    214  HA  VAL    15      62.641  44.682  48.405  0.00  0.00           H
ATOM    215  CB  VAL    15      63.631  42.778  48.403  0.00  0.00           C
ATOM    216  HB  VAL    15      64.457  42.299  48.924  0.00  0.00           H
ATOM    217  CG1 VAL    15      62.404  41.864  48.502  0.00  0.00           C
ATOM    218 HG11 VAL    15      62.598  40.914  47.988  0.00  0.00           H
ATOM    219 HG12 VAL    15      62.172  41.612  49.545  0.00  0.00           H
ATOM    220 HG13 VAL    15      61.522  42.329  48.048  0.00  0.00           H
ATOM    221  CG2 VAL    15      64.007  42.914  46.928  0.00  0.00           C
ATOM    222 HG21 VAL    15      64.327  41.941  46.544  0.00  0.00           H
ATOM    223 HG22 VAL    15      63.156  43.267  46.333  0.00  0.00           H
ATOM    224 HG23 VAL    15      64.836  43.609  46.780  0.00  0.00           H
ATOM    225  C   VAL    15      62.792  44.001  50.410  0.00  0.00           C
ATOM    226  O   VAL    15      61.605  44.241  50.615  0.00  0.00           O
ATOM    227  N   GLU    16      63.613  43.631  51.393  0.00  0.00           N
ATOM    228  H   GLU    16      64.577  43.402  51.177  0.00  0.00           H
ATOM    229  CA  GLU    16      63.100  43.384  52.739  0.00  0.00           C
ATOM    230  HA  GLU    16      62.258  42.694  52.668  0.00  0.00           H
ATOM    231  CB  GLU    16      64.189  42.767  53.626  0.00  0.00           C
ATOM    232  HB2 GLU    16      65.100  43.363  53.557  0.00  0.00           H
ATOM    233  HB3 GLU    16      63.852  42.791  54.664  0.00  0.00           H
ATOM    234  CG  GLU    16      64.501  41.318  53.255  0.00  0.00           C
ATOM    235  HG2 GLU    16      65.011  41.346  52.305  0.00  0.00           H
ATOM    236  HG3 GLU    16      65.193  40.908  53.993  0.00  0.00           H
ATOM    237  CD  GLU    16      63.243  40.439  53.192  0.00  0.00           C
ATOM    238  OE1 GLU    16      62.441  40.510  54.156  0.00  0.00           O
ATOM    239  OE2 GLU    16      63.054  39.772  52.150  0.00  0.00           O
ATOM    240  C   GLU    16      62.550  44.653  53.382  0.00  0.00           C
ATOM    241  O   GLU    16      61.476  44.612  53.990  0.00  0.00           O
ATOM    242  N   LYS    17      63.245  45.783  53.227  0.00  0.00           N
ATOM    243  H   LYS    17      64.116  45.744  52.705  0.00  0.00           H
ATOM    244  CA  LYS    17      62.777  47.063  53.771  0.00  0.00           C
ATOM    245  HA  LYS    17      62.504  46.936  54.821  0.00  0.00           H
ATOM    246  CB  LYS    17      63.921  48.078  53.677  0.00  0.00           C
ATOM    247  HB2 LYS    17      64.787  47.680  54.205  0.00  0.00           H
ATOM    248  HB3 LYS    17      64.199  48.203  52.630  0.00  0.00           H
ATOM    249  CG  LYS    17      63.570  49.435  54.289  0.00  0.00           C
ATOM    250  HG2 LYS    17      62.671  49.847  53.838  0.00  0.00           H
ATOM    251  HG3 LYS    17      63.431  49.281  55.353  0.00  0.00           H
ATOM    252  CD  LYS    17      64.729  50.418  54.166  0.00  0.00           C
ATOM    253  HD2 LYS    17      65.563  50.052  54.769  0.00  0.00           H
ATOM    254  HD3 LYS    17      65.068  50.496  53.134  0.00  0.00           H
ATOM    255  CE  LYS    17      64.291  51.788  54.673  0.00  0.00           C
ATOM    256  HE2 LYS    17      63.460  52.136  54.053  0.00  0.00           H
ATOM    257  HE3 LYS    17      63.938  51.692  55.705  0.00  0.00           H
ATOM    258  NZ  LYS    17      65.416  52.748  54.599  0.00  0.00           N
ATOM    259  HZ1 LYS    17      65.091  53.682  54.820  0.00  0.00           H
ATOM    260  HZ2 LYS    17      66.149  52.496  55.252  0.00  0.00           H
ATOM    261  HZ3 LYS    17      65.804  52.763  53.665  0.00  0.00           H
ATOM    262  C   LYS    17      61.516  47.529  53.041  0.00  0.00           C
ATOM    263  O   LYS    17      60.550  47.976  53.659  0.00  0.00           O
ATOM    264  N   ALA    18      61.477  47.379  51.718  0.00  0.00           N
ATOM    265  H   ALA    18      62.285  47.010  51.230  0.00  0.00           H
ATOM    266  CA  ALA    18      60.307  47.755  50.937  0.00  0.00           C
ATOM    267  HA  ALA    18      60.045  48.789  51.159  0.00  0.00           H
ATOM    268  CB  ALA    18      60.609  47.646  49.444  0.00  0.00           C
ATOM    269  HB1 ALA    18      59.721  47.905  48.854  0.00  0.00           H
ATOM    270  HB2 ALA    18      61.420  48.329  49.165  0.00  0.00           H
ATOM    271  HB3 ALA    18      60.909  46.625  49.177  0.00  0.00           H
ATOM    272  C   ALA    18      59.109  46.888  51.301  0.00  0.00           C
ATOM    273  O   ALA    18      58.002  47.409  51.396  0.00  0.00           O
ATOM    274  N   LYS    19      59.316  45.595  51.569  0.00  0.00           N
ATOM    275  H   LYS    19      60.240  45.200  51.402  0.00  0.00           H
ATOM    276  CA  LYS    19      58.228  44.716  51.987  0.00  0.00           C
ATOM    277  HA  LYS    19      57.461  44.706  51.210  0.00  0.00           H
ATOM    278  CB  LYS    19      58.771  43.295  52.173  0.00  0.00           C
ATOM    279  HB2 LYS    19      59.299  42.984  51.271  0.00  0.00           H
ATOM    280  HB3 LYS    19      59.470  43.269  53.009  0.00  0.00           H
ATOM    281  CG  LYS    19      57.624  42.316  52.437  0.00  0.00           C
ATOM    282  HG2 LYS    19      57.061  42.625  53.318  0.00  0.00           H
ATOM    283  HG3 LYS    19      56.959  42.313  51.573  0.00  0.00           H
ATOM    284  CD  LYS    19      58.145  40.900  52.667  0.00  0.00           C
ATOM    285  HD2 LYS    19      58.733  40.580  51.803  0.00  0.00           H
ATOM    286  HD3 LYS    19      58.785  40.891  53.552  0.00  0.00           H
ATOM    287  CE  LYS    19      56.971  39.937  52.865  0.00  0.00           C
ATOM    288  HE2 LYS    19      56.337  40.304  53.678  0.00  0.00           H
ATOM    289  HE3 LYS    19      56.369  39.897  51.953  0.00  0.00           H
ATOM    290  NZ  LYS    19      57.476  38.588  53.200  0.00  0.00           N
ATOM    291  HZ1 LYS    19      56.742  37.968  53.538  0.00  0.00           H
ATOM    292  HZ2 LYS    19      57.921  38.157  52.400  0.00  0.00           H
ATOM    293  HZ3 LYS    19      58.170  38.601  53.932  0.00  0.00           H
ATOM    294  C   LYS    19      57.577  45.249  53.260  0.00  0.00           C
ATOM    295  O   LYS    19      56.356  45.357  53.345  0.00  0.00           O
ATOM    296  N   LYS    20      58.383  45.640  54.250  0.00  0.00           N
ATOM    297  H   LYS    20      59.386  45.549  54.122  0.00  0.00           H
ATOM    298  CA  LYS    20      57.843  46.174  55.507  0.00  0.00           C
ATOM    299  HA  LYS    20      57.109  45.482  55.912  0.00  0.00           H
ATOM    300  CB  LYS    20      58.956  46.379  56.529  0.00  0.00           C
ATOM    301  HB2 LYS    20      59.733  47.003  56.088  0.00  0.00           H
ATOM    302  HB3 LYS    20      58.542  46.901  57.395  0.00  0.00           H
ATOM    303  CG  LYS    20      59.583  45.070  57.003  0.00  0.00           C
ATOM    304  HG2 LYS    20      58.814  44.422  57.425  0.00  0.00           H
ATOM    305  HG3 LYS    20      60.055  44.570  56.160  0.00  0.00           H
ATOM    306  CD  LYS    20      60.624  45.402  58.079  0.00  0.00           C
ATOM    307  HD2 LYS    20      61.340  46.126  57.683  0.00  0.00           H
ATOM    308  HD3 LYS    20      60.123  45.853  58.938  0.00  0.00           H
ATOM    309  CE  LYS    20      61.389  44.166  58.556  0.00  0.00           C
ATOM    310  HE2 LYS    20      62.069  44.468  59.358  0.00  0.00           H
ATOM    311  HE3 LYS    20      60.683  43.442  58.972  0.00  0.00           H
ATOM    312  NZ  LYS    20      62.170  43.540  57.462  0.00  0.00           N
ATOM    313  HZ1 LYS    20      62.780  44.227  57.020  0.00  0.00           H
ATOM    314  HZ2 LYS    20      62.749  42.791  57.814  0.00  0.00           H
ATOM    315  HZ3 LYS    20      61.568  43.140  56.741  0.00  0.00           H
ATOM    316  C   LYS    20      57.121  47.496  55.292  0.00  0.00           C
ATOM    317  O   LYS    20      56.013  47.678  55.794  0.00  0.00           O
ATOM    318  N   LYS    21      57.725  48.418  54.540  0.00  0.00           N
ATOM    319  H   LYS    21      58.656  48.231  54.175  0.00  0.00           H
ATOM    320  CA  LYS    21      57.066  49.698  54.265  0.00  0.00           C
ATOM    321  HA  LYS    21      56.763  50.161  55.206  0.00  0.00           H
ATOM    322  CB  LYS    21      58.006  50.655  53.542  0.00  0.00           C
ATOM    323  HB2 LYS    21      58.397  50.205  52.627  0.00  0.00           H
ATOM    324  HB3 LYS    21      57.374  51.503  53.284  0.00  0.00           H
ATOM    325  CG  LYS    21      59.160  51.152  54.440  0.00  0.00           C
ATOM    326  HG2 LYS    21      58.899  51.027  55.492  0.00  0.00           H
ATOM    327  HG3 LYS    21      60.065  50.588  54.221  0.00  0.00           H
ATOM    328  CD  LYS    21      59.387  52.642  54.166  0.00  0.00           C
ATOM    329  HD2 LYS    21      59.656  52.782  53.118  0.00  0.00           H
ATOM    330  HD3 LYS    21      58.461  53.186  54.370  0.00  0.00           H
ATOM    331  CE  LYS    21      60.497  53.215  55.040  0.00  0.00           C
ATOM    332  HE2 LYS    21      60.293  52.985  56.090  0.00  0.00           H
ATOM    333  HE3 LYS    21      61.435  52.736  54.748  0.00  0.00           H
ATOM    334  NZ  LYS    21      60.595  54.678  54.836  0.00  0.00           N
ATOM    335  HZ1 LYS    21      59.902  55.191  55.364  0.00  0.00           H
ATOM    336  HZ2 LYS    21      61.519  55.031  55.037  0.00  0.00           H
ATOM    337  HZ3 LYS    21      60.420  54.908  53.856  0.00  0.00           H
ATOM    338  C   LYS    21      55.769  49.525  53.475  0.00  0.00           C
ATOM    339  O   LYS    21      54.771  50.179  53.755  0.00  0.00           O
ATOM    340  N   LEU    22      55.736  48.594  52.526  0.00  0.00           N
ATOM    341  H   LEU    22      56.586  48.095  52.293  0.00  0.00           H
ATOM    342  CA  LEU    22      54.510  48.277  51.801  0.00  0.00           C
ATOM    343  HA  LEU    22      54.107  49.196  51.375  0.00  0.00           H
ATOM    344  CB  LEU    22      54.800  47.283  50.671  0.00  0.00           C
ATOM    345  HB2 LEU    22      55.458  46.501  51.053  0.00  0.00           H
ATOM    346  HB3 LEU    22      53.870  46.802  50.363  0.00  0.00           H
ATOM    347  CG  LEU    22      55.433  47.937  49.437  0.00  0.00           C
ATOM    348  HG  LEU    22      56.221  48.626  49.738  0.00  0.00           H
ATOM    349  CD1 LEU    22      56.052  46.851  48.562  0.00  0.00           C
ATOM    350 HD11 LEU    22      56.467  47.285  47.644  0.00  0.00           H
ATOM    351 HD12 LEU    22      56.866  46.348  49.097  0.00  0.00           H
ATOM    352 HD13 LEU    22      55.307  46.099  48.281  0.00  0.00           H
ATOM    353  CD2 LEU    22      54.385  48.697  48.622  0.00  0.00           C
ATOM    354 HD21 LEU    22      54.854  49.163  47.747  0.00  0.00           H
ATOM    355 HD22 LEU    22      53.606  48.016  48.261  0.00  0.00           H
ATOM    356 HD23 LEU    22      53.905  49.484  49.212  0.00  0.00           H
ATOM    357  C   LEU    22      53.431  47.722  52.722  0.00  0.00           C
ATOM    358  O   LEU    22      52.271  48.077  52.534  0.00  0.00           O
ATOM    359  N   ARG    23      53.776  46.909  53.732  0.00  0.00           N
ATOM    360  H   ARG    23      54.736  46.590  53.809  0.00  0.00           H
ATOM    361  CA  ARG    23      52.756  46.436  54.679  0.00  0.00           C
ATOM    362  HA  ARG    23      51.986  45.898  54.131  0.00  0.00           H
ATOM    363  CB  ARG    23      53.349  45.542  55.771  0.00  0.00           C
ATOM    364  HB2 ARG    23      54.186  46.059  56.238  0.00  0.00           H
ATOM    365  HB3 ARG    23      52.591  45.390  56.543  0.00  0.00           H
ATOM    366  CG  ARG    23      53.804  44.162  55.305  0.00  0.00           C
ATOM    367  HG2 ARG    23      52.937  43.529  55.122  0.00  0.00           H
ATOM    368  HG3 ARG    23      54.396  44.230  54.395  0.00  0.00           H
ATOM    369  CD  ARG    23      54.650  43.567  56.431  0.00  0.00           C
ATOM    370  HD2 ARG    23      55.555  44.161  56.543  0.00  0.00           H
ATOM    371  HD3 ARG    23      54.077  43.611  57.361  0.00  0.00           H
ATOM    372  NE  ARG    23      54.982  42.167  56.168  0.00  0.00           N
ATOM    373  HE  ARG    23      54.245  41.606  55.737  0.00  0.00           H
ATOM    374  CZ  ARG    23      55.996  41.482  56.643  0.00  0.00           C
ATOM    375  NH1 ARG    23      56.927  42.053  57.362  0.00  0.00           N
ATOM    376 HH11 ARG    23      56.735  42.968  57.716  0.00  0.00           H
ATOM    377 HH12 ARG    23      57.622  41.480  57.803  0.00  0.00           H
ATOM    378  NH2 ARG    23      56.062  40.200  56.406  0.00  0.00           N
ATOM    379 HH21 ARG    23      55.256  39.771  55.940  0.00  0.00           H
ATOM    380 HH22 ARG    23      56.750  39.612  56.833  0.00  0.00           H
ATOM    381  C   ARG    23      52.074  47.617  55.351  0.00  0.00           C
ATOM    382  O   ARG    23      50.850  47.729  55.319  0.00  0.00           O
ATOM    383  N   GLY    24      52.877  48.499  55.950  0.00  0.00           N
ATOM    384  H   GLY    24      53.878  48.355  55.892  0.00  0.00           H
ATOM    385  CA  GLY    24      52.350  49.643  56.686  0.00  0.00           C
ATOM    386  HA2 GLY    24      51.718  49.298  57.505  0.00  0.00           H
ATOM    387  HA3 GLY    24      53.179  50.221  57.094  0.00  0.00           H
ATOM    388  C   GLY    24      51.528  50.557  55.785  0.00  0.00           C
ATOM    389  O   GLY    24      50.412  50.936  56.137  0.00  0.00           O
ATOM    390  N   PHE    25      52.057  50.865  54.600  0.00  0.00           N
ATOM    391  H   PHE    25      52.996  50.547  54.377  0.00  0.00           H
ATOM    392  CA  PHE    25      51.389  51.760  53.661  0.00  0.00           C
ATOM    393  HA  PHE    25      51.151  52.698  54.165  0.00  0.00           H
ATOM    394  CB  PHE    25      52.335  52.058  52.494  0.00  0.00           C
ATOM    395  HB2 PHE    25      53.247  52.533  52.876  0.00  0.00           H
ATOM    396  HB3 PHE    25      52.652  51.116  52.026  0.00  0.00           H
ATOM    397  CG  PHE    25      51.707  52.951  51.447  0.00  0.00           C
ATOM    398  CD1 PHE    25      51.687  54.344  51.628  0.00  0.00           C
ATOM    399  HD1 PHE    25      52.132  54.783  52.505  0.00  0.00           H
ATOM    400  CE1 PHE    25      51.085  55.168  50.666  0.00  0.00           C
ATOM    401  HE1 PHE    25      51.112  56.241  50.780  0.00  0.00           H
ATOM    402  CZ  PHE    25      50.479  54.599  49.536  0.00  0.00           C
ATOM    403  HZ  PHE    25      50.012  55.239  48.802  0.00  0.00           H
ATOM    404  CE2 PHE    25      50.492  53.209  49.352  0.00  0.00           C
ATOM    405  HE2 PHE    25      50.032  52.769  48.479  0.00  0.00           H
ATOM    406  CD2 PHE    25      51.109  52.387  50.307  0.00  0.00           C
ATOM    407  HD2 PHE    25      51.113  51.316  50.168  0.00  0.00           H
ATOM    408  C   PHE    25      50.072  51.180  53.147  0.00  0.00           C
ATOM    409  O   PHE    25      49.038  51.845  53.139  0.00  0.00           O
ATOM    410  N   ILE    26      50.087  49.920  52.713  0.00  0.00           N
ATOM    411  H   ILE    26      50.947  49.382  52.759  0.00  0.00           H
ATOM    412  CA  ILE    26      48.899  49.307  52.120  0.00  0.00           C
ATOM    413  HA  ILE    26      48.483  49.991  51.380  0.00  0.00           H
ATOM    414  CB  ILE    26      49.270  47.995  51.404  0.00  0.00           C
ATOM    415  HB  ILE    26      49.851  47.373  52.086  0.00  0.00           H
ATOM    416  CG2 ILE    26      48.009  47.205  51.027  0.00  0.00           C
ATOM    417 HG21 ILE    26      48.262  46.278  50.501  0.00  0.00           H
ATOM    418 HG22 ILE    26      47.436  46.904  51.912  0.00  0.00           H
ATOM    419 HG23 ILE    26      47.365  47.809  50.378  0.00  0.00           H
ATOM    420  CG1 ILE    26      50.122  48.313  50.153  0.00  0.00           C
ATOM    421 HG12 ILE    26      49.521  48.886  49.447  0.00  0.00           H
ATOM    422 HG13 ILE    26      50.971  48.933  50.437  0.00  0.00           H
ATOM    423  CD1 ILE    26      50.686  47.070  49.453  0.00  0.00           C
ATOM    424 HD11 ILE    26      51.351  47.371  48.636  0.00  0.00           H
ATOM    425 HD12 ILE    26      51.264  46.457  50.154  0.00  0.00           H
ATOM    426 HD13 ILE    26      49.892  46.453  49.015  0.00  0.00           H
ATOM    427  C   ILE    26      47.823  49.106  53.184  0.00  0.00           C
ATOM    428  O   ILE    26      46.644  49.350  52.913  0.00  0.00           O
ATOM    429  N   ALA    27      48.199  48.700  54.400  0.00  0.00           N
ATOM    430  H   ALA    27      49.175  48.489  54.585  0.00  0.00           H
ATOM    431  CA  ALA    27      47.235  48.582  55.487  0.00  0.00           C
ATOM    432  HA  ALA    27      46.428  47.918  55.172  0.00  0.00           H
ATOM    433  CB  ALA    27      47.909  47.955  56.710  0.00  0.00           C
ATOM    434  HB1 ALA    27      47.187  47.837  57.528  0.00  0.00           H
ATOM    435  HB2 ALA    27      48.303  46.960  56.461  0.00  0.00           H
ATOM    436  HB3 ALA    27      48.741  48.578  57.062  0.00  0.00           H
ATOM    437  C   ALA    27      46.622  49.948  55.814  0.00  0.00           C
ATOM    438  O   ALA    27      45.398  50.074  55.902  0.00  0.00           O
ATOM    439  N   GLU    28      47.434  50.996  55.960  0.00  0.00           N
ATOM    440  H   GLU    28      48.441  50.886  55.864  0.00  0.00           H
ATOM    441  CA  GLU    28      46.893  52.300  56.344  0.00  0.00           C
ATOM    442  HA  GLU    28      46.263  52.163  57.223  0.00  0.00           H
ATOM    443  CB  GLU    28      48.022  53.249  56.740  0.00  0.00           C
ATOM    444  HB2 GLU    28      48.649  52.728  57.465  0.00  0.00           H
ATOM    445  HB3 GLU    28      48.647  53.478  55.888  0.00  0.00           H
ATOM    446  CG  GLU    28      47.507  54.521  57.433  0.00  0.00           C
ATOM    447  HG2 GLU    28      46.776  54.233  58.193  0.00  0.00           H
ATOM    448  HG3 GLU    28      48.352  54.969  57.960  0.00  0.00           H
ATOM    449  CD  GLU    28      46.909  55.598  56.519  0.00  0.00           C
ATOM    450  OE1 GLU    28      46.064  56.373  57.030  0.00  0.00           O
ATOM    451  OE2 GLU    28      47.338  55.693  55.344  0.00  0.00           O
ATOM    452  C   GLU    28      46.003  52.896  55.257  0.00  0.00           C
ATOM    453  O   GLU    28      44.934  53.430  55.565  0.00  0.00           O
ATOM    454  N   LYS    29      46.401  52.754  53.988  0.00  0.00           N
ATOM    455  H   LYS    29      47.327  52.367  53.810  0.00  0.00           H
ATOM    456  CA  LYS    29      45.637  53.304  52.867  0.00  0.00           C
ATOM    457  HA  LYS    29      45.247  54.280  53.148  0.00  0.00           H
ATOM    458  CB  LYS    29      46.538  53.414  51.640  0.00  0.00           C
ATOM    459  HB2 LYS    29      47.085  52.480  51.506  0.00  0.00           H
ATOM    460  HB3 LYS    29      45.909  53.543  50.758  0.00  0.00           H
ATOM    461  CG  LYS    29      47.517  54.565  51.628  0.00  0.00           C
ATOM    462  HG2 LYS    29      48.403  54.275  52.137  0.00  0.00           H
ATOM    463  HG3 LYS    29      47.833  54.669  50.589  0.00  0.00           H
ATOM    464  CD  LYS    29      46.876  55.899  52.033  0.00  0.00           C
ATOM    465  HD2 LYS    29      45.938  56.025  51.491  0.00  0.00           H
ATOM    466  HD3 LYS    29      46.661  55.927  53.095  0.00  0.00           H
ATOM    467  CE  LYS    29      47.791  57.040  51.663  0.00  0.00           C
ATOM    468  HE2 LYS    29      47.962  56.909  50.598  0.00  0.00           H
ATOM    469  HE3 LYS    29      47.291  57.998  51.832  0.00  0.00           H
ATOM    470  NZ  LYS    29      49.077  56.987  52.388  0.00  0.00           N
ATOM    471  HZ1 LYS    29      49.750  57.667  52.055  0.00  0.00           H
ATOM    472  HZ2 LYS    29      48.914  57.147  53.375  0.00  0.00           H
ATOM    473  HZ3 LYS    29      49.465  56.046  52.365  0.00  0.00           H
ATOM    474  C   LYS    29      44.412  52.499  52.482  0.00  0.00           C
ATOM    475  O   LYS    29      43.609  52.974  51.677  0.00  0.00           O
ATOM    476  N   ARG    30      44.268  51.287  53.019  0.00  0.00           N
ATOM    477  H   ARG    30      44.993  50.962  53.646  0.00  0.00           H
ATOM    478  CA  ARG    30      43.128  50.411  52.718  0.00  0.00           C
ATOM    479  HA  ARG    30      43.241  49.486  53.284  0.00  0.00           H
ATOM    480  CB  ARG    30      41.807  51.078  53.160  0.00  0.00           C
ATOM    481  HB2 ARG    30      41.537  51.907  52.506  0.00  0.00           H
ATOM    482  HB3 ARG    30      41.011  50.334  53.108  0.00  0.00           H
ATOM    483  CG  ARG    30      41.928  51.575  54.602  0.00  0.00           C
ATOM    484  HG2 ARG    30      42.274  50.758  55.226  0.00  0.00           H
ATOM    485  HG3 ARG    30      42.665  52.373  54.653  0.00  0.00           H
ATOM    486  CD  ARG    30      40.645  52.153  55.179  0.00  0.00           C
ATOM    487  HD2 ARG    30      40.868  52.582  56.158  0.00  0.00           H
ATOM    488  HD3 ARG    30      40.303  52.964  54.532  0.00  0.00           H
ATOM    489  NE  ARG    30      39.575  51.156  55.324  0.00  0.00           N
ATOM    490  HE  ARG    30      38.767  51.276  54.732  0.00  0.00           H
ATOM    491  CZ  ARG    30      39.479  50.243  56.268  0.00  0.00           C
ATOM    492  NH1 ARG    30      38.329  49.653  56.451  0.00  0.00           N
ATOM    493 HH11 ARG    30      37.513  49.951  55.933  0.00  0.00           H
ATOM    494 HH12 ARG    30      38.210  49.003  57.204  0.00  0.00           H
ATOM    495  NH2 ARG    30      40.480  49.922  57.047  0.00  0.00           N
ATOM    496 HH21 ARG    30      41.387  50.354  56.921  0.00  0.00           H
ATOM    497 HH22 ARG    30      40.383  49.191  57.723  0.00  0.00           H
ATOM    498  C   ARG    30      43.100  50.004  51.252  0.00  0.00           C
ATOM    499  O   ARG    30      42.028  49.776  50.697  0.00  0.00           O
ATOM    500  N   CYS    31      44.260  49.982  50.598  0.00  0.00           N
ATOM    501  H   CYS    31      45.111  50.127  51.122  0.00  0.00           H
ATOM    502  CA  CYS    31      44.338  49.819  49.153  0.00  0.00           C
ATOM    503  HA  CYS    31      43.340  49.920  48.732  0.00  0.00           H
ATOM    504  CB  CYS    31      45.178  50.942  48.527  0.00  0.00           C
ATOM    505  HB2 CYS    31      45.158  50.838  47.440  0.00  0.00           H
ATOM    506  HB3 CYS    31      44.720  51.898  48.787  0.00  0.00           H
ATOM    507  SG  CYS    31      46.901  50.933  49.101  0.00  0.00           S
ATOM    508  HG  CYS    31      47.252  52.120  48.598  0.00  0.00           H
ATOM    509  C   CYS    31      44.795  48.427  48.737  0.00  0.00           C
ATOM    510  O   CYS    31      45.176  48.260  47.582  0.00  0.00           O
ATOM    511  N   ALA    32      44.768  47.423  49.620  0.00  0.00           N
ATOM    512  H   ALA    32      44.489  47.579  50.584  0.00  0.00           H
ATOM    513  CA  ALA    32      45.221  46.090  49.231  0.00  0.00           C
ATOM    514  HA  ALA    32      46.288  46.142  49.015  0.00  0.00           H
ATOM    515  CB  ALA    32      45.032  45.096  50.377  0.00  0.00           C
ATOM    516  HB1 ALA    32      44.008  45.102  50.765  0.00  0.00           H
ATOM    517  HB2 ALA    32      45.264  44.076  50.045  0.00  0.00           H
ATOM    518  HB3 ALA    32      45.704  45.333  51.209  0.00  0.00           H
ATOM    519  C   ALA    32      44.553  45.578  47.951  0.00  0.00           C
ATOM    520  O   ALA    32      45.274  45.103  47.074  0.00  0.00           O
ATOM    521  N   PRO    33      43.222  45.682  47.753  0.00  1.00           N
ATOM    522  CD  PRO    33      42.215  46.226  48.653  0.00  1.00           C
ATOM    523  HD2 PRO    33      42.146  47.303  48.514  0.00  1.00           H
ATOM    524  HD3 PRO    33      42.422  46.001  49.696  0.00  1.00           H
ATOM    525  CG  PRO    33      40.897  45.570  48.239  0.00  1.00           C
ATOM    526  HG2 PRO    33      40.033  46.211  48.452  0.00  1.00           H
ATOM    527  HG3 PRO    33      40.776  44.621  48.768  0.00  1.00           H
ATOM    528  CB  PRO    33      41.099  45.326  46.735  0.00  1.00           C
ATOM    529  HB2 PRO    33      40.746  46.199  46.173  0.00  1.00           H
ATOM    530  HB3 PRO    33      40.578  44.433  46.385  0.00  1.00           H
ATOM    531  CA  PRO    33      42.598  45.134  46.550  0.00  1.00           C
ATOM    532  HA  PRO    33      42.815  44.068  46.496  0.00  1.00           H
ATOM    533  C   PRO    33      43.089  45.795  45.259  0.00  1.00           C
ATOM    534  O   PRO    33      43.446  45.103  44.305  0.00  1.00           O
ATOM    535  N   LEU    34      43.196  47.126  45.258  0.00  1.00           N
ATOM    536  H   LEU    34      42.842  47.642  46.054  0.00  1.00           H
ATOM    537  CA  LEU    34      43.756  47.890  44.148  0.00  1.00           C
ATOM    538  HA  LEU    34      43.185  47.646  43.250  0.00  1.00           H
ATOM    539  CB  LEU    34      43.551  49.380  44.475  0.00  1.00           C
ATOM    540  HB2 LEU    34      42.484  49.562  44.592  0.00  1.00           H
ATOM    541  HB3 LEU    34      44.040  49.599  45.425  0.00  1.00           H
ATOM    542  CG  LEU    34      44.091  50.354  43.419  0.00  1.00           C
ATOM    543  HG  LEU    34      45.160  50.189  43.304  0.00  1.00           H
ATOM    544  CD1 LEU    34      43.395  50.182  42.071  0.00  1.00           C
ATOM    545 HD11 LEU    34      43.736  50.936  41.352  0.00  1.00           H
ATOM    546 HD12 LEU    34      43.611  49.192  41.653  0.00  1.00           H
ATOM    547 HD13 LEU    34      42.306  50.276  42.175  0.00  1.00           H
ATOM    548  CD2 LEU    34      43.884  51.796  43.878  0.00  1.00           C
ATOM    549 HD21 LEU    34      44.319  52.485  43.147  0.00  1.00           H
ATOM    550 HD22 LEU    34      42.814  52.020  43.970  0.00  1.00           H
ATOM    551 HD23 LEU    34      44.364  51.966  44.848  0.00  1.00           H
ATOM    552  C   LEU    34      45.230  47.528  43.873  0.00  1.00           C
ATOM    553  O   LEU    34      45.639  47.469  42.713  0.00  1.00           O
ATOM    554  N   MET    35      46.029  47.234  44.909  0.00  0.00           N
ATOM    555  H   MET    35      45.660  47.324  45.850  0.00  0.00           H
ATOM    556  CA  MET    35      47.421  46.820  44.722  0.00  0.00           C
ATOM    557  HA  MET    35      47.886  47.469  43.981  0.00  0.00           H
ATOM    558  CB  MET    35      48.203  46.918  46.038  0.00  0.00           C
ATOM    559  HB2 MET    35      47.705  46.329  46.808  0.00  0.00           H
ATOM    560  HB3 MET    35      49.209  46.524  45.891  0.00  0.00           H
ATOM    561  CG  MET    35      48.306  48.366  46.508  0.00  0.00           C
ATOM    562  HG2 MET    35      47.312  48.749  46.714  0.00  0.00           H
ATOM    563  HG3 MET    35      48.880  48.397  47.431  0.00  0.00           H
ATOM    564  SD  MET    35      49.086  49.457  45.297  0.00  0.00           S
ATOM    565  CE  MET    35      48.541  51.055  45.926  0.00  0.00           C
ATOM    566  HE1 MET    35      48.889  51.841  45.257  0.00  0.00           H
ATOM    567  HE2 MET    35      47.452  51.076  45.971  0.00  0.00           H
ATOM    568  HE3 MET    35      48.956  51.212  46.921  0.00  0.00           H
ATOM    569  C   MET    35      47.522  45.406  44.169  0.00  0.00           C
ATOM    570  O   MET    35      48.356  45.152  43.300  0.00  0.00           O
ATOM    571  N   LEU    36      46.655  44.490  44.612  0.00  1.00           N
ATOM    572  H   LEU    36      45.996  44.754  45.339  0.00  1.00           H
ATOM    573  CA  LEU    36      46.565  43.155  44.032  0.00  1.00           C
ATOM    574  HA  LEU    36      47.561  42.714  44.067  0.00  1.00           H
ATOM    575  CB  LEU    36      45.621  42.281  44.881  0.00  1.00           C
ATOM    576  HB2 LEU    36      46.039  42.192  45.885  0.00  1.00           H
ATOM    577  HB3 LEU    36      44.655  42.779  44.965  0.00  1.00           H
ATOM    578  CG  LEU    36      45.396  40.869  44.305  0.00  1.00           C
ATOM    579  HG  LEU    36      44.909  40.950  43.334  0.00  1.00           H
ATOM    580  CD1 LEU    36      46.706  40.096  44.139  0.00  1.00           C
ATOM    581 HD11 LEU    36      46.505  39.082  43.779  0.00  1.00           H
ATOM    582 HD12 LEU    36      47.359  40.574  43.400  0.00  1.00           H
ATOM    583 HD13 LEU    36      47.241  40.031  45.092  0.00  1.00           H
ATOM    584  CD2 LEU    36      44.484  40.058  45.226  0.00  1.00           C
ATOM    585 HD21 LEU    36      44.305  39.060  44.808  0.00  1.00           H
ATOM    586 HD22 LEU    36      44.934  39.941  46.219  0.00  1.00           H
ATOM    587 HD23 LEU    36      43.512  40.554  45.342  0.00  1.00           H
ATOM    588  C   LEU    36      46.159  43.230  42.552  0.00  1.00           C
ATOM    589  O   LEU    36      46.813  42.594  41.726  0.00  1.00           O
ATOM    590  N   ARG    37      45.155  44.043  42.190  0.00  1.00           N
ATOM    591  H   ARG    37      44.641  44.538  42.916  0.00  1.00           H
ATOM    592  CA  ARG    37      44.746  44.229  40.789  0.00  1.00           C
ATOM    593  HA  ARG    37      44.599  43.239  40.351  0.00  1.00           H
ATOM    594  CB  ARG    37      43.399  44.985  40.704  1.00  1.00           C
ATOM    595  HB2 ARG    37      42.774  44.561  41.496  1.00  1.00           H
ATOM    596  HB3 ARG    37      43.563  46.040  40.942  1.00  1.00           H
ATOM    597  CG  ARG    37      42.701  44.790  39.354  1.00  1.00           C
ATOM    598  HG2 ARG    37      43.263  45.243  38.531  1.00  1.00           H
ATOM    599  HG3 ARG    37      42.638  43.723  39.118  1.00  1.00           H
ATOM    600  CD  ARG    37      41.261  45.294  39.343  1.00  1.00           C
ATOM    601  HD2 ARG    37      40.705  44.802  38.547  1.00  1.00           H
ATOM    602  HD3 ARG    37      40.771  45.007  40.273  1.00  1.00           H
ATOM    603  NE  ARG    37      41.112  46.738  39.219  1.00  1.00           N
ATOM    604  HE  ARG    37      40.846  47.295  40.028  1.00  1.00           H
ATOM    605  CZ  ARG    37      41.085  47.412  38.067  1.00  1.00           C
ATOM    606  NH1 ARG    37      41.160  46.777  36.895  1.00  1.00           N
ATOM    607 HH11 ARG    37      41.118  47.294  36.028  1.00  1.00           H
ATOM    608 HH12 ARG    37      40.910  45.791  36.833  1.00  1.00           H
ATOM    609  NH2 ARG    37      41.063  48.748  38.143  1.00  1.00           N
ATOM    610 HH21 ARG    37      40.739  49.303  37.357  1.00  1.00           H
ATOM    611 HH22 ARG    37      40.791  49.106  39.059  1.00  1.00           H
ATOM    612  C   ARG    37      45.820  44.911  39.935  0.00  1.00           C
ATOM    613  O   ARG    37      46.004  44.508  38.790  0.00  1.00           O
ATOM    614  N   LEU    38      46.619  45.836  40.483  0.00  1.00           N
ATOM    615  H   LEU    38      46.376  46.191  41.401  0.00  1.00           H
ATOM    616  CA  LEU    38      47.801  46.378  39.794  0.00  1.00           C
ATOM    617  HA  LEU    38      47.467  46.804  38.848  0.00  1.00           H
ATOM    618  CB  LEU    38      48.437  47.505  40.636  0.00  1.00           C
ATOM    619  HB2 LEU    38      47.699  48.293  40.792  0.00  1.00           H
ATOM    620  HB3 LEU    38      48.699  47.100  41.613  0.00  1.00           H
ATOM    621  CG  LEU    38      49.711  48.114  40.009  0.00  1.00           C
ATOM    622  HG  LEU    38      50.408  47.319  39.747  0.00  1.00           H
ATOM    623  CD1 LEU    38      49.394  48.917  38.747  0.00  1.00           C
ATOM    624 HD11 LEU    38      50.303  49.384  38.351  0.00  1.00           H
ATOM    625 HD12 LEU    38      48.983  48.269  37.966  0.00  1.00           H
ATOM    626 HD13 LEU    38      48.665  49.709  38.954  0.00  1.00           H
ATOM    627  CD2 LEU    38      50.438  49.025  40.998  0.00  1.00           C
ATOM    628 HD21 LEU    38      50.686  48.475  41.914  0.00  1.00           H
ATOM    629 HD22 LEU    38      51.374  49.392  40.560  0.00  1.00           H
ATOM    630 HD23 LEU    38      49.827  49.889  41.270  0.00  1.00           H
ATOM    631  C   LEU    38      48.824  45.277  39.458  0.00  1.00           C
ATOM    632  O   LEU    38      49.296  45.202  38.322  0.00  1.00           O
ATOM    633  N   ALA    39      49.172  44.409  40.412  0.00  0.00           N
ATOM    634  H   ALA    39      48.780  44.525  41.341  0.00  0.00           H
ATOM    635  CA  ALA    39      50.119  43.318  40.181  0.00  0.00           C
ATOM    636  HA  ALA    39      51.038  43.730  39.761  0.00  0.00           H
ATOM    637  CB  ALA    39      50.449  42.649  41.517  0.00  0.00           C
ATOM    638  HB1 ALA    39      50.857  43.384  42.222  0.00  0.00           H
ATOM    639  HB2 ALA    39      49.554  42.201  41.967  0.00  0.00           H
ATOM    640  HB3 ALA    39      51.194  41.860  41.372  0.00  0.00           H
ATOM    641  C   ALA    39      49.566  42.286  39.194  0.00  0.00           C
ATOM    642  O   ALA    39      50.297  41.797  38.329  0.00  0.00           O
ATOM    643  N   TRP    40      48.285  41.945  39.318  0.00  1.00           N
ATOM    644  H   TRP    40      47.748  42.344  40.082  0.00  1.00           H
ATOM    645  CA  TRP    40      47.607  41.022  38.420  0.00  1.00           C
ATOM    646  HA  TRP    40      48.206  40.111  38.337  0.00  1.00           H
ATOM    647  CB  TRP    40      46.243  40.624  39.043  1.00  1.00           C
ATOM    648  HB2 TRP    40      46.452  39.735  39.652  1.00  1.00           H
ATOM    649  HB3 TRP    40      45.959  41.413  39.738  1.00  1.00           H
ATOM    650  CG  TRP    40      45.100  40.410  38.120  1.00  1.00           C
ATOM    651  CD1 TRP    40      43.878  41.016  38.284  1.00  1.00           C
ATOM    652  HD1 TRP    40      43.554  41.707  39.047  1.00  1.00           H
ATOM    653  NE1 TRP    40      43.012  40.624  37.310  1.00  1.00           N
ATOM    654  HE1 TRP    40      42.043  40.952  37.277  1.00  1.00           H
ATOM    655  CE2 TRP    40      43.648  39.744  36.481  1.00  1.00           C
ATOM    656  CZ2 TRP    40      43.181  39.081  35.351  1.00  1.00           C
ATOM    657  HZ2 TRP    40      42.173  39.270  35.009  1.00  1.00           H
ATOM    658  CH2 TRP    40      44.055  38.218  34.710  1.00  1.00           C
ATOM    659  HH2 TRP    40      43.724  37.675  33.831  1.00  1.00           H
ATOM    660  CZ3 TRP    40      45.363  38.017  35.184  1.00  1.00           C
ATOM    661  HZ3 TRP    40      46.020  37.323  34.672  1.00  1.00           H
ATOM    662  CE3 TRP    40      45.827  38.691  36.297  1.00  1.00           C
ATOM    663  HE3 TRP    40      46.846  38.553  36.633  1.00  1.00           H
ATOM    664  CD2 TRP    40      44.973  39.572  36.968  1.00  1.00           C
ATOM    665  C   TRP    40      47.516  41.593  36.998  0.00  1.00           C
ATOM    666  O   TRP    40      47.968  40.931  36.072  0.00  1.00           O
ATOM    667  N   HID    41      47.082  42.840  36.794  0.00  1.00           N
ATOM    668  H   HID    41      46.703  43.365  37.576  0.00  1.00           H
ATOM    669  CA  HID    41      47.072  43.459  35.463  0.00  1.00           C
ATOM    670  HA  HID    41      46.608  42.756  34.766  0.00  1.00           H
ATOM    671  CB  HID    41      46.225  44.746  35.461  1.00  1.00           C
ATOM    672  HB2 HID    41      46.508  45.332  36.338  1.00  1.00           H
ATOM    673  HB3 HID    41      46.468  45.330  34.570  1.00  1.00           H
ATOM    674  CG  HID    41      44.776  44.408  35.429  1.00  1.00           C
ATOM    675  ND1 HID    41      43.862  45.220  34.796  1.00  1.00           N
ATOM    676  HD1 HID    41      44.120  46.027  34.229  1.00  1.00           H
ATOM    677  CE1 HID    41      42.650  44.618  34.860  1.00  1.00           C
ATOM    678  HE1 HID    41      41.759  45.022  34.403  1.00  1.00           H
ATOM    679  NE2 HID    41      42.728  43.480  35.520  1.00  1.00           N
ATOM    680  CD2 HID    41      44.047  43.339  35.877  1.00  1.00           C
ATOM    681  HD2 HID    41      44.396  42.479  36.422  1.00  1.00           H
ATOM    682  C   HID    41      48.472  43.743  34.895  0.00  1.00           C
ATOM    683  O   HID    41      48.620  43.768  33.673  0.00  1.00           O
ATOM    684  N   SER    42      49.509  43.886  35.737  0.00  1.00           N
ATOM    685  H   SER    42      49.317  43.947  36.730  0.00  1.00           H
ATOM    686  CA  SER    42      50.904  43.848  35.267  0.00  1.00           C
ATOM    687  HA  SER    42      51.057  44.605  34.497  0.00  1.00           H
ATOM    688  CB  SER    42      51.934  44.049  36.388  0.00  1.00           C
ATOM    689  HB2 SER    42      51.872  43.217  37.081  0.00  1.00           H
ATOM    690  HB3 SER    42      52.928  44.036  35.938  0.00  1.00           H
ATOM    691  OG  SER    42      51.801  45.238  37.128  0.00  1.00           O
ATOM    692  HG  SER    42      50.893  45.285  37.473  0.00  1.00           H
ATOM    693  C   SER    42      51.225  42.480  34.672  0.00  1.00           C
ATOM    694  O   SER    42      51.781  42.373  33.588  0.00  1.00           O
ATOM    695  N   ALA    43      50.929  41.402  35.400  0.00  0.00           N
ATOM    696  H   ALA    43      50.503  41.500  36.314  0.00  0.00           H
ATOM    697  CA  ALA    43      51.385  40.079  34.987  0.00  0.00           C
ATOM    698  HA  ALA    43      52.393  40.152  34.589  0.00  0.00           H
ATOM    699  CB  ALA    43      51.408  39.204  36.235  0.00  0.00           C
ATOM    700  HB1 ALA    43      51.731  38.196  35.962  0.00  0.00           H
ATOM    701  HB2 ALA    43      52.081  39.595  37.004  0.00  0.00           H
ATOM    702  HB3 ALA    43      50.403  39.132  36.672  0.00  0.00           H
ATOM    703  C   ALA    43      50.503  39.436  33.908  0.00  0.00           C
ATOM    704  O   ALA    43      50.972  38.635  33.096  0.00  0.00           O
ATOM    705  N   GLY    44      49.208  39.754  33.924  0.00  1.00           N
ATOM    706  H   GLY    44      48.898  40.390  34.651  0.00  1.00           H
ATOM    707  CA  GLY    44      48.160  39.093  33.153  0.00  1.00           C
ATOM    708  HA2 GLY    44      48.217  38.024  33.337  0.00  1.00           H
ATOM    709  HA3 GLY    44      47.191  39.455  33.499  0.00  1.00           H
ATOM    710  C   GLY    44      48.243  39.328  31.649  0.00  1.00           C
ATOM    711  O   GLY    44      47.540  38.672  30.886  0.00  1.00           O
ATOM    712  N   THR    45      49.118  40.228  31.196  0.00  0.00           N
ATOM    713  H   THR    45      49.683  40.734  31.866  0.00  0.00           H
ATOM    714  CA  THR    45      49.365  40.469  29.773  0.00  0.00           C
ATOM    715  HA  THR    45      48.431  40.371  29.219  0.00  0.00           H
ATOM    716  CB  THR    45      49.891  41.883  29.571  0.00  0.00           C
ATOM    717  HB  THR    45      50.040  42.062  28.506  0.00  0.00           H
ATOM    718  CG2 THR    45      48.921  42.926  30.104  0.00  0.00           C
ATOM    719 HG21 THR    45      47.924  42.789  29.668  0.00  0.00           H
ATOM    720 HG22 THR    45      48.835  42.869  31.195  0.00  0.00           H
ATOM    721 HG23 THR    45      49.271  43.932  29.842  0.00  0.00           H
ATOM    722  OG1 THR    45      51.127  41.968  30.245  0.00  0.00           O
ATOM    723  HG1 THR    45      51.182  42.806  30.756  0.00  0.00           H
ATOM    724  C   THR    45      50.370  39.499  29.157  0.00  0.00           C
ATOM    725  O   THR    45      50.661  39.612  27.961  0.00  0.00           O
ATOM    726  N   PHE    46      50.938  38.570  29.931  0.00  0.00           N
ATOM    727  H   PHE    46      50.718  38.530  30.919  0.00  0.00           H
ATOM    728  CA  PHE    46      51.934  37.662  29.387  0.00  0.00           C
ATOM    729  HA  PHE    46      52.716  38.264  28.936  0.00  0.00           H
ATOM    730  CB  PHE    46      52.564  36.816  30.485  0.00  0.00           C
ATOM    731  HB2 PHE    46      52.917  37.459  31.299  0.00  0.00           H
ATOM    732  HB3 PHE    46      51.802  36.157  30.915  0.00  0.00           H
ATOM    733  CG  PHE    46      53.726  36.003  29.965  0.00  0.00           C
ATOM    734  CD1 PHE    46      54.898  36.663  29.564  0.00  0.00           C
ATOM    735  HD1 PHE    46      54.960  37.737  29.633  0.00  0.00           H
ATOM    736  CE1 PHE    46      55.990  35.934  29.073  0.00  0.00           C
ATOM    737  HE1 PHE    46      56.891  36.449  28.770  0.00  0.00           H
ATOM    738  CZ  PHE    46      55.918  34.536  29.008  0.00  0.00           C
ATOM    739  HZ  PHE    46      56.774  33.969  28.678  0.00  0.00           H
ATOM    740  CE2 PHE    46      54.745  33.873  29.406  0.00  0.00           C
ATOM    741  HE2 PHE    46      54.696  32.794  29.382  0.00  0.00           H
ATOM    742  CD2 PHE    46      53.639  34.605  29.866  0.00  0.00           C
ATOM    743  HD2 PHE    46      52.741  34.087  30.174  0.00  0.00           H
ATOM    744  C   PHE    46      51.331  36.757  28.318  0.00  0.00           C
ATOM    745  O   PHE    46      50.280  36.146  28.526  0.00  0.00           O
ATOM    746  N   ASP    47      52.019  36.654  27.189  0.00  0.00           N
ATOM    747  H   ASP    47      52.865  37.207  27.097  0.00  0.00           H
ATOM    748  CA  ASP    47      51.698  35.704  26.137  0.00  0.00           C
ATOM    749  HA  ASP    47      50.815  35.122  26.405  0.00  0.00           H
ATOM    750  CB  ASP    47      51.377  36.463  24.849  0.00  0.00           C
ATOM    751  HB2 ASP    47      50.470  37.053  24.991  0.00  0.00           H
ATOM    752  HB3 ASP    47      52.201  37.136  24.605  0.00  0.00           H
ATOM    753  CG  ASP    47      51.165  35.479  23.710  0.00  0.00           C
ATOM    754  OD1 ASP    47      50.177  34.718  23.763  0.00  0.00           O
ATOM    755  OD2 ASP    47      52.038  35.414  22.811  0.00  0.00           O
ATOM    756  C   ASP    47      52.874  34.745  25.964  0.00  0.00           C
ATOM    757  O   ASP    47      53.963  35.143  25.543  0.00  0.00           O
ATOM    758  N   LYS    48      52.685  33.470  26.293  0.00  0.00           N
ATOM    759  H   LYS    48      51.785  33.207  26.682  0.00  0.00           H
ATOM    760  CA  LYS    48      53.785  32.507  26.365  0.00  0.00           C
ATOM    761  HA  LYS    48      54.573  32.952  26.969  0.00  0.00           H
ATOM    762  CB  LYS    48      53.298  31.237  27.081  0.00  0.00           C
ATOM    763  HB2 LYS    48      54.155  30.591  27.277  0.00  0.00           H
ATOM    764  HB3 LYS    48      52.871  31.524  28.044  0.00  0.00           H
ATOM    765  CG  LYS    48      52.253  30.440  26.289  0.00  0.00           C
ATOM    766  HG2 LYS    48      51.446  31.091  25.962  0.00  0.00           H
ATOM    767  HG3 LYS    48      52.737  30.019  25.407  0.00  0.00           H
ATOM    768  CD  LYS    48      51.665  29.296  27.115  0.00  0.00           C
ATOM    769  HD2 LYS    48      52.452  28.702  27.582  0.00  0.00           H
ATOM    770  HD3 LYS    48      51.036  29.746  27.881  0.00  0.00           H
ATOM    771  CE  LYS    48      50.819  28.417  26.186  0.00  0.00           C
ATOM    772  HE2 LYS    48      50.468  29.047  25.362  0.00  0.00           H
ATOM    773  HE3 LYS    48      51.447  27.630  25.760  0.00  0.00           H
ATOM    774  NZ  LYS    48      49.637  27.843  26.869  0.00  0.00           N
ATOM    775  HZ1 LYS    48      49.027  27.347  26.237  0.00  0.00           H
ATOM    776  HZ2 LYS    48      49.910  27.183  27.590  0.00  0.00           H
ATOM    777  HZ3 LYS    48      49.078  28.563  27.325  0.00  0.00           H
ATOM    778  C   LYS    48      54.410  32.217  25.004  0.00  0.00           C
ATOM    779  O   LYS    48      55.611  31.964  24.921  0.00  0.00           O
ATOM    780  N   GLY    49      53.612  32.267  23.938  0.00  0.00           N
ATOM    781  H   GLY    49      52.627  32.471  24.085  0.00  0.00           H
ATOM    782  CA  GLY    49      54.043  31.906  22.591  0.00  0.00           C
ATOM    783  HA2 GLY    49      54.549  30.940  22.611  0.00  0.00           H
ATOM    784  HA3 GLY    49      53.162  31.828  21.953  0.00  0.00           H
ATOM    785  C   GLY    49      54.979  32.936  21.973  0.00  0.00           C
ATOM    786  O   GLY    49      55.815  32.582  21.145  0.00  0.00           O
ATOM    787  N   THR    50      54.858  34.199  22.387  0.00  0.00           N
ATOM    788  H   THR    50      54.078  34.431  22.995  0.00  0.00           H
ATOM    789  CA  THR    50      55.726  35.290  21.917  0.00  0.00           C
ATOM    790  HA  THR    50      56.357  34.935  21.103  0.00  0.00           H
ATOM    791  CB  THR    50      54.903  36.463  21.378  0.00  0.00           C
ATOM    792  HB  THR    50      55.582  37.242  21.031  0.00  0.00           H
ATOM    793  CG2 THR    50      54.013  36.054  20.212  0.00  0.00           C
ATOM    794 HG21 THR    50      53.437  36.915  19.853  0.00  0.00           H
ATOM    795 HG22 THR    50      54.624  35.681  19.380  0.00  0.00           H
ATOM    796 HG23 THR    50      53.315  35.266  20.497  0.00  0.00           H
ATOM    797  OG1 THR    50      54.084  36.998  22.393  0.00  0.00           O
ATOM    798  HG1 THR    50      53.315  36.385  22.504  0.00  0.00           H
ATOM    799  C   THR    50      56.667  35.797  22.998  0.00  0.00           C
ATOM    800  O   THR    50      57.540  36.611  22.703  0.00  0.00           O
ATOM    801  N   LYS    51      56.485  35.333  24.240  0.00  0.00           N
ATOM    802  H   LYS    51      55.692  34.718  24.382  0.00  0.00           H
ATOM    803  CA  LYS    51      57.166  35.802  25.456  0.00  0.00           C
ATOM    804  HA  LYS    51      56.629  35.389  26.311  0.00  0.00           H
ATOM    805  CB  LYS    51      58.613  35.287  25.508  0.00  0.00           C
ATOM    806  HB2 LYS    51      59.123  35.520  24.572  0.00  0.00           H
ATOM    807  HB3 LYS    51      59.154  35.767  26.325  0.00  0.00           H
ATOM    808  CG  LYS    51      58.630  33.782  25.764  0.00  0.00           C
ATOM    809  HG2 LYS    51      58.260  33.577  26.767  0.00  0.00           H
ATOM    810  HG3 LYS    51      57.966  33.304  25.044  0.00  0.00           H
ATOM    811  CD  LYS    51      60.026  33.180  25.593  0.00  0.00           C
ATOM    812  HD2 LYS    51      60.539  33.637  24.744  0.00  0.00           H
ATOM    813  HD3 LYS    51      60.599  33.364  26.504  0.00  0.00           H
ATOM    814  CE  LYS    51      59.869  31.677  25.333  0.00  0.00           C
ATOM    815  HE2 LYS    51      59.024  31.317  25.930  0.00  0.00           H
ATOM    816  HE3 LYS    51      59.619  31.523  24.278  0.00  0.00           H
ATOM    817  NZ  LYS    51      61.083  30.917  25.714  0.00  0.00           N
ATOM    818  HZ1 LYS    51      60.951  29.925  25.561  0.00  0.00           H
ATOM    819  HZ2 LYS    51      61.883  31.229  25.181  0.00  0.00           H
ATOM    820  HZ3 LYS    51      61.273  31.053  26.701  0.00  0.00           H
ATOM    821  C   LYS    51      57.059  37.314  25.641  0.00  0.00           C
ATOM    822  O   LYS    51      57.987  37.972  26.106  0.00  0.00           O
ATOM    823  N   THR    52      55.923  37.886  25.259  0.00  0.00           N
ATOM    824  H   THR    52      55.161  37.281  24.986  0.00  0.00           H
ATOM    825  CA  THR    52      55.671  39.326  25.387  0.00  0.00           C
ATOM    826  HA  THR    52      56.606  39.852  25.567  0.00  0.00           H
ATOM    827  CB  THR    52      55.071  39.914  24.108  0.00  0.00           C
ATOM    828  HB  THR    52      54.847  40.967  24.281  0.00  0.00           H
ATOM    829  CG2 THR    52      56.037  39.826  22.933  0.00  0.00           C
ATOM    830 HG21 THR    52      55.601  40.305  22.047  0.00  0.00           H
ATOM    831 HG22 THR    52      56.977  40.341  23.169  0.00  0.00           H
ATOM    832 HG23 THR    52      56.270  38.789  22.683  0.00  0.00           H
ATOM    833  OG1 THR    52      53.869  39.263  23.756  0.00  0.00           O
ATOM    834  HG1 THR    52      54.098  38.422  23.304  0.00  0.00           H
ATOM    835  C   THR    52      54.767  39.617  26.570  0.00  0.00           C
ATOM    836  O   THR    52      54.036  38.741  27.025  0.00  0.00           O
ATOM    837  N   GLY    53      54.790  40.858  27.050  0.00  0.00           N
ATOM    838  H   GLY    53      55.425  41.536  26.645  0.00  0.00           H
ATOM    839  CA  GLY    53      54.000  41.256  28.211  0.00  0.00           C
ATOM    840  HA2 GLY    53      54.049  42.336  28.341  0.00  0.00           H
ATOM    841  HA3 GLY    53      52.956  40.979  28.058  0.00  0.00           H
ATOM    842  C   GLY    53      54.497  40.601  29.492  0.00  0.00           C
ATOM    843  O   GLY    53      55.640  40.137  29.569  0.00  0.00           O
ATOM    844  N   GLY    54      53.623  40.549  30.486  0.00  0.00           N
ATOM    845  H   GLY    54      52.736  41.031  30.379  0.00  0.00           H
ATOM    846  CA  GLY    54      53.942  40.039  31.806  0.00  0.00           C
ATOM    847  HA2 GLY    54      53.033  39.642  32.248  0.00  0.00           H
ATOM    848  HA3 GLY    54      54.652  39.218  31.711  0.00  0.00           H
ATOM    849  C   GLY    54      54.510  41.083  32.772  0.00  0.00           C
ATOM    850  O   GLY    54      54.552  42.286  32.504  0.00  0.00           O
ATOM    851  N   PRO    55      54.924  40.630  33.959  0.00  0.00           N
ATOM    852  CD  PRO    55      55.099  39.229  34.303  0.00  0.00           C
ATOM    853  HD2 PRO    55      55.841  38.790  33.644  0.00  0.00           H
ATOM    854  HD3 PRO    55      54.151  38.693  34.232  0.00  0.00           H
ATOM    855  CG  PRO    55      55.600  39.214  35.750  0.00  0.00           C
ATOM    856  HG2 PRO    55      56.697  39.169  35.771  0.00  0.00           H
ATOM    857  HG3 PRO    55      55.197  38.358  36.303  0.00  0.00           H
ATOM    858  CB  PRO    55      55.104  40.557  36.302  0.00  0.00           C
ATOM    859  HB2 PRO    55      55.682  40.902  37.167  0.00  0.00           H
ATOM    860  HB3 PRO    55      54.059  40.463  36.610  0.00  0.00           H
ATOM    861  CA  PRO    55      55.188  41.497  35.100  0.00  0.00           C
ATOM    862  HA  PRO    55      54.412  42.259  35.182  0.00  0.00           H
ATOM    863  C   PRO    55      56.547  42.193  34.999  0.00  0.00           C
ATOM    864  O   PRO    55      57.476  41.857  35.728  0.00  0.00           O
ATOM    865  N   PHE    56      56.672  43.166  34.097  0.00  0.00           N
ATOM    866  H   PHE    56      55.899  43.290  33.450  0.00  0.00           H
ATOM    867  CA  PHE    56      57.941  43.843  33.804  0.00  0.00           C
ATOM    868  HA  PHE    56      58.670  43.555  34.557  0.00  0.00           H
ATOM    869  CB  PHE    56      58.503  43.352  32.478  0.00  0.00           C
ATOM    870  HB2 PHE    56      57.828  43.640  31.660  0.00  0.00           H
ATOM    871  HB3 PHE    56      59.471  43.829  32.292  0.00  0.00           H
ATOM    872  CG  PHE    56      58.688  41.857  32.517  0.00  0.00           C
ATOM    873  CD1 PHE    56      59.669  41.307  33.360  0.00  0.00           C
ATOM    874  HD1 PHE    56      60.316  41.955  33.933  0.00  0.00           H
ATOM    875  CE1 PHE    56      59.788  39.919  33.491  0.00  0.00           C
ATOM    876  HE1 PHE    56      60.521  39.500  34.163  0.00  0.00           H
ATOM    877  CZ  PHE    56      58.917  39.085  32.777  0.00  0.00           C
ATOM    878  HZ  PHE    56      58.959  38.022  32.925  0.00  0.00           H
ATOM    879  CE2 PHE    56      57.941  39.629  31.929  0.00  0.00           C
ATOM    880  HE2 PHE    56      57.243  38.977  31.421  0.00  0.00           H
ATOM    881  CD2 PHE    56      57.820  41.020  31.803  0.00  0.00           C
ATOM    882  HD2 PHE    56      57.038  41.449  31.194  0.00  0.00           H
ATOM    883  C   PHE    56      57.840  45.359  33.914  0.00  0.00           C
ATOM    884  O   PHE    56      58.536  46.115  33.230  0.00  0.00           O
ATOM    885  N   GLY    57      56.955  45.819  34.798  0.00  0.00           N
ATOM    886  H   GLY    57      56.381  45.149  35.294  0.00  0.00           H
ATOM    887  CA  GLY    57      56.885  47.228  35.164  0.00  0.00           C
ATOM    888  HA2 GLY    57      56.279  47.323  36.064  0.00  0.00           H
ATOM    889  HA3 GLY    57      57.892  47.583  35.391  0.00  0.00           H
ATOM    890  C   GLY    57      56.286  48.140  34.093  0.00  0.00           C
ATOM    891  O   GLY    57      56.322  49.361  34.261  0.00  0.00           O
ATOM    892  N   THR    58      55.740  47.617  32.994  0.00  0.00           N
ATOM    893  H   THR    58      55.612  46.614  32.911  0.00  0.00           H
ATOM    894  CA  THR    58      55.248  48.479  31.907  0.00  0.00           C
ATOM    895  HA  THR    58      55.957  49.292  31.749  0.00  0.00           H
ATOM    896  CB  THR    58      55.134  47.730  30.577  0.00  0.00           C
ATOM    897  HB  THR    58      54.770  48.417  29.815  0.00  0.00           H
ATOM    898  CG2 THR    58      56.479  47.172  30.118  0.00  0.00           C
ATOM    899 HG21 THR    58      56.363  46.635  29.170  0.00  0.00           H
ATOM    900 HG22 THR    58      57.192  47.989  29.959  0.00  0.00           H
ATOM    901 HG23 THR    58      56.899  46.475  30.853  0.00  0.00           H
ATOM    902  OG1 THR    58      54.243  46.648  30.677  0.00  0.00           O
ATOM    903  HG1 THR    58      53.333  47.028  30.523  0.00  0.00           H
ATOM    904  C   THR    58      53.915  49.128  32.247  0.00  0.00           C
ATOM    905  O   THR    58      53.587  50.166  31.679  0.00  0.00           O
ATOM    906  N   ILE    59      53.167  48.565  33.206  0.00  1.00           N
ATOM    907  H   ILE    59      53.458  47.660  33.554  0.00  1.00           H
ATOM    908  CA  ILE    59      51.847  49.070  33.597  0.00  1.00           C
ATOM    909  HA  ILE    59      51.246  49.101  32.694  0.00  1.00           H
ATOM    910  CB  ILE    59      51.152  48.110  34.586  0.00  1.00           C
ATOM    911  HB  ILE    59      51.247  47.097  34.188  0.00  1.00           H
ATOM    912  CG2 ILE    59      51.819  48.164  35.973  0.00  1.00           C
ATOM    913 HG21 ILE    59      51.237  47.585  36.694  0.00  1.00           H
ATOM    914 HG22 ILE    59      52.833  47.749  35.935  0.00  1.00           H
ATOM    915 HG23 ILE    59      51.866  49.184  36.371  0.00  1.00           H
ATOM    916  CG1 ILE    59      49.647  48.440  34.714  0.00  1.00           C
ATOM    917 HG12 ILE    59      49.490  49.204  35.477  0.00  1.00           H
ATOM    918 HG13 ILE    59      49.277  48.833  33.767  0.00  1.00           H
ATOM    919  CD1 ILE    59      48.800  47.213  35.047  0.00  1.00           C
ATOM    920 HD11 ILE    59      47.743  47.494  35.112  0.00  1.00           H
ATOM    921 HD12 ILE    59      48.902  46.460  34.258  0.00  1.00           H
ATOM    922 HD13 ILE    59      49.101  46.769  36.003  0.00  1.00           H
ATOM    923  C   ILE    59      51.865  50.502  34.133  0.00  1.00           C
ATOM    924  O   ILE    59      50.820  51.128  34.175  0.00  1.00           O
ATOM    925  N   LYS    60      53.018  51.048  34.545  0.00  0.00           N
ATOM    926  H   LYS    60      53.839  50.460  34.536  0.00  0.00           H
ATOM    927  CA  LYS    60      53.093  52.442  34.985  0.00  0.00           C
ATOM    928  HA  LYS    60      52.190  52.676  35.544  0.00  0.00           H
ATOM    929  CB  LYS    60      54.289  52.684  35.899  0.00  0.00           C
ATOM    930  HB2 LYS    60      54.147  53.645  36.397  0.00  0.00           H
ATOM    931  HB3 LYS    60      54.325  51.911  36.652  0.00  0.00           H
ATOM    932  CG  LYS    60      55.613  52.709  35.142  0.00  0.00           C
ATOM    933  HG2 LYS    60      55.857  51.687  34.874  0.00  0.00           H
ATOM    934  HG3 LYS    60      55.545  53.304  34.236  0.00  0.00           H
ATOM    935  CD  LYS    60      56.720  53.354  35.967  0.00  0.00           C
ATOM    936  HD2 LYS    60      56.465  54.391  36.194  0.00  0.00           H
ATOM    937  HD3 LYS    60      56.838  52.807  36.900  0.00  0.00           H
ATOM    938  CE  LYS    60      58.021  53.314  35.162  0.00  0.00           C
ATOM    939  HE2 LYS    60      57.901  53.944  34.274  0.00  0.00           H
ATOM    940  HE3 LYS    60      58.825  53.740  35.771  0.00  0.00           H
ATOM    941  NZ  LYS    60      58.369  51.922  34.757  0.00  0.00           N
ATOM    942  HZ1 LYS    60      59.201  51.904  34.179  0.00  0.00           H
ATOM    943  HZ2 LYS    60      58.568  51.363  35.577  0.00  0.00           H
ATOM    944  HZ3 LYS    60      57.617  51.463  34.253  0.00  0.00           H
ATOM    945  C   LYS    60      53.117  53.402  33.813  0.00  0.00           C
ATOM    946  O   LYS    60      52.844  54.583  34.009  0.00  0.00           O
ATOM    947  N   HIE    61      53.528  52.933  32.632  0.00  0.00           N
ATOM    948  H   HIE    61      53.618  51.931  32.500  0.00  0.00           H
ATOM    949  CA  HIE    61      53.578  53.787  31.462  0.00  0.00           C
ATOM    950  HA  HIE    61      54.271  54.602  31.658  0.00  0.00           H
ATOM    951  CB  HIE    61      54.060  53.037  30.220  0.00  0.00           C
ATOM    952  HB2 HIE    61      53.375  52.203  30.015  0.00  0.00           H
ATOM    953  HB3 HIE    61      53.973  53.709  29.359  0.00  0.00           H
ATOM    954  CG  HIE    61      55.468  52.498  30.225  0.00  0.00           C
ATOM    955  ND1 HIE    61      55.994  51.781  29.159  0.00  0.00           N
ATOM    956  CE1 HIE    61      57.236  51.428  29.504  0.00  0.00           C
ATOM    957  HE1 HIE    61      57.890  50.811  28.905  0.00  0.00           H
ATOM    958  NE2 HIE    61      57.531  51.910  30.718  0.00  0.00           N
ATOM    959  HE2 HIE    61      58.388  51.701  31.216  0.00  0.00           H
ATOM    960  CD2 HIE    61      56.432  52.603  31.188  0.00  0.00           C
ATOM    961  HD2 HIE    61      56.338  53.124  32.128  0.00  0.00           H
ATOM    962  C   HIE    61      52.171  54.324  31.215  0.00  0.00           C
ATOM    963  O   HIE    61      51.210  53.546  31.220  0.00  0.00           O
ATOM    964  N   PRO    62      52.034  55.628  30.950  0.00  0.00           N
ATOM    965  CD  PRO    62      53.028  56.680  31.127  0.00  0.00           C
ATOM    966  HD2 PRO    62      53.766  56.650  30.328  0.00  0.00           H
ATOM    967  HD3 PRO    62      53.520  56.603  32.099  0.00  0.00           H
ATOM    968  CG  PRO    62      52.223  57.984  31.067  0.00  0.00           C
ATOM    969  HG2 PRO    62      52.817  58.827  30.694  0.00  0.00           H
ATOM    970  HG3 PRO    62      51.832  58.234  32.063  0.00  0.00           H
ATOM    971  CB  PRO    62      51.068  57.611  30.123  0.00  0.00           C
ATOM    972  HB2 PRO    62      51.402  57.640  29.077  0.00  0.00           H
ATOM    973  HB3 PRO    62      50.201  58.274  30.239  0.00  0.00           H
ATOM    974  CA  PRO    62      50.750  56.180  30.557  0.00  0.00           C
ATOM    975  HA  PRO    62      50.101  56.208  31.432  0.00  0.00           H
ATOM    976  C   PRO    62      50.054  55.370  29.455  0.00  0.00           C
ATOM    977  O   PRO    62      48.837  55.239  29.499  0.00  0.00           O
ATOM    978  N   ALA    63      50.777  54.776  28.497  0.00  0.00           N
ATOM    979  H   ALA    63      51.777  54.922  28.464  0.00  0.00           H
ATOM    980  CA  ALA    63      50.112  54.084  27.390  0.00  0.00           C
ATOM    981  HA  ALA    63      49.323  54.731  27.002  0.00  0.00           H
ATOM    982  CB  ALA    63      51.103  53.825  26.254  0.00  0.00           C
ATOM    983  HB1 ALA    63      50.596  53.343  25.408  0.00  0.00           H
ATOM    984  HB2 ALA    63      51.536  54.767  25.894  0.00  0.00           H
ATOM    985  HB3 ALA    63      51.919  53.171  26.586  0.00  0.00           H
ATOM    986  C   ALA    63      49.442  52.767  27.798  0.00  0.00           C
ATOM    987  O   ALA    63      48.444  52.386  27.194  0.00  0.00           O
ATOM    988  N   GLU    64      49.978  52.067  28.798  0.00  0.00           N
ATOM    989  H   GLU    64      50.760  52.455  29.306  0.00  0.00           H
ATOM    990  CA  GLU    64      49.343  50.856  29.327  0.00  0.00           C
ATOM    991  HA  GLU    64      48.878  50.298  28.514  0.00  0.00           H
ATOM    992  CB  GLU    64      50.401  49.964  29.974  0.00  0.00           C
ATOM    993  HB2 GLU    64      51.142  49.759  29.209  0.00  0.00           H
ATOM    994  HB3 GLU    64      50.888  50.496  30.793  0.00  0.00           H
ATOM    995  CG  GLU    64      49.787  48.652  30.499  0.00  0.00           C
ATOM    996  HG2 GLU    64      49.296  48.840  31.451  0.00  0.00           H
ATOM    997  HG3 GLU    64      49.020  48.326  29.795  0.00  0.00           H
ATOM    998  CD  GLU    64      50.792  47.504  30.634  0.00  0.00           C
ATOM    999  OE1 GLU    64      51.962  47.665  30.227  0.00  0.00           O
ATOM   1000  OE2 GLU    64      50.418  46.426  31.152  0.00  0.00           O
ATOM   1001  C   GLU    64      48.243  51.198  30.328  0.00  0.00           C
ATOM   1002  O   GLU    64      47.191  50.559  30.349  0.00  0.00           O
ATOM   1003  N   LEU    65      48.449  52.243  31.137  0.00  0.00           N
ATOM   1004  H   LEU    65      49.350  52.708  31.121  0.00  0.00           H
ATOM   1005  CA  LEU    65      47.419  52.720  32.065  0.00  0.00           C
ATOM   1006  HA  LEU    65      47.122  51.906  32.723  0.00  0.00           H
ATOM   1007  CB  LEU    65      47.939  53.929  32.862  0.00  0.00           C
ATOM   1008  HB2 LEU    65      48.454  54.618  32.192  0.00  0.00           H
ATOM   1009  HB3 LEU    65      47.092  54.456  33.305  0.00  0.00           H
ATOM   1010  CG  LEU    65      48.873  53.509  33.987  0.00  0.00           C
ATOM   1011  HG  LEU    65      49.730  53.074  33.509  0.00  0.00           H
ATOM   1012  CD1 LEU    65      49.387  54.721  34.756  0.00  0.00           C
ATOM   1013 HD11 LEU    65      50.059  54.407  35.560  0.00  0.00           H
ATOM   1014 HD12 LEU    65      49.961  55.372  34.085  0.00  0.00           H
ATOM   1015 HD13 LEU    65      48.556  55.291  35.183  0.00  0.00           H
ATOM   1016  CD2 LEU    65      48.169  52.540  34.948  0.00  0.00           C
ATOM   1017 HD21 LEU    65      48.718  52.449  35.888  0.00  0.00           H
ATOM   1018 HD22 LEU    65      47.151  52.879  35.173  0.00  0.00           H
ATOM   1019 HD23 LEU    65      48.122  51.532  34.520  0.00  0.00           H
ATOM   1020  C   LEU    65      46.154  53.133  31.341  0.00  0.00           C
ATOM   1021  O   LEU    65      45.065  53.065  31.900  0.00  0.00           O
ATOM   1022  N   ALA    66      46.328  53.578  30.104  0.00  0.00           N
ATOM   1023  H   ALA    66      47.272  53.673  29.755  0.00  0.00           H
ATOM   1024  CA  ALA    66      45.244  54.026  29.264  0.00  0.00           C
ATOM   1025  HA  ALA    66      44.528  54.579  29.875  0.00  0.00           H
ATOM   1026  CB  ALA    66      45.840  54.982  28.233  0.00  0.00           C
ATOM   1027  HB1 ALA    66      45.052  55.374  27.578  0.00  0.00           H
ATOM   1028  HB2 ALA    66      46.326  55.831  28.729  0.00  0.00           H
ATOM   1029  HB3 ALA    66      46.582  54.468  27.608  0.00  0.00           H
ATOM   1030  C   ALA    66      44.469  52.881  28.600  0.00  0.00           C
ATOM   1031  O   ALA    66      43.406  53.136  28.031  0.00  0.00           O
ATOM   1032  N   HIE    67      44.943  51.630  28.665  0.00  0.00           N
ATOM   1033  H   HIE    67      45.803  51.450  29.171  0.00  0.00           H
ATOM   1034  CA  HIE    67      44.104  50.490  28.287  0.00  0.00           C
ATOM   1035  HA  HIE    67      43.855  50.567  27.227  0.00  0.00           H
ATOM   1036  CB  HIE    67      44.823  49.162  28.538  0.00  0.00           C
ATOM   1037  HB2 HIE    67      45.071  49.078  29.601  0.00  0.00           H
ATOM   1038  HB3 HIE    67      44.132  48.339  28.321  0.00  0.00           H
ATOM   1039  CG  HIE    67      46.071  48.937  27.729  0.00  0.00           C
ATOM   1040  ND1 HIE    67      46.850  47.784  27.811  0.00  0.00           N
ATOM   1041  CE1 HIE    67      47.866  47.949  26.954  0.00  0.00           C
ATOM   1042  HE1 HIE    67      48.662  47.232  26.785  0.00  0.00           H
ATOM   1043  NE2 HIE    67      47.760  49.135  26.339  0.00  0.00           N
ATOM   1044  HE2 HIE    67      48.408  49.504  25.659  0.00  0.00           H
ATOM   1045  CD2 HIE    67      46.633  49.772  26.808  0.00  0.00           C
ATOM   1046  HD2 HIE    67      46.266  50.744  26.505  0.00  0.00           H
ATOM   1047  C   HIE    67      42.805  50.518  29.090  0.00  0.00           C
ATOM   1048  O   HIE    67      42.818  50.782  30.296  0.00  0.00           O
ATOM   1049  N   SER    68      41.678  50.222  28.443  0.00  0.00           N
ATOM   1050  H   SER    68      41.739  49.958  27.460  0.00  0.00           H
ATOM   1051  CA  SER    68      40.362  50.292  29.092  0.00  0.00           C
ATOM   1052  HA  SER    68      40.236  51.303  29.484  0.00  0.00           H
ATOM   1053  CB  SER    68      39.244  50.053  28.062  0.00  0.00           C
ATOM   1054  HB2 SER    68      38.562  50.903  28.087  0.00  0.00           H
ATOM   1055  HB3 SER    68      39.674  50.006  27.059  0.00  0.00           H
ATOM   1056  OG  SER    68      38.496  48.870  28.289  0.00  0.00           O
ATOM   1057  HG  SER    68      37.859  49.032  28.991  0.00  0.00           H
ATOM   1058  C   SER    68      40.266  49.338  30.282  0.00  0.00           C
ATOM   1059  O   SER    68      39.730  49.699  31.334  0.00  0.00           O
ATOM   1060  N   ALA    69      40.842  48.130  30.215  0.00  1.00           N
ATOM   1061  H   ALA    69      41.251  47.832  29.336  0.00  1.00           H
ATOM   1062  CA  ALA    69      40.854  47.195  31.352  0.00  1.00           C
ATOM   1063  HA  ALA    69      39.827  47.018  31.674  0.00  1.00           H
ATOM   1064  CB  ALA    69      41.439  45.866  30.864  0.00  1.00           C
ATOM   1065  HB1 ALA    69      41.451  45.129  31.678  0.00  1.00           H
ATOM   1066  HB2 ALA    69      40.838  45.454  30.043  0.00  1.00           H
ATOM   1067  HB3 ALA    69      42.466  46.005  30.505  0.00  1.00           H
ATOM   1068  C   ALA    69      41.629  47.732  32.579  0.00  1.00           C
ATOM   1069  O   ALA    69      41.401  47.306  33.713  0.00  1.00           O
ATOM   1070  N   ASN    70      42.529  48.697  32.371  0.00  1.00           N
ATOM   1071  H   ASN    70      42.619  49.076  31.437  0.00  1.00           H
ATOM   1072  CA  ASN    70      43.325  49.325  33.421  0.00  1.00           C
ATOM   1073  HA  ASN    70      43.380  48.634  34.264  0.00  1.00           H
ATOM   1074  CB  ASN    70      44.767  49.521  32.909  0.00  1.00           C
ATOM   1075  HB2 ASN    70      44.757  50.114  31.994  0.00  1.00           H
ATOM   1076  HB3 ASN    70      45.354  50.063  33.649  0.00  1.00           H
ATOM   1077  CG  ASN    70      45.467  48.194  32.653  0.00  1.00           C
ATOM   1078  OD1 ASN    70      45.120  47.167  33.221  0.00  1.00           O
ATOM   1079  ND2 ASN    70      46.468  48.164  31.809  0.00  1.00           N
ATOM   1080 HD21 ASN    70      46.955  47.279  31.699  0.00  1.00           H
ATOM   1081 HD22 ASN    70      46.750  49.001  31.307  0.00  1.00           H
ATOM   1082  C   ASN    70      42.678  50.589  34.017  0.00  1.00           C
ATOM   1083  O   ASN    70      43.334  51.270  34.804  0.00  1.00           O
ATOM   1084  N   ASN    71      41.404  50.892  33.723  0.00  1.00           N
ATOM   1085  H   ASN    71      40.913  50.325  33.040  0.00  1.00           H
ATOM   1086  CA  ASN    71      40.663  51.984  34.372  0.00  1.00           C
ATOM   1087  HA  ASN    71      41.080  52.935  34.033  0.00  1.00           H
ATOM   1088  CB  ASN    71      39.171  51.928  33.979  0.00  1.00           C
ATOM   1089  HB2 ASN    71      38.791  50.920  34.148  0.00  1.00           H
ATOM   1090  HB3 ASN    71      38.620  52.603  34.631  0.00  1.00           H
ATOM   1091  CG  ASN    71      38.842  52.340  32.553  0.00  1.00           C
ATOM   1092  OD1 ASN    71      39.671  52.788  31.780  0.00  1.00           O
ATOM   1093  ND2 ASN    71      37.592  52.243  32.168  0.00  1.00           N
ATOM   1094 HD21 ASN    71      37.383  52.560  31.243  0.00  1.00           H
ATOM   1095 HD22 ASN    71      36.894  51.883  32.816  0.00  1.00           H
ATOM   1096  C   ASN    71      40.794  51.918  35.910  0.00  1.00           C
ATOM   1097  O   ASN    71      40.498  50.889  36.514  0.00  1.00           O
ATOM   1098  N   GLY    72      41.242  53.013  36.532  0.00  0.00           N
ATOM   1099  H   GLY    72      41.501  53.795  35.944  0.00  0.00           H
ATOM   1100  CA  GLY    72      41.491  53.150  37.957  0.00  0.00           C
ATOM   1101  HA2 GLY    72      41.372  54.198  38.230  0.00  0.00           H
ATOM   1102  HA3 GLY    72      40.762  52.567  38.514  0.00  0.00           H
ATOM   1103  C   GLY    72      42.880  52.711  38.412  0.00  0.00           C
ATOM   1104  O   GLY    72      43.256  53.058  39.527  0.00  0.00           O
ATOM   1105  N   LEU    73      43.669  51.970  37.622  0.00  1.00           N
ATOM   1106  H   LEU    73      43.339  51.708  36.700  0.00  1.00           H
ATOM   1107  CA  LEU    73      45.011  51.532  38.045  0.00  1.00           C
ATOM   1108  HA  LEU    73      44.948  51.220  39.087  0.00  1.00           H
ATOM   1109  CB  LEU    73      45.485  50.322  37.223  0.00  1.00           C
ATOM   1110  HB2 LEU    73      45.533  50.602  36.170  0.00  1.00           H
ATOM   1111  HB3 LEU    73      46.497  50.072  37.544  0.00  1.00           H
ATOM   1112  CG  LEU    73      44.606  49.068  37.376  0.00  1.00           C
ATOM   1113  HG  LEU    73      43.628  49.247  36.932  0.00  1.00           H
ATOM   1114  CD1 LEU    73      45.264  47.905  36.648  0.00  1.00           C
ATOM   1115 HD11 LEU    73      44.625  47.017  36.710  0.00  1.00           H
ATOM   1116 HD12 LEU    73      45.416  48.151  35.593  0.00  1.00           H
ATOM   1117 HD13 LEU    73      46.237  47.666  37.092  0.00  1.00           H
ATOM   1118  CD2 LEU    73      44.433  48.635  38.832  0.00  1.00           C
ATOM   1119 HD21 LEU    73      43.954  47.651  38.893  0.00  1.00           H
ATOM   1120 HD22 LEU    73      45.395  48.585  39.356  0.00  1.00           H
ATOM   1121 HD23 LEU    73      43.778  49.341  39.354  0.00  1.00           H
ATOM   1122  C   LEU    73      46.057  52.656  38.033  0.00  1.00           C
ATOM   1123  O   LEU    73      47.090  52.538  38.697  0.00  1.00           O
ATOM   1124  N   ASP    74      45.783  53.784  37.373  0.00  0.00           N
ATOM   1125  H   ASP    74      44.947  53.839  36.798  0.00  0.00           H
ATOM   1126  CA  ASP    74      46.586  54.993  37.518  0.00  0.00           C
ATOM   1127  HA  ASP    74      47.607  54.761  37.218  0.00  0.00           H
ATOM   1128  CB  ASP    74      46.054  56.111  36.603  0.00  0.00           C
ATOM   1129  HB2 ASP    74      46.720  56.970  36.703  0.00  0.00           H
ATOM   1130  HB3 ASP    74      46.124  55.774  35.569  0.00  0.00           H
ATOM   1131  CG  ASP    74      44.610  56.578  36.864  0.00  0.00           C
ATOM   1132  OD1 ASP    74      43.785  55.829  37.433  0.00  0.00           O
ATOM   1133  OD2 ASP    74      44.326  57.764  36.584  0.00  0.00           O
ATOM   1134  C   ASP    74      46.629  55.468  38.978  0.00  0.00           C
ATOM   1135  O   ASP    74      47.650  55.991  39.438  0.00  0.00           O
ATOM   1136  N   ILE    75      45.549  55.249  39.733  0.00  0.00           N
ATOM   1137  H   ILE    75      44.720  54.885  39.264  0.00  0.00           H
ATOM   1138  CA  ILE    75      45.484  55.565  41.159  0.00  0.00           C
ATOM   1139  HA  ILE    75      45.722  56.618  41.297  0.00  0.00           H
ATOM   1140  CB  ILE    75      44.067  55.293  41.709  0.00  0.00           C
ATOM   1141  HB  ILE    75      43.830  54.250  41.525  0.00  0.00           H
ATOM   1142  CG2 ILE    75      44.014  55.488  43.234  0.00  0.00           C
ATOM   1143 HG21 ILE    75      43.008  55.278  43.618  0.00  0.00           H
ATOM   1144 HG22 ILE    75      44.689  54.796  43.751  0.00  0.00           H
ATOM   1145 HG23 ILE    75      44.282  56.512  43.510  0.00  0.00           H
ATOM   1146  CG1 ILE    75      43.007  56.169  41.007  0.00  0.00           C
ATOM   1147 HG12 ILE    75      43.093  57.201  41.349  0.00  0.00           H
ATOM   1148 HG13 ILE    75      43.176  56.163  39.933  0.00  0.00           H
ATOM   1149  CD1 ILE    75      41.573  55.679  41.223  0.00  0.00           C
ATOM   1150 HD11 ILE    75      40.878  56.271  40.615  0.00  0.00           H
ATOM   1151 HD12 ILE    75      41.472  54.628  40.924  0.00  0.00           H
ATOM   1152 HD13 ILE    75      41.269  55.778  42.271  0.00  0.00           H
ATOM   1153  C   ILE    75      46.526  54.738  41.912  0.00  0.00           C
ATOM   1154  O   ILE    75      47.247  55.264  42.760  0.00  0.00           O
ATOM   1155  N   ALA    76      46.627  53.449  41.584  0.00  0.00           N
ATOM   1156  H   ALA    76      46.070  53.106  40.812  0.00  0.00           H
ATOM   1157  CA  ALA    76      47.558  52.529  42.228  0.00  0.00           C
ATOM   1158  HA  ALA    76      47.361  52.514  43.300  0.00  0.00           H
ATOM   1159  CB  ALA    76      47.339  51.123  41.661  0.00  0.00           C
ATOM   1160  HB1 ALA    76      47.754  50.365  42.338  0.00  0.00           H
ATOM   1161  HB2 ALA    76      46.275  50.918  41.519  0.00  0.00           H
ATOM   1162  HB3 ALA    76      47.816  51.007  40.682  0.00  0.00           H
ATOM   1163  C   ALA    76      49.006  52.964  42.001  0.00  0.00           C
ATOM   1164  O   ALA    76      49.794  53.089  42.942  0.00  0.00           O
ATOM   1165  N   VAL    77      49.325  53.257  40.739  0.00  0.00           N
ATOM   1166  H   VAL    77      48.621  53.108  40.019  0.00  0.00           H
ATOM   1167  CA  VAL    77      50.654  53.719  40.343  0.00  0.00           C
ATOM   1168  HA  VAL    77      51.394  52.966  40.617  0.00  0.00           H
ATOM   1169  CB  VAL    77      50.712  53.933  38.825  0.00  0.00           C
ATOM   1170  HB  VAL    77      49.862  54.537  38.507  0.00  0.00           H
ATOM   1171  CG1 VAL    77      51.994  54.657  38.406  0.00  0.00           C
ATOM   1172 HG11 VAL    77      52.064  54.701  37.313  0.00  0.00           H
ATOM   1173 HG12 VAL    77      52.014  55.693  38.768  0.00  0.00           H
ATOM   1174 HG13 VAL    77      52.883  54.140  38.782  0.00  0.00           H
ATOM   1175  CG2 VAL    77      50.645  52.580  38.115  0.00  0.00           C
ATOM   1176 HG21 VAL    77      50.662  52.710  37.031  0.00  0.00           H
ATOM   1177 HG22 VAL    77      51.494  51.944  38.397  0.00  0.00           H
ATOM   1178 HG23 VAL    77      49.719  52.046  38.361  0.00  0.00           H
ATOM   1179  C   VAL    77      51.014  54.998  41.082  0.00  0.00           C
ATOM   1180  O   VAL    77      52.102  55.101  41.656  0.00  0.00           O
ATOM   1181  N   ARG    78      50.089  55.962  41.123  0.00  0.00           N
ATOM   1182  H   ARG    78      49.214  55.828  40.621  0.00  0.00           H
ATOM   1183  CA  ARG    78      50.349  57.227  41.804  0.00  0.00           C
ATOM   1184  HA  ARG    78      51.291  57.639  41.433  0.00  0.00           H
ATOM   1185  CB  ARG    78      49.232  58.212  41.486  0.00  0.00           C
ATOM   1186  HB2 ARG    78      49.296  58.480  40.433  0.00  0.00           H
ATOM   1187  HB3 ARG    78      48.283  57.708  41.637  0.00  0.00           H
ATOM   1188  CG  ARG    78      49.366  59.504  42.312  0.00  0.00           C
ATOM   1189  HG2 ARG    78      49.263  59.291  43.375  0.00  0.00           H
ATOM   1190  HG3 ARG    78      50.353  59.940  42.148  0.00  0.00           H
ATOM   1191  CD  ARG    78      48.312  60.537  41.936  0.00  0.00           C
ATOM   1192  HD2 ARG    78      48.276  61.306  42.710  0.00  0.00           H
ATOM   1193  HD3 ARG    78      48.628  61.017  41.006  0.00  0.00           H
ATOM   1194  NE  ARG    78      46.966  59.981  41.725  0.00  0.00           N
ATOM   1195  HE  ARG    78      46.466  60.313  40.909  0.00  0.00           H
ATOM   1196  CZ  ARG    78      46.220  59.245  42.530  0.00  0.00           C
ATOM   1197  NH1 ARG    78      46.709  58.407  43.399  0.00  0.00           N
ATOM   1198 HH11 ARG    78      47.702  58.349  43.492  0.00  0.00           H
ATOM   1199 HH12 ARG    78      46.112  57.842  43.966  0.00  0.00           H
ATOM   1200  NH2 ARG    78      44.925  59.349  42.466  0.00  0.00           N
ATOM   1201 HH21 ARG    78      44.561  59.770  41.620  0.00  0.00           H
ATOM   1202 HH22 ARG    78      44.319  58.807  43.044  0.00  0.00           H
ATOM   1203  C   ARG    78      50.521  57.029  43.300  0.00  0.00           C
ATOM   1204  O   ARG    78      51.407  57.640  43.901  0.00  0.00           O
ATOM   1205  N   LEU    79      49.670  56.216  43.923  0.00  0.00           N
ATOM   1206  H   LEU    79      48.971  55.722  43.375  0.00  0.00           H
ATOM   1207  CA  LEU    79      49.795  55.929  45.350  0.00  0.00           C
ATOM   1208  HA  LEU    79      49.699  56.857  45.911  0.00  0.00           H
ATOM   1209  CB  LEU    79      48.713  54.939  45.807  0.00  0.00           C
ATOM   1210  HB2 LEU    79      48.657  54.136  45.073  0.00  0.00           H
ATOM   1211  HB3 LEU    79      49.025  54.486  46.749  0.00  0.00           H
ATOM   1212  CG  LEU    79      47.305  55.511  46.013  0.00  0.00           C
ATOM   1213  HG  LEU    79      46.979  56.040  45.120  0.00  0.00           H
ATOM   1214  CD1 LEU    79      46.336  54.360  46.287  0.00  0.00           C
ATOM   1215 HD11 LEU    79      45.315  54.739  46.418  0.00  0.00           H
ATOM   1216 HD12 LEU    79      46.326  53.657  45.444  0.00  0.00           H
ATOM   1217 HD13 LEU    79      46.620  53.813  47.194  0.00  0.00           H
ATOM   1218  CD2 LEU    79      47.260  56.491  47.184  0.00  0.00           C
ATOM   1219 HD21 LEU    79      47.633  56.025  48.105  0.00  0.00           H
ATOM   1220 HD22 LEU    79      47.861  57.386  46.982  0.00  0.00           H
ATOM   1221 HD23 LEU    79      46.232  56.826  47.367  0.00  0.00           H
ATOM   1222  C   LEU    79      51.165  55.341  45.690  0.00  0.00           C
ATOM   1223  O   LEU    79      51.693  55.670  46.749  0.00  0.00           O
ATOM   1224  N   LEU    80      51.739  54.494  44.836  0.00  0.00           N
ATOM   1225  H   LEU    80      51.233  54.215  44.000  0.00  0.00           H
ATOM   1226  CA  LEU    80      53.018  53.843  45.124  0.00  0.00           C
ATOM   1227  HA  LEU    80      53.093  53.642  46.192  0.00  0.00           H
ATOM   1228  CB  LEU    80      53.083  52.519  44.355  0.00  0.00           C
ATOM   1229  HB2 LEU    80      52.832  52.705  43.309  0.00  0.00           H
ATOM   1230  HB3 LEU    80      54.105  52.152  44.373  0.00  0.00           H
ATOM   1231  CG  LEU    80      52.159  51.421  44.899  0.00  0.00           C
ATOM   1232  HG  LEU    80      51.124  51.723  44.767  0.00  0.00           H
ATOM   1233  CD1 LEU    80      52.407  50.146  44.097  0.00  0.00           C
ATOM   1234 HD11 LEU    80      51.759  49.332  44.441  0.00  0.00           H
ATOM   1235 HD12 LEU    80      52.194  50.316  43.035  0.00  0.00           H
ATOM   1236 HD13 LEU    80      53.447  49.815  44.203  0.00  0.00           H
ATOM   1237  CD2 LEU    80      52.392  51.119  46.383  0.00  0.00           C
ATOM   1238 HD21 LEU    80      51.819  50.233  46.685  0.00  0.00           H
ATOM   1239 HD22 LEU    80      53.453  50.923  46.580  0.00  0.00           H
ATOM   1240 HD23 LEU    80      52.062  51.951  47.014  0.00  0.00           H
ATOM   1241  C   LEU    80      54.250  54.679  44.794  0.00  0.00           C
ATOM   1242  O   LEU    80      55.347  54.345  45.242  0.00  0.00           O
ATOM   1243  N   GLU    81      54.106  55.738  44.004  0.00  0.00           N
ATOM   1244  H   GLU    81      53.199  55.936  43.604  0.00  0.00           H
ATOM   1245  CA  GLU    81      55.284  56.412  43.470  0.00  0.00           C
ATOM   1246  HA  GLU    81      55.892  55.645  42.988  0.00  0.00           H
ATOM   1247  CB  GLU    81      54.848  57.420  42.395  0.00  0.00           C
ATOM   1248  HB2 GLU    81      54.047  56.982  41.798  0.00  0.00           H
ATOM   1249  HB3 GLU    81      54.452  58.321  42.861  0.00  0.00           H
ATOM   1250  CG  GLU    81      55.980  57.816  41.444  0.00  0.00           C
ATOM   1251  HG2 GLU    81      55.578  58.505  40.697  0.00  0.00           H
ATOM   1252  HG3 GLU    81      56.739  58.355  42.014  0.00  0.00           H
ATOM   1253  CD  GLU    81      56.616  56.620  40.729  0.00  0.00           C
ATOM   1254  OE1 GLU    81      57.865  56.540  40.701  0.00  0.00           O
ATOM   1255  OE2 GLU    81      55.852  55.788  40.187  0.00  0.00           O
ATOM   1256  C   GLU    81      56.173  57.036  44.566  0.00  0.00           C
ATOM   1257  O   GLU    81      57.393  56.865  44.516  0.00  0.00           O
ATOM   1258  N   PRO    82      55.634  57.692  45.613  0.00  0.00           N
ATOM   1259  CD  PRO    82      54.254  58.113  45.814  0.00  0.00           C
ATOM   1260  HD2 PRO    82      53.685  57.297  46.258  0.00  0.00           H
ATOM   1261  HD3 PRO    82      53.782  58.446  44.893  0.00  0.00           H
ATOM   1262  CG  PRO    82      54.351  59.279  46.806  0.00  0.00           C
ATOM   1263  HG2 PRO    82      53.432  59.416  47.386  0.00  0.00           H
ATOM   1264  HG3 PRO    82      54.581  60.211  46.273  0.00  0.00           H
ATOM   1265  CB  PRO    82      55.540  58.863  47.683  0.00  0.00           C
ATOM   1266  HB2 PRO    82      55.201  58.148  48.445  0.00  0.00           H
ATOM   1267  HB3 PRO    82      56.010  59.718  48.185  0.00  0.00           H
ATOM   1268  CA  PRO    82      56.490  58.198  46.685  0.00  0.00           C
ATOM   1269  HA  PRO    82      57.173  58.944  46.277  0.00  0.00           H
ATOM   1270  C   PRO    82      57.299  57.095  47.369  0.00  0.00           C
ATOM   1271  O   PRO    82      58.488  57.260  47.647  0.00  0.00           O
ATOM   1272  N   LEU    83      56.672  55.958  47.663  0.00  0.00           N
ATOM   1273  H   LEU    83      55.674  55.866  47.492  0.00  0.00           H
ATOM   1274  CA  LEU    83      57.376  54.876  48.334  0.00  0.00           C
ATOM   1275  HA  LEU    83      57.931  55.301  49.170  0.00  0.00           H
ATOM   1276  CB  LEU    83      56.343  53.887  48.884  0.00  0.00           C
ATOM   1277  HB2 LEU    83      55.654  54.428  49.529  0.00  0.00           H
ATOM   1278  HB3 LEU    83      55.780  53.477  48.043  0.00  0.00           H
ATOM   1279  CG  LEU    83      56.921  52.737  49.709  0.00  0.00           C
ATOM   1280  HG  LEU    83      57.721  52.247  49.158  0.00  0.00           H
ATOM   1281  CD1 LEU    83      57.480  53.228  51.038  0.00  0.00           C
ATOM   1282 HD11 LEU    83      58.007  52.408  51.514  0.00  0.00           H
ATOM   1283 HD12 LEU    83      58.210  54.033  50.893  0.00  0.00           H
ATOM   1284 HD13 LEU    83      56.684  53.592  51.699  0.00  0.00           H
ATOM   1285  CD2 LEU    83      55.819  51.715  49.985  0.00  0.00           C
ATOM   1286 HD21 LEU    83      56.221  50.861  50.542  0.00  0.00           H
ATOM   1287 HD22 LEU    83      55.010  52.162  50.577  0.00  0.00           H
ATOM   1288 HD23 LEU    83      55.390  51.347  49.047  0.00  0.00           H
ATOM   1289  C   LEU    83      58.391  54.220  47.401  0.00  0.00           C
ATOM   1290  O   LEU    83      59.490  53.889  47.835  0.00  0.00           O
ATOM   1291  N   LYS    84      58.081  54.073  46.109  0.00  0.00           N
ATOM   1292  H   LYS    84      57.155  54.352  45.789  0.00  0.00           H
ATOM   1293  CA  LYS    84      59.045  53.524  45.148  0.00  0.00           C
ATOM   1294  HA  LYS    84      59.351  52.533  45.484  0.00  0.00           H
ATOM   1295  CB  LYS    84      58.401  53.421  43.759  0.00  0.00           C
ATOM   1296  HB2 LYS    84      57.578  52.705  43.792  0.00  0.00           H
ATOM   1297  HB3 LYS    84      57.982  54.392  43.492  0.00  0.00           H
ATOM   1298  CG  LYS    84      59.384  53.018  42.650  0.00  0.00           C
ATOM   1299  HG2 LYS    84      58.856  53.101  41.713  0.00  0.00           H
ATOM   1300  HG3 LYS    84      60.222  53.712  42.609  0.00  0.00           H
ATOM   1301  CD  LYS    84      59.879  51.575  42.785  0.00  0.00           C
ATOM   1302  HD2 LYS    84      60.239  51.383  43.796  0.00  0.00           H
ATOM   1303  HD3 LYS    84      59.037  50.912  42.588  0.00  0.00           H
ATOM   1304  CE  LYS    84      60.994  51.247  41.791  0.00  0.00           C
ATOM   1305  HE2 LYS    84      61.123  50.160  41.769  0.00  0.00           H
ATOM   1306  HE3 LYS    84      60.695  51.564  40.786  0.00  0.00           H
ATOM   1307  NZ  LYS    84      62.284  51.871  42.166  0.00  0.00           N
ATOM   1308  HZ1 LYS    84      62.521  51.724  43.142  0.00  0.00           H
ATOM   1309  HZ2 LYS    84      63.027  51.446  41.619  0.00  0.00           H
ATOM   1310  HZ3 LYS    84      62.287  52.869  41.978  0.00  0.00           H
ATOM   1311  C   LYS    84      60.290  54.395  45.095  0.00  0.00           C
ATOM   1312  O   LYS    84      61.401  53.874  44.994  0.00  0.00           O
ATOM   1313  N   ALA    85      60.110  55.710  45.193  0.00  0.00           N
ATOM   1314  H   ALA    85      59.163  56.075  45.210  0.00  0.00           H
ATOM   1315  CA  ALA    85      61.220  56.646  45.165  0.00  0.00           C
ATOM   1316  HA  ALA    85      61.802  56.457  44.262  0.00  0.00           H
ATOM   1317  CB  ALA    85      60.663  58.065  45.087  0.00  0.00           C
ATOM   1318  HB1 ALA    85      61.477  58.793  44.982  0.00  0.00           H
ATOM   1319  HB2 ALA    85      59.996  58.172  44.220  0.00  0.00           H
ATOM   1320  HB3 ALA    85      60.095  58.319  45.987  0.00  0.00           H
ATOM   1321  C   ALA    85      62.164  56.481  46.362  0.00  0.00           C
ATOM   1322  O   ALA    85      63.319  56.894  46.271  0.00  0.00           O
ATOM   1323  N   GLU    86      61.711  55.852  47.449  0.00  0.00           N
ATOM   1324  H   GLU    86      60.745  55.546  47.477  0.00  0.00           H
ATOM   1325  CA  GLU    86      62.580  55.488  48.570  0.00  0.00           C
ATOM   1326  HA  GLU    86      63.273  56.308  48.764  0.00  0.00           H
ATOM   1327  CB  GLU    86      61.754  55.251  49.832  0.00  0.00           C
ATOM   1328  HB2 GLU    86      61.056  54.429  49.692  0.00  0.00           H
ATOM   1329  HB3 GLU    86      62.442  54.987  50.634  0.00  0.00           H
ATOM   1330  CG  GLU    86      61.005  56.525  50.225  0.00  0.00           C
ATOM   1331  HG2 GLU    86      61.727  57.339  50.325  0.00  0.00           H
ATOM   1332  HG3 GLU    86      60.294  56.790  49.444  0.00  0.00           H
ATOM   1333  CD  GLU    86      60.249  56.375  51.537  0.00  0.00           C
ATOM   1334  OE1 GLU    86      60.524  55.405  52.284  0.00  0.00           O
ATOM   1335  OE2 GLU    86      59.418  57.262  51.837  0.00  0.00           O
ATOM   1336  C   GLU    86      63.434  54.250  48.298  0.00  0.00           C
ATOM   1337  O   GLU    86      64.373  53.971  49.043  0.00  0.00           O
ATOM   1338  N   PHE    87      63.120  53.515  47.234  0.00  0.00           N
ATOM   1339  H   PHE    87      62.338  53.817  46.665  0.00  0.00           H
ATOM   1340  CA  PHE    87      63.801  52.290  46.835  0.00  0.00           C
ATOM   1341  HA  PHE    87      64.696  52.158  47.442  0.00  0.00           H
ATOM   1342  CB  PHE    87      62.903  51.086  47.093  0.00  0.00           C
ATOM   1343  HB2 PHE    87      62.005  51.140  46.461  0.00  0.00           H
ATOM   1344  HB3 PHE    87      63.440  50.174  46.816  0.00  0.00           H
ATOM   1345  CG  PHE    87      62.508  50.998  48.538  0.00  0.00           C
ATOM   1346  CD1 PHE    87      63.418  50.510  49.484  0.00  0.00           C
ATOM   1347  HD1 PHE    87      64.390  50.157  49.174  0.00  0.00           H
ATOM   1348  CE1 PHE    87      63.067  50.479  50.838  0.00  0.00           C
ATOM   1349  HE1 PHE    87      63.767  50.074  51.539  0.00  0.00           H
ATOM   1350  CZ  PHE    87      61.811  50.945  51.255  0.00  0.00           C
ATOM   1351  HZ  PHE    87      61.529  50.919  52.295  0.00  0.00           H
ATOM   1352  CE2 PHE    87      60.905  51.438  50.305  0.00  0.00           C
ATOM   1353  HE2 PHE    87      59.938  51.802  50.610  0.00  0.00           H
ATOM   1354  CD2 PHE    87      61.253  51.460  48.949  0.00  0.00           C
ATOM   1355  HD2 PHE    87      60.552  51.820  48.216  0.00  0.00           H
ATOM   1356  C   PHE    87      64.245  52.387  45.385  0.00  0.00           C
ATOM   1357  O   PHE    87      63.806  51.600  44.534  0.00  0.00           O
ATOM   1358  N   PRO    88      65.135  53.346  45.088  0.00  0.00           N
ATOM   1359  CD  PRO    88      65.803  54.255  46.018  0.00  0.00           C
ATOM   1360  HD2 PRO    88      66.045  53.779  46.968  0.00  0.00           H
ATOM   1361  HD3 PRO    88      65.185  55.138  46.180  0.00  0.00           H
ATOM   1362  CG  PRO    88      67.095  54.655  45.306  0.00  0.00           C
ATOM   1363  HG2 PRO    88      67.868  53.887  45.446  0.00  0.00           H
ATOM   1364  HG3 PRO    88      67.483  55.622  45.651  0.00  0.00           H
ATOM   1365  CB  PRO    88      66.633  54.696  43.842  0.00  0.00           C
ATOM   1366  HB2 PRO    88      67.468  54.591  43.136  0.00  0.00           H
ATOM   1367  HB3 PRO    88      66.129  55.650  43.639  0.00  0.00           H
ATOM   1368  CA  PRO    88      65.622  53.550  43.735  0.00  0.00           C
ATOM   1369  HA  PRO    88      64.801  53.852  43.083  0.00  0.00           H
ATOM   1370  C   PRO    88      66.265  52.288  43.159  0.00  0.00           C
ATOM   1371  O   PRO    88      66.155  52.057  41.958  0.00  0.00           O
ATOM   1372  N   ILE    89      66.900  51.440  43.980  0.00  0.00           N
ATOM   1373  H   ILE    89      66.991  51.674  44.955  0.00  0.00           H
ATOM   1374  CA  ILE    89      67.573  50.240  43.460  0.00  0.00           C
ATOM   1375  HA  ILE    89      68.198  50.559  42.625  0.00  0.00           H
ATOM   1376  CB  ILE    89      68.499  49.611  44.523  0.00  0.00           C
ATOM   1377  HB  ILE    89      69.006  50.428  45.042  0.00  0.00           H
ATOM   1378  CG2 ILE    89      67.708  48.799  45.563  0.00  0.00           C
ATOM   1379 HG21 ILE    89      68.348  48.546  46.417  0.00  0.00           H
ATOM   1380 HG22 ILE    89      66.857  49.373  45.949  0.00  0.00           H
ATOM   1381 HG23 ILE    89      67.332  47.858  45.139  0.00  0.00           H
ATOM   1382  CG1 ILE    89      69.589  48.737  43.863  0.00  0.00           C
ATOM   1383 HG12 ILE    89      69.137  47.859  43.404  0.00  0.00           H
ATOM   1384 HG13 ILE    89      70.079  49.317  43.080  0.00  0.00           H
ATOM   1385  CD1 ILE    89      70.669  48.269  44.844  0.00  0.00           C
ATOM   1386 HD11 ILE    89      71.464  47.739  44.304  0.00  0.00           H
ATOM   1387 HD12 ILE    89      71.124  49.123  45.363  0.00  0.00           H
ATOM   1388 HD13 ILE    89      70.260  47.581  45.592  0.00  0.00           H
ATOM   1389  C   ILE    89      66.602  49.193  42.903  0.00  0.00           C
ATOM   1390  O   ILE    89      67.006  48.414  42.044  0.00  0.00           O
ATOM   1391  N   LEU    90      65.351  49.143  43.374  0.00  0.00           N
ATOM   1392  H   LEU    90      65.026  49.871  43.994  0.00  0.00           H
ATOM   1393  CA  LEU    90      64.409  48.109  42.939  0.00  0.00           C
ATOM   1394  HA  LEU    90      64.930  47.154  42.877  0.00  0.00           H
ATOM   1395  CB  LEU    90      63.232  47.967  43.920  0.00  0.00           C
ATOM   1396  HB2 LEU    90      62.690  48.913  43.958  0.00  0.00           H
ATOM   1397  HB3 LEU    90      62.551  47.206  43.534  0.00  0.00           H
ATOM   1398  CG  LEU    90      63.647  47.579  45.345  0.00  0.00           C
ATOM   1399  HG  LEU    90      64.296  48.350  45.756  0.00  0.00           H
ATOM   1400  CD1 LEU    90      62.409  47.469  46.235  0.00  0.00           C
ATOM   1401 HD11 LEU    90      62.697  47.195  47.257  0.00  0.00           H
ATOM   1402 HD12 LEU    90      61.884  48.429  46.281  0.00  0.00           H
ATOM   1403 HD13 LEU    90      61.721  46.703  45.854  0.00  0.00           H
ATOM   1404  CD2 LEU    90      64.401  46.253  45.389  0.00  0.00           C
ATOM   1405 HD21 LEU    90      64.607  45.961  46.423  0.00  0.00           H
ATOM   1406 HD22 LEU    90      63.814  45.456  44.915  0.00  0.00           H
ATOM   1407 HD23 LEU    90      65.365  46.324  44.872  0.00  0.00           H
ATOM   1408  C   LEU    90      63.875  48.418  41.546  0.00  0.00           C
ATOM   1409  O   LEU    90      63.574  49.579  41.249  0.00  0.00           O
ATOM   1410  N   SER    91      63.685  47.400  40.713  0.00  0.00           N
ATOM   1411  H   SER    91      63.921  46.452  40.992  0.00  0.00           H
ATOM   1412  CA  SER    91      62.877  47.580  39.507  0.00  0.00           C
ATOM   1413  HA  SER    91      63.269  48.421  38.937  0.00  0.00           H
ATOM   1414  CB  SER    91      62.952  46.348  38.612  0.00  0.00           C
ATOM   1415  HB2 SER    91      62.405  46.525  37.688  0.00  0.00           H
ATOM   1416  HB3 SER    91      63.996  46.153  38.363  0.00  0.00           H
ATOM   1417  OG  SER    91      62.411  45.221  39.265  0.00  0.00           O
ATOM   1418  HG  SER    91      62.755  44.445  38.779  0.00  0.00           H
ATOM   1419  C   SER    91      61.425  47.886  39.879  0.00  0.00           C
ATOM   1420  O   SER    91      60.918  47.460  40.924  0.00  0.00           O
ATOM   1421  N   TYR    92      60.719  48.630  39.029  0.00  0.00           N
ATOM   1422  H   TYR    92      61.138  48.884  38.133  0.00  0.00           H
ATOM   1423  CA  TYR    92      59.271  48.777  39.193  0.00  0.00           C
ATOM   1424  HA  TYR    92      59.053  49.200  40.174  0.00  0.00           H
ATOM   1425  CB  TYR    92      58.685  49.690  38.118  0.00  0.00           C
ATOM   1426  HB2 TYR    92      59.100  49.435  37.135  0.00  0.00           H
ATOM   1427  HB3 TYR    92      57.603  49.515  38.045  0.00  0.00           H
ATOM   1428  CG  TYR    92      58.908  51.148  38.414  0.00  0.00           C
ATOM   1429  CD1 TYR    92      60.092  51.779  37.998  0.00  0.00           C
ATOM   1430  HD1 TYR    92      60.858  51.219  37.473  0.00  0.00           H
ATOM   1431  CE1 TYR    92      60.297  53.139  38.286  0.00  0.00           C
ATOM   1432  HE1 TYR    92      61.209  53.632  37.980  0.00  0.00           H
ATOM   1433  CZ  TYR    92      59.313  53.872  38.980  0.00  0.00           C
ATOM   1434  OH  TYR    92      59.533  55.179  39.274  0.00  0.00           O
ATOM   1435  HH  TYR    92      58.804  55.600  39.793  0.00  0.00           H
ATOM   1436  CE2 TYR    92      58.122  53.236  39.378  0.00  0.00           C
ATOM   1437  HE2 TYR    92      57.365  53.802  39.904  0.00  0.00           H
ATOM   1438  CD2 TYR    92      57.930  51.869  39.120  0.00  0.00           C
ATOM   1439  HD2 TYR    92      57.023  51.381  39.450  0.00  0.00           H
ATOM   1440  C   TYR    92      58.573  47.428  39.113  0.00  0.00           C
ATOM   1441  O   TYR    92      57.614  47.196  39.847  0.00  0.00           O
ATOM   1442  N   ALA    93      59.053  46.543  38.241  0.00  0.00           N
ATOM   1443  H   ALA    93      59.797  46.827  37.603  0.00  0.00           H
ATOM   1444  CA  ALA    93      58.493  45.219  38.075  0.00  0.00           C
ATOM   1445  HA  ALA    93      57.463  45.309  37.736  0.00  0.00           H
ATOM   1446  CB  ALA    93      59.298  44.483  37.014  0.00  0.00           C
ATOM   1447  HB1 ALA    93      58.886  43.487  36.843  0.00  0.00           H
ATOM   1448  HB2 ALA    93      59.314  45.045  36.077  0.00  0.00           H
ATOM   1449  HB3 ALA    93      60.343  44.372  37.329  0.00  0.00           H
ATOM   1450  C   ALA    93      58.508  44.453  39.395  0.00  0.00           C
ATOM   1451  O   ALA    93      57.467  43.944  39.813  0.00  0.00           O
ATOM   1452  N   ASP    94      59.651  44.412  40.083  0.00  0.00           N
ATOM   1453  H   ASP    94      60.490  44.850  39.712  0.00  0.00           H
ATOM   1454  CA  ASP    94      59.711  43.762  41.388  0.00  0.00           C
ATOM   1455  HA  ASP    94      59.320  42.746  41.312  0.00  0.00           H
ATOM   1456  CB  ASP    94      61.141  43.710  41.922  0.00  0.00           C
ATOM   1457  HB2 ASP    94      61.633  44.668  41.748  0.00  0.00           H
ATOM   1458  HB3 ASP    94      61.107  43.567  43.003  0.00  0.00           H
ATOM   1459  CG  ASP    94      61.988  42.580  41.359  0.00  0.00           C
ATOM   1460  OD1 ASP    94      61.457  41.659  40.692  0.00  0.00           O
ATOM   1461  OD2 ASP    94      63.193  42.589  41.687  0.00  0.00           O
ATOM   1462  C   ASP    94      58.863  44.492  42.414  0.00  0.00           C
ATOM   1463  O   ASP    94      58.195  43.843  43.213  0.00  0.00           O
ATOM   1464  N   PHE    95      58.875  45.826  42.407  0.00  0.00           N
ATOM   1465  H   PHE    95      59.467  46.303  41.733  0.00  0.00           H
ATOM   1466  CA  PHE    95      58.169  46.605  43.413  0.00  0.00           C
ATOM   1467  HA  PHE    95      58.505  46.280  44.399  0.00  0.00           H
ATOM   1468  CB  PHE    95      58.524  48.081  43.235  0.00  0.00           C
ATOM   1469  HB2 PHE    95      59.612  48.181  43.129  0.00  0.00           H
ATOM   1470  HB3 PHE    95      58.086  48.462  42.303  0.00  0.00           H
ATOM   1471  CG  PHE    95      58.087  48.934  44.398  0.00  0.00           C
ATOM   1472  CD1 PHE    95      58.867  48.942  45.566  0.00  0.00           C
ATOM   1473  HD1 PHE    95      59.751  48.329  45.624  0.00  0.00           H
ATOM   1474  CE1 PHE    95      58.488  49.736  46.657  0.00  0.00           C
ATOM   1475  HE1 PHE    95      59.088  49.752  47.556  0.00  0.00           H
ATOM   1476  CZ  PHE    95      57.319  50.506  46.581  0.00  0.00           C
ATOM   1477  HZ  PHE    95      57.018  51.114  47.415  0.00  0.00           H
ATOM   1478  CE2 PHE    95      56.533  50.492  45.423  0.00  0.00           C
ATOM   1479  HE2 PHE    95      55.640  51.093  45.381  0.00  0.00           H
ATOM   1480  CD2 PHE    95      56.917  49.710  44.323  0.00  0.00           C
ATOM   1481  HD2 PHE    95      56.314  49.704  43.427  0.00  0.00           H
ATOM   1482  C   PHE    95      56.660  46.373  43.342  0.00  0.00           C
ATOM   1483  O   PHE    95      56.018  46.156  44.369  0.00  0.00           O
ATOM   1484  N   TYR    96      56.086  46.359  42.137  0.00  0.00           N
ATOM   1485  H   TYR    96      56.656  46.550  41.317  0.00  0.00           H
ATOM   1486  CA  TYR    96      54.655  46.117  41.972  0.00  0.00           C
ATOM   1487  HA  TYR    96      54.097  46.718  42.688  0.00  0.00           H
ATOM   1488  CB  TYR    96      54.218  46.492  40.558  0.00  0.00           C
ATOM   1489  HB2 TYR    96      54.824  45.926  39.839  0.00  0.00           H
ATOM   1490  HB3 TYR    96      53.180  46.165  40.413  0.00  0.00           H
ATOM   1491  CG  TYR    96      54.284  47.965  40.208  0.00  0.00           C
ATOM   1492  CD1 TYR    96      54.313  48.975  41.194  0.00  0.00           C
ATOM   1493  HD1 TYR    96      54.307  48.728  42.243  0.00  0.00           H
ATOM   1494  CE1 TYR    96      54.342  50.329  40.822  0.00  0.00           C
ATOM   1495  HE1 TYR    96      54.367  51.104  41.574  0.00  0.00           H
ATOM   1496  CZ  TYR    96      54.330  50.679  39.462  0.00  0.00           C
ATOM   1497  OH  TYR    96      54.367  51.984  39.105  0.00  0.00           O
ATOM   1498  HH  TYR    96      54.426  52.585  39.877  0.00  0.00           H
ATOM   1499  CE2 TYR    96      54.296  49.674  38.476  0.00  0.00           C
ATOM   1500  HE2 TYR    96      54.274  49.938  37.434  0.00  0.00           H
ATOM   1501  CD2 TYR    96      54.270  48.323  38.852  0.00  0.00           C
ATOM   1502  HD2 TYR    96      54.219  47.557  38.091  0.00  0.00           H
ATOM   1503  C   TYR    96      54.278  44.676  42.273  0.00  0.00           C
ATOM   1504  O   TYR    96      53.232  44.439  42.876  0.00  0.00           O
ATOM   1505  N   GLN    97      55.113  43.701  41.909  0.00  0.00           N
ATOM   1506  H   GLN    97      55.984  43.910  41.431  0.00  0.00           H
ATOM   1507  CA  GLN    97      54.800  42.330  42.304  0.00  0.00           C
ATOM   1508  HA  GLN    97      53.748  42.149  42.086  0.00  0.00           H
ATOM   1509  CB  GLN    97      55.634  41.310  41.524  0.00  0.00           C
ATOM   1510  HB2 GLN    97      56.695  41.539  41.636  0.00  0.00           H
ATOM   1511  HB3 GLN    97      55.453  40.317  41.939  0.00  0.00           H
ATOM   1512  CG  GLN    97      55.282  41.282  40.029  0.00  0.00           C
ATOM   1513  HG2 GLN    97      55.634  42.199  39.561  0.00  0.00           H
ATOM   1514  HG3 GLN    97      55.802  40.450  39.559  0.00  0.00           H
ATOM   1515  CD  GLN    97      53.792  41.123  39.752  0.00  0.00           C
ATOM   1516  OE1 GLN    97      53.115  40.290  40.344  0.00  0.00           O
ATOM   1517  NE2 GLN    97      53.231  41.927  38.873  0.00  0.00           N
ATOM   1518 HE21 GLN    97      53.795  42.578  38.345  0.00  0.00           H
ATOM   1519 HE22 GLN    97      52.251  41.763  38.659  0.00  0.00           H
ATOM   1520  C   GLN    97      54.944  42.134  43.813  0.00  0.00           C
ATOM   1521  O   GLN    97      54.117  41.438  44.405  0.00  0.00           O
ATOM   1522  N   LEU    98      55.918  42.781  44.456  0.00  0.00           N
ATOM   1523  H   LEU    98      56.609  43.301  43.924  0.00  0.00           H
ATOM   1524  CA  LEU    98      56.047  42.742  45.907  0.00  0.00           C
ATOM   1525  HA  LEU    98      56.096  41.696  46.213  0.00  0.00           H
ATOM   1526  CB  LEU    98      57.352  43.446  46.309  0.00  0.00           C
ATOM   1527  HB2 LEU    98      58.178  42.973  45.775  0.00  0.00           H
ATOM   1528  HB3 LEU    98      57.302  44.488  45.992  0.00  0.00           H
ATOM   1529  CG  LEU    98      57.660  43.406  47.813  0.00  0.00           C
ATOM   1530  HG  LEU    98      56.860  43.889  48.373  0.00  0.00           H
ATOM   1531  CD1 LEU    98      57.822  41.973  48.317  0.00  0.00           C
ATOM   1532 HD11 LEU    98      58.172  41.965  49.355  0.00  0.00           H
ATOM   1533 HD12 LEU    98      56.867  41.435  48.284  0.00  0.00           H
ATOM   1534 HD13 LEU    98      58.551  41.427  47.706  0.00  0.00           H
ATOM   1535  CD2 LEU    98      58.955  44.186  48.049  0.00  0.00           C
ATOM   1536 HD21 LEU    98      59.243  44.149  49.105  0.00  0.00           H
ATOM   1537 HD22 LEU    98      59.774  43.766  47.454  0.00  0.00           H
ATOM   1538 HD23 LEU    98      58.827  45.237  47.765  0.00  0.00           H
ATOM   1539  C   LEU    98      54.820  43.371  46.571  0.00  0.00           C
ATOM   1540  O   LEU    98      54.287  42.823  47.531  0.00  0.00           O
ATOM   1541  N   ALA    99      54.317  44.484  46.031  0.00  0.00           N
ATOM   1542  H   ALA    99      54.816  44.931  45.269  0.00  0.00           H
ATOM   1543  CA  ALA    99      53.094  45.103  46.530  0.00  0.00           C
ATOM   1544  HA  ALA    99      53.227  45.345  47.585  0.00  0.00           H
ATOM   1545  CB  ALA    99      52.823  46.402  45.766  0.00  0.00           C
ATOM   1546  HB1 ALA    99      51.944  46.913  46.178  0.00  0.00           H
ATOM   1547  HB2 ALA    99      53.682  47.082  45.841  0.00  0.00           H
ATOM   1548  HB3 ALA    99      52.632  46.205  44.704  0.00  0.00           H
ATOM   1549  C   ALA    99      51.899  44.148  46.431  0.00  0.00           C
ATOM   1550  O   ALA    99      51.107  44.070  47.368  0.00  0.00           O
ATOM   1551  N   GLY   100      51.782  43.391  45.339  0.00  0.00           N
ATOM   1552  H   GLY   100      52.422  43.536  44.566  0.00  0.00           H
ATOM   1553  CA  GLY   100      50.705  42.409  45.205  0.00  0.00           C
ATOM   1554  HA2 GLY   100      49.739  42.902  45.322  0.00  0.00           H
ATOM   1555  HA3 GLY   100      50.751  41.961  44.214  0.00  0.00           H
ATOM   1556  C   GLY   100      50.815  41.287  46.234  0.00  0.00           C
ATOM   1557  O   GLY   100      49.825  40.907  46.853  0.00  0.00           O
ATOM   1558  N   VAL   101      52.025  40.781  46.471  0.00  0.00           N
ATOM   1559  H   VAL   101      52.809  41.123  45.926  0.00  0.00           H
ATOM   1560  CA  VAL   101      52.271  39.772  47.511  0.00  0.00           C
ATOM   1561  HA  VAL   101      51.641  38.898  47.335  0.00  0.00           H
ATOM   1562  CB  VAL   101      53.747  39.343  47.457  0.00  0.00           C
ATOM   1563  HB  VAL   101      54.376  40.227  47.367  0.00  0.00           H
ATOM   1564  CG1 VAL   101      54.209  38.594  48.709  0.00  0.00           C
ATOM   1565 HG11 VAL   101      55.252  38.277  48.594  0.00  0.00           H
ATOM   1566 HG12 VAL   101      54.153  39.217  49.609  0.00  0.00           H
ATOM   1567 HG13 VAL   101      53.605  37.694  48.865  0.00  0.00           H
ATOM   1568  CG2 VAL   101      53.969  38.474  46.214  0.00  0.00           C
ATOM   1569 HG21 VAL   101      53.776  39.037  45.295  0.00  0.00           H
ATOM   1570 HG22 VAL   101      55.004  38.113  46.172  0.00  0.00           H
ATOM   1571 HG23 VAL   101      53.304  37.605  46.215  0.00  0.00           H
ATOM   1572  C   VAL   101      51.905  40.319  48.889  0.00  0.00           C
ATOM   1573  O   VAL   101      51.238  39.659  49.688  0.00  0.00           O
ATOM   1574  N   VAL   102      52.326  41.549  49.177  0.00  0.00           N
ATOM   1575  H   VAL   102      52.885  42.052  48.496  0.00  0.00           H
ATOM   1576  CA  VAL   102      52.031  42.168  50.470  0.00  0.00           C
ATOM   1577  HA  VAL   102      52.313  41.473  51.262  0.00  0.00           H
ATOM   1578  CB  VAL   102      52.842  43.454  50.656  0.00  0.00           C
ATOM   1579  HB  VAL   102      52.733  44.091  49.778  0.00  0.00           H
ATOM   1580  CG1 VAL   102      52.383  44.237  51.885  0.00  0.00           C
ATOM   1581 HG11 VAL   102      53.045  45.090  52.035  0.00  0.00           H
ATOM   1582 HG12 VAL   102      51.364  44.627  51.768  0.00  0.00           H
ATOM   1583 HG13 VAL   102      52.421  43.603  52.776  0.00  0.00           H
ATOM   1584  CG2 VAL   102      54.325  43.118  50.855  0.00  0.00           C
ATOM   1585 HG21 VAL   102      54.921  44.035  50.930  0.00  0.00           H
ATOM   1586 HG22 VAL   102      54.467  42.534  51.773  0.00  0.00           H
ATOM   1587 HG23 VAL   102      54.717  42.532  50.016  0.00  0.00           H
ATOM   1588  C   VAL   102      50.538  42.424  50.635  0.00  0.00           C
ATOM   1589  O   VAL   102      50.025  42.219  51.728  0.00  0.00           O
ATOM   1590  N   ALA   103      49.833  42.829  49.578  0.00  0.00           N
ATOM   1591  H   ALA   103      50.312  42.999  48.700  0.00  0.00           H
ATOM   1592  CA  ALA   103      48.389  43.033  49.621  0.00  0.00           C
ATOM   1593  HA  ALA   103      48.160  43.842  50.315  0.00  0.00           H
ATOM   1594  CB  ALA   103      47.910  43.425  48.224  0.00  0.00           C
ATOM   1595  HB1 ALA   103      48.368  44.370  47.908  0.00  0.00           H
ATOM   1596  HB2 ALA   103      48.154  42.657  47.483  0.00  0.00           H
ATOM   1597  HB3 ALA   103      46.823  43.543  48.225  0.00  0.00           H
ATOM   1598  C   ALA   103      47.645  41.782  50.099  0.00  0.00           C
ATOM   1599  O   ALA   103      46.736  41.871  50.928  0.00  0.00           O
ATOM   1600  N   VAL   104      48.057  40.615  49.604  0.00  0.00           N
ATOM   1601  H   VAL   104      48.791  40.608  48.904  0.00  0.00           H
ATOM   1602  CA  VAL   104      47.489  39.340  50.046  0.00  0.00           C
ATOM   1603  HA  VAL   104      46.401  39.383  49.985  0.00  0.00           H
ATOM   1604  CB  VAL   104      47.975  38.198  49.144  0.00  0.00           C
ATOM   1605  HB  VAL   104      49.064  38.172  49.139  0.00  0.00           H
ATOM   1606  CG1 VAL   104      47.458  36.843  49.632  0.00  0.00           C
ATOM   1607 HG11 VAL   104      47.760  36.047  48.942  0.00  0.00           H
ATOM   1608 HG12 VAL   104      47.881  36.590  50.612  0.00  0.00           H
ATOM   1609 HG13 VAL   104      46.363  36.840  49.704  0.00  0.00           H
ATOM   1610  CG2 VAL   104      47.487  38.436  47.714  0.00  0.00           C
ATOM   1611 HG21 VAL   104      47.843  37.635  47.062  0.00  0.00           H
ATOM   1612 HG22 VAL   104      46.390  38.439  47.673  0.00  0.00           H
ATOM   1613 HG23 VAL   104      47.852  39.383  47.313  0.00  0.00           H
ATOM   1614  C   VAL   104      47.852  39.075  51.504  0.00  0.00           C
ATOM   1615  O   VAL   104      46.995  38.721  52.310  0.00  0.00           O
ATOM   1616  N   GLU   105      49.107  39.312  51.877  0.00  0.00           N
ATOM   1617  H   GLU   105      49.783  39.601  51.180  0.00  0.00           H
ATOM   1618  CA  GLU   105      49.552  39.030  53.239  0.00  0.00           C
ATOM   1619  HA  GLU   105      49.328  37.983  53.461  0.00  0.00           H
ATOM   1620  CB  GLU   105      51.062  39.234  53.376  0.00  0.00           C
ATOM   1621  HB2 GLU   105      51.579  38.704  52.581  0.00  0.00           H
ATOM   1622  HB3 GLU   105      51.290  40.298  53.277  0.00  0.00           H
ATOM   1623  CG  GLU   105      51.570  38.723  54.731  0.00  0.00           C
ATOM   1624  HG2 GLU   105      50.914  39.041  55.542  0.00  0.00           H
ATOM   1625  HG3 GLU   105      51.597  37.632  54.720  0.00  0.00           H
ATOM   1626  CD  GLU   105      52.954  39.290  55.000  0.00  0.00           C
ATOM   1627  OE1 GLU   105      53.036  40.432  55.499  0.00  0.00           O
ATOM   1628  OE2 GLU   105      53.986  38.639  54.706  0.00  0.00           O
ATOM   1629  C   GLU   105      48.829  39.897  54.267  0.00  0.00           C
ATOM   1630  O   GLU   105      48.328  39.376  55.268  0.00  0.00           O
ATOM   1631  N   VAL   106      48.760  41.215  54.050  0.00  0.00           N
ATOM   1632  H   VAL   106      49.169  41.595  53.205  0.00  0.00           H
ATOM   1633  CA  VAL   106      48.223  42.120  55.083  0.00  0.00           C
ATOM   1634  HA  VAL   106      48.628  41.805  56.043  0.00  0.00           H
ATOM   1635  CB  VAL   106      48.630  43.584  54.889  0.00  0.00           C
ATOM   1636  HB  VAL   106      48.249  44.149  55.742  0.00  0.00           H
ATOM   1637  CG1 VAL   106      50.145  43.721  54.930  0.00  0.00           C
ATOM   1638 HG11 VAL   106      50.543  43.277  55.851  0.00  0.00           H
ATOM   1639 HG12 VAL   106      50.609  43.222  54.074  0.00  0.00           H
ATOM   1640 HG13 VAL   106      50.410  44.781  54.923  0.00  0.00           H
ATOM   1641  CG2 VAL   106      48.053  44.237  53.629  0.00  0.00           C
ATOM   1642 HG21 VAL   106      48.294  43.662  52.732  0.00  0.00           H
ATOM   1643 HG22 VAL   106      46.960  44.313  53.699  0.00  0.00           H
ATOM   1644 HG23 VAL   106      48.449  45.253  53.509  0.00  0.00           H
ATOM   1645  C   VAL   106      46.710  42.029  55.219  0.00  0.00           C
ATOM   1646  O   VAL   106      46.156  42.460  56.229  0.00  0.00           O
ATOM   1647  N   THR   107      46.024  41.438  54.244  0.00  0.00           N
ATOM   1648  H   THR   107      46.522  41.090  53.437  0.00  0.00           H
ATOM   1649  CA  THR   107      44.593  41.130  54.371  0.00  0.00           C
ATOM   1650  HA  THR   107      44.137  41.843  55.060  0.00  0.00           H
ATOM   1651  CB  THR   107      43.879  41.329  53.033  0.00  0.00           C
ATOM   1652  HB  THR   107      42.835  41.031  53.132  0.00  0.00           H
ATOM   1653  CG2 THR   107      43.941  42.790  52.589  0.00  0.00           C
ATOM   1654 HG21 THR   107      43.400  42.909  51.644  0.00  0.00           H
ATOM   1655 HG22 THR   107      43.463  43.437  53.337  0.00  0.00           H
ATOM   1656 HG23 THR   107      44.971  43.128  52.455  0.00  0.00           H
ATOM   1657  OG1 THR   107      44.485  40.576  52.012  0.00  0.00           O
ATOM   1658  HG1 THR   107      45.266  41.035  51.704  0.00  0.00           H
ATOM   1659  C   THR   107      44.347  39.750  54.995  0.00  0.00           C
ATOM   1660  O   THR   107      43.198  39.339  55.174  0.00  0.00           O
ATOM   1661  N   GLY   108      45.414  39.059  55.412  0.00  0.00           N
ATOM   1662  H   GLY   108      46.333  39.434  55.214  0.00  0.00           H
ATOM   1663  CA  GLY   108      45.361  37.772  56.116  0.00  0.00           C
ATOM   1664  HA2 GLY   108      46.217  37.719  56.788  0.00  0.00           H
ATOM   1665  HA3 GLY   108      44.466  37.700  56.720  0.00  0.00           H
ATOM   1666  C   GLY   108      45.436  36.550  55.208  0.00  0.00           C
ATOM   1667  O   GLY   108      45.124  35.436  55.626  0.00  0.00           O
ATOM   1668  N   GLY   109      45.840  36.742  53.959  0.00  0.00           N
ATOM   1669  H   GLY   109      46.098  37.671  53.649  0.00  0.00           H
ATOM   1670  CA  GLY   109      45.997  35.661  53.006  0.00  0.00           C
ATOM   1671  HA2 GLY   109      45.169  34.959  53.100  0.00  0.00           H
ATOM   1672  HA3 GLY   109      45.967  36.087  52.005  0.00  0.00           H
ATOM   1673  C   GLY   109      47.308  34.902  53.183  0.00  0.00           C
ATOM   1674  O   GLY   109      48.100  35.171  54.096  0.00  0.00           O
ATOM   1675  N   PRO   110      47.551  33.942  52.291  0.00  0.00           N
ATOM   1676  CD  PRO   110      46.728  33.593  51.143  0.00  0.00           C
ATOM   1677  HD2 PRO   110      46.373  34.469  50.602  0.00  0.00           H
ATOM   1678  HD3 PRO   110      45.884  32.984  51.468  0.00  0.00           H
ATOM   1679  CG  PRO   110      47.656  32.767  50.244  0.00  0.00           C
ATOM   1680  HG2 PRO   110      48.234  33.430  49.587  0.00  0.00           H
ATOM   1681  HG3 PRO   110      47.106  32.042  49.632  0.00  0.00           H
ATOM   1682  CB  PRO   110      48.589  32.090  51.264  0.00  0.00           C
ATOM   1683  HB2 PRO   110      49.549  31.782  50.837  0.00  0.00           H
ATOM   1684  HB3 PRO   110      48.097  31.210  51.694  0.00  0.00           H
ATOM   1685  CA  PRO   110      48.767  33.156  52.338  0.00  0.00           C
ATOM   1686  HA  PRO   110      48.865  32.677  53.313  0.00  0.00           H
ATOM   1687  C   PRO   110      49.996  34.017  52.078  0.00  0.00           C
ATOM   1688  O   PRO   110      49.935  35.064  51.437  0.00  0.00           O
ATOM   1689  N   GLU   111      51.131  33.527  52.554  0.00  0.00           N
ATOM   1690  H   GLU   111      51.100  32.670  53.097  0.00  0.00           H
ATOM   1691  CA  GLU   111      52.418  34.130  52.256  0.00  0.00           C
ATOM   1692  HA  GLU   111      52.299  35.212  52.181  0.00  0.00           H
ATOM   1693  CB  GLU   111      53.398  33.849  53.396  0.00  0.00           C
ATOM   1694  HB2 GLU   111      53.440  32.773  53.570  0.00  0.00           H
ATOM   1695  HB3 GLU   111      54.393  34.203  53.117  0.00  0.00           H
ATOM   1696  CG  GLU   111      52.949  34.570  54.673  0.00  0.00           C
ATOM   1697  HG2 GLU   111      53.088  35.644  54.529  0.00  0.00           H
ATOM   1698  HG3 GLU   111      51.889  34.386  54.856  0.00  0.00           H
ATOM   1699  CD  GLU   111      53.715  34.129  55.917  0.00  0.00           C
ATOM   1700  OE1 GLU   111      54.647  33.287  55.848  0.00  0.00           O
ATOM   1701  OE2 GLU   111      53.417  34.661  57.000  0.00  0.00           O
ATOM   1702  C   GLU   111      52.917  33.608  50.912  0.00  0.00           C
ATOM   1703  O   GLU   111      53.410  32.480  50.796  0.00  0.00           O
ATOM   1704  N   VAL   112      52.783  34.431  49.878  0.00  0.00           N
ATOM   1705  H   VAL   112      52.287  35.311  50.024  0.00  0.00           H
ATOM   1706  CA  VAL   112      53.181  34.069  48.518  0.00  0.00           C
ATOM   1707  HA  VAL   112      52.883  33.040  48.335  0.00  0.00           H
ATOM   1708  CB  VAL   112      52.464  34.934  47.478  0.00  0.00           C
ATOM   1709  HB  VAL   112      52.746  35.974  47.617  0.00  0.00           H
ATOM   1710  CG1 VAL   112      52.839  34.507  46.054  0.00  0.00           C
ATOM   1711 HG11 VAL   112      52.303  35.122  45.322  0.00  0.00           H
ATOM   1712 HG12 VAL   112      53.910  34.633  45.865  0.00  0.00           H
ATOM   1713 HG13 VAL   112      52.569  33.458  45.881  0.00  0.00           H
ATOM   1714  CG2 VAL   112      50.947  34.832  47.644  0.00  0.00           C
ATOM   1715 HG21 VAL   112      50.432  35.388  46.852  0.00  0.00           H
ATOM   1716 HG22 VAL   112      50.616  33.790  47.610  0.00  0.00           H
ATOM   1717 HG23 VAL   112      50.622  35.262  48.601  0.00  0.00           H
ATOM   1718  C   VAL   112      54.689  34.228  48.387  0.00  0.00           C
ATOM   1719  O   VAL   112      55.204  35.331  48.617  0.00  0.00           O
ATOM   1720  N   PRO   113      55.437  33.173  48.034  0.00  0.00           N
ATOM   1721  CD  PRO   113      55.010  31.802  47.791  0.00  0.00           C
ATOM   1722  HD2 PRO   113      54.637  31.710  46.771  0.00  0.00           H
ATOM   1723  HD3 PRO   113      54.259  31.468  48.507  0.00  0.00           H
ATOM   1724  CG  PRO   113      56.287  30.969  47.963  0.00  0.00           C
ATOM   1725  HG2 PRO   113      56.263  30.037  47.386  0.00  0.00           H
ATOM   1726  HG3 PRO   113      56.429  30.722  49.022  0.00  0.00           H
ATOM   1727  CB  PRO   113      57.397  31.926  47.499  0.00  0.00           C
ATOM   1728  HB2 PRO   113      57.510  31.861  46.410  0.00  0.00           H
ATOM   1729  HB3 PRO   113      58.365  31.699  47.963  0.00  0.00           H
ATOM   1730  CA  PRO   113      56.880  33.307  47.901  0.00  0.00           C
ATOM   1731  HA  PRO   113      57.293  33.574  48.873  0.00  0.00           H
ATOM   1732  C   PRO   113      57.236  34.380  46.869  0.00  0.00           C
ATOM   1733  O   PRO   113      56.581  34.509  45.830  0.00  0.00           O
ATOM   1734  N   PHE   114      58.274  35.158  47.159  0.00  0.00           N
ATOM   1735  H   PHE   114      58.739  35.036  48.051  0.00  0.00           H
ATOM   1736  CA  PHE   114      58.700  36.263  46.308  0.00  0.00           C
ATOM   1737  HA  PHE   114      58.152  36.244  45.368  0.00  0.00           H
ATOM   1738  CB  PHE   114      58.411  37.605  46.984  0.00  0.00           C
ATOM   1739  HB2 PHE   114      57.332  37.701  47.163  0.00  0.00           H
ATOM   1740  HB3 PHE   114      58.898  37.642  47.968  0.00  0.00           H
ATOM   1741  CG  PHE   114      58.889  38.763  46.134  0.00  0.00           C
ATOM   1742  CD1 PHE   114      58.113  39.156  45.032  0.00  0.00           C
ATOM   1743  HD1 PHE   114      57.174  38.661  44.824  0.00  0.00           H
ATOM   1744  CE1 PHE   114      58.555  40.186  44.191  0.00  0.00           C
ATOM   1745  HE1 PHE   114      57.958  40.487  43.343  0.00  0.00           H
ATOM   1746  CZ  PHE   114      59.773  40.829  44.453  0.00  0.00           C
ATOM   1747  HZ  PHE   114      60.106  41.624  43.803  0.00  0.00           H
ATOM   1748  CE2 PHE   114      60.561  40.436  45.546  0.00  0.00           C
ATOM   1749  HE2 PHE   114      61.503  40.928  45.735  0.00  0.00           H
ATOM   1750  CD2 PHE   114      60.122  39.398  46.384  0.00  0.00           C
ATOM   1751  HD2 PHE   114      60.732  39.091  47.219  0.00  0.00           H
ATOM   1752  C   PHE   114      60.179  36.144  45.987  0.00  0.00           C
ATOM   1753  O   PHE   114      60.989  36.017  46.900  0.00  0.00           O
ATOM   1754  N   HIP   115      60.538  36.213  44.710  0.00  0.00           N
ATOM   1755  H   HIP   115      59.802  36.315  44.015  0.00  0.00           H
ATOM   1756  CA  HIP   115      61.913  36.197  44.221  0.00  0.00           C
ATOM   1757  HA  HIP   115      62.600  36.098  45.060  0.00  0.00           H
ATOM   1758  CB  HIP   115      62.110  34.995  43.296  0.00  0.00           C
ATOM   1759  HB2 HIP   115      61.371  35.017  42.482  0.00  0.00           H
ATOM   1760  HB3 HIP   115      63.100  35.050  42.822  0.00  0.00           H
ATOM   1761  CG  HIP   115      61.998  33.693  44.032  0.00  0.00           C
ATOM   1762  ND1 HIP   115      63.020  33.107  44.741  0.00  0.00           N
ATOM   1763  HD1 HIP   115      63.978  33.465  44.785  0.00  0.00           H
ATOM   1764  CE1 HIP   115      62.556  31.968  45.282  0.00  0.00           C
ATOM   1765  HE1 HIP   115      63.132  31.264  45.872  0.00  0.00           H
ATOM   1766  NE2 HIP   115      61.261  31.823  44.945  0.00  0.00           N
ATOM   1767  HE2 HIP   115      60.689  30.996  45.154  0.00  0.00           H
ATOM   1768  CD2 HIP   115      60.889  32.907  44.170  0.00  0.00           C
ATOM   1769  HD2 HIP   115      59.919  33.087  43.727  0.00  0.00           H
ATOM   1770  C   HIP   115      62.190  37.489  43.464  0.00  0.00           C
ATOM   1771  O   HIP   115      61.447  37.793  42.528  0.00  0.00           O
ATOM   1772  N   PRO   116      63.226  38.255  43.825  0.00  0.00           N
ATOM   1773  CD  PRO   116      64.151  38.034  44.930  0.00  0.00           C
ATOM   1774  HD2 PRO   116      64.614  37.048  44.875  0.00  0.00           H
ATOM   1775  HD3 PRO   116      63.624  38.158  45.878  0.00  0.00           H
ATOM   1776  CG  PRO   116      65.220  39.126  44.782  0.00  0.00           C
ATOM   1777  HG2 PRO   116      66.050  38.746  44.174  0.00  0.00           H
ATOM   1778  HG3 PRO   116      65.613  39.463  45.750  0.00  0.00           H
ATOM   1779  CB  PRO   116      64.484  40.239  44.025  0.00  0.00           C
ATOM   1780  HB2 PRO   116      65.177  40.898  43.488  0.00  0.00           H
ATOM   1781  HB3 PRO   116      63.877  40.839  44.710  0.00  0.00           H
ATOM   1782  CA  PRO   116      63.558  39.472  43.092  0.00  0.00           C
ATOM   1783  HA  PRO   116      62.664  40.066  42.893  0.00  0.00           H
ATOM   1784  C   PRO   116      64.267  39.179  41.770  0.00  0.00           C
ATOM   1785  O   PRO   116      64.762  38.071  41.548  0.00  0.00           O
ATOM   1786  N   GLY   117      64.395  40.210  40.944  0.00  0.00           N
ATOM   1787  H   GLY   117      63.952  41.089  41.211  0.00  0.00           H
ATOM   1788  CA  GLY   117      65.280  40.245  39.786  0.00  0.00           C
ATOM   1789  HA2 GLY   117      65.989  41.060  39.927  0.00  0.00           H
ATOM   1790  HA3 GLY   117      65.843  39.325  39.715  0.00  0.00           H
ATOM   1791  C   GLY   117      64.577  40.482  38.456  0.00  0.00           C
ATOM   1792  O   GLY   117      65.215  40.358  37.405  0.00  0.00           O
ATOM   1793  N   ARG   118      63.273  40.794  38.465  0.00  0.00           N
ATOM   1794  H   ARG   118      62.810  40.937  39.361  0.00  0.00           H
ATOM   1795  CA  ARG   118      62.568  41.205  37.246  0.00  0.00           C
ATOM   1796  HA  ARG   118      62.677  40.434  36.483  0.00  0.00           H
ATOM   1797  CB  ARG   118      61.083  41.469  37.496  0.00  0.00           C
ATOM   1798  HB2 ARG   118      60.993  42.253  38.248  0.00  0.00           H
ATOM   1799  HB3 ARG   118      60.621  41.825  36.574  0.00  0.00           H
ATOM   1800  CG  ARG   118      60.332  40.226  37.961  0.00  0.00           C
ATOM   1801  HG2 ARG   118      60.164  39.561  37.113  0.00  0.00           H
ATOM   1802  HG3 ARG   118      60.927  39.696  38.703  0.00  0.00           H
ATOM   1803  CD  ARG   118      58.985  40.644  38.566  0.00  0.00           C
ATOM   1804  HD2 ARG   118      59.142  41.425  39.313  0.00  0.00           H
ATOM   1805  HD3 ARG   118      58.349  41.050  37.784  0.00  0.00           H
ATOM   1806  NE  ARG   118      58.317  39.497  39.191  0.00  0.00           N
ATOM   1807  HE  ARG   118      57.541  39.062  38.706  0.00  0.00           H
ATOM   1808  CZ  ARG   118      58.737  38.901  40.287  0.00  0.00           C
ATOM   1809  NH1 ARG   118      59.737  39.367  40.989  0.00  0.00           N
ATOM   1810 HH11 ARG   118      60.243  40.204  40.695  0.00  0.00           H
ATOM   1811 HH12 ARG   118      60.153  38.789  41.709  0.00  0.00           H
ATOM   1812  NH2 ARG   118      58.143  37.812  40.672  0.00  0.00           N
ATOM   1813 HH21 ARG   118      57.356  37.475  40.135  0.00  0.00           H
ATOM   1814 HH22 ARG   118      58.448  37.307  41.499  0.00  0.00           H
ATOM   1815  C   ARG   118      63.196  42.486  36.743  0.00  0.00           C
ATOM   1816  O   ARG   118      63.429  43.420  37.516  0.00  0.00           O
ATOM   1817  N   GLU   119      63.450  42.531  35.452  0.00  0.00           N
ATOM   1818  H   GLU   119      63.250  41.722  34.877  0.00  0.00           H
ATOM   1819  CA  GLU   119      63.965  43.731  34.814  0.00  0.00           C
ATOM   1820  HA  GLU   119      64.461  44.365  35.551  0.00  0.00           H
ATOM   1821  CB  GLU   119      65.015  43.339  33.776  0.00  0.00           C
ATOM   1822  HB2 GLU   119      64.579  42.657  33.049  0.00  0.00           H
ATOM   1823  HB3 GLU   119      65.346  44.242  33.262  0.00  0.00           H
ATOM   1824  CG  GLU   119      66.224  42.667  34.449  0.00  0.00           C
ATOM   1825  HG2 GLU   119      66.616  43.340  35.214  0.00  0.00           H
ATOM   1826  HG3 GLU   119      65.904  41.746  34.938  0.00  0.00           H
ATOM   1827  CD  GLU   119      67.344  42.330  33.463  0.00  0.00           C
ATOM   1828  OE1 GLU   119      67.208  42.642  32.259  0.00  0.00           O
ATOM   1829  OE2 GLU   119      68.344  41.720  33.909  0.00  0.00           O
ATOM   1830  C   GLU   119      62.810  44.532  34.218  0.00  0.00           C
ATOM   1831  O   GLU   119      61.900  43.961  33.611  0.00  0.00           O
ATOM   1832  N   ASP   120      62.844  45.855  34.365  0.00  0.00           N
ATOM   1833  H   ASP   120      63.603  46.278  34.885  0.00  0.00           H
ATOM   1834  CA  ASP   120      61.848  46.706  33.715  0.00  0.00           C
ATOM   1835  HA  ASP   120      60.862  46.296  33.935  0.00  0.00           H
ATOM   1836  CB  ASP   120      61.897  48.141  34.253  0.00  0.00           C
ATOM   1837  HB2 ASP   120      62.916  48.525  34.176  0.00  0.00           H
ATOM   1838  HB3 ASP   120      61.246  48.773  33.652  0.00  0.00           H
ATOM   1839  CG  ASP   120      61.427  48.201  35.702  0.00  0.00           C
ATOM   1840  OD1 ASP   120      60.611  47.351  36.106  0.00  0.00           O
ATOM   1841  OD2 ASP   120      61.852  49.118  36.438  0.00  0.00           O
ATOM   1842  C   ASP   120      62.038  46.666  32.204  0.00  0.00           C
ATOM   1843  O   ASP   120      63.144  46.903  31.708  0.00  0.00           O
ATOM   1844  N   LYS   121      60.973  46.361  31.463  0.00  0.00           N
ATOM   1845  H   LYS   121      60.098  46.160  31.940  0.00  0.00           H
ATOM   1846  CA  LYS   121      61.030  46.311  30.001  0.00  0.00           C
ATOM   1847  HA  LYS   121      62.065  46.131  29.713  0.00  0.00           H
ATOM   1848  CB  LYS   121      60.190  45.142  29.486  0.00  0.00           C
ATOM   1849  HB2 LYS   121      59.234  45.123  30.013  0.00  0.00           H
ATOM   1850  HB3 LYS   121      59.980  45.264  28.423  0.00  0.00           H
ATOM   1851  CG  LYS   121      60.937  43.819  29.693  0.00  0.00           C
ATOM   1852  HG2 LYS   121      61.845  43.824  29.090  0.00  0.00           H
ATOM   1853  HG3 LYS   121      61.205  43.714  30.743  0.00  0.00           H
ATOM   1854  CD  LYS   121      60.039  42.651  29.284  0.00  0.00           C
ATOM   1855  HD2 LYS   121      59.137  42.661  29.889  0.00  0.00           H
ATOM   1856  HD3 LYS   121      59.745  42.782  28.241  0.00  0.00           H
ATOM   1857  CE  LYS   121      60.699  41.279  29.429  0.00  0.00           C
ATOM   1858  HE2 LYS   121      60.930  41.101  30.481  0.00  0.00           H
ATOM   1859  HE3 LYS   121      59.974  40.517  29.137  0.00  0.00           H
ATOM   1860  NZ  LYS   121      61.907  41.153  28.581  0.00  0.00           N
ATOM   1861  HZ1 LYS   121      61.701  41.362  27.614  0.00  0.00           H
ATOM   1862  HZ2 LYS   121      62.619  41.767  28.957  0.00  0.00           H
ATOM   1863  HZ3 LYS   121      62.282  40.212  28.656  0.00  0.00           H
ATOM   1864  C   LYS   121      60.615  47.648  29.393  0.00  0.00           C
ATOM   1865  O   LYS   121      59.831  48.385  29.993  0.00  0.00           O
ATOM   1866  N   PRO   122      61.134  47.979  28.203  0.00  0.00           N
ATOM   1867  CD  PRO   122      62.000  47.139  27.385  0.00  0.00           C
ATOM   1868  HD2 PRO   122      61.571  46.154  27.203  0.00  0.00           H
ATOM   1869  HD3 PRO   122      62.975  47.046  27.865  0.00  0.00           H
ATOM   1870  CG  PRO   122      62.155  47.888  26.058  0.00  0.00           C
ATOM   1871  HG2 PRO   122      61.358  47.593  25.362  0.00  0.00           H
ATOM   1872  HG3 PRO   122      63.125  47.698  25.581  0.00  0.00           H
ATOM   1873  CB  PRO   122      61.979  49.357  26.471  0.00  0.00           C
ATOM   1874  HB2 PRO   122      61.656  49.993  25.636  0.00  0.00           H
ATOM   1875  HB3 PRO   122      62.930  49.749  26.856  0.00  0.00           H
ATOM   1876  CA  PRO   122      60.956  49.302  27.607  0.00  0.00           C
ATOM   1877  HA  PRO   122      61.179  50.081  28.337  0.00  0.00           H
ATOM   1878  C   PRO   122      59.566  49.560  27.037  0.00  0.00           C
ATOM   1879  O   PRO   122      59.183  50.720  26.914  0.00  0.00           O
ATOM   1880  N   GLU   123      58.836  48.513  26.651  0.00  0.00           N
ATOM   1881  H   GLU   123      59.177  47.577  26.797  0.00  0.00           H
ATOM   1882  CA  GLU   123      57.632  48.676  25.852  0.00  0.00           C
ATOM   1883  HA  GLU   123      57.362  49.722  25.895  0.00  0.00           H
ATOM   1884  CB  GLU   123      57.904  48.442  24.369  0.00  0.00           C
ATOM   1885  HB2 GLU   123      58.729  49.082  24.050  0.00  0.00           H
ATOM   1886  HB3 GLU   123      58.182  47.399  24.206  0.00  0.00           H
ATOM   1887  CG  GLU   123      56.658  48.781  23.546  0.00  0.00           C
ATOM   1888  HG2 GLU   123      55.835  48.128  23.819  0.00  0.00           H
ATOM   1889  HG3 GLU   123      56.361  49.812  23.752  0.00  0.00           H
ATOM   1890  CD  GLU   123      56.949  48.625  22.059  0.00  0.00           C
ATOM   1891  OE1 GLU   123      56.831  47.496  21.544  0.00  0.00           O
ATOM   1892  OE2 GLU   123      57.322  49.636  21.427  0.00  0.00           O
ATOM   1893  C   GLU   123      56.480  47.806  26.356  0.00  0.00           C
ATOM   1894  O   GLU   123      56.631  46.589  26.541  0.00  0.00           O
ATOM   1895  N   PRO   124      55.315  48.432  26.553  0.00  0.00           N
ATOM   1896  CD  PRO   124      55.051  49.862  26.470  0.00  0.00           C
ATOM   1897  HD2 PRO   124      54.798  50.139  25.446  0.00  0.00           H
ATOM   1898  HD3 PRO   124      55.864  50.475  26.852  0.00  0.00           H
ATOM   1899  CG  PRO   124      53.847  50.075  27.381  0.00  0.00           C
ATOM   1900  HG2 PRO   124      53.282  50.983  27.134  0.00  0.00           H
ATOM   1901  HG3 PRO   124      54.147  50.115  28.434  0.00  0.00           H
ATOM   1902  CB  PRO   124      53.049  48.799  27.136  0.00  0.00           C
ATOM   1903  HB2 PRO   124      52.452  48.915  26.221  0.00  0.00           H
ATOM   1904  HB3 PRO   124      52.371  48.548  27.951  0.00  0.00           H
ATOM   1905  CA  PRO   124      54.117  47.729  26.950  0.00  0.00           C
ATOM   1906  HA  PRO   124      54.322  47.241  27.900  0.00  0.00           H
ATOM   1907  C   PRO   124      53.643  46.734  25.894  0.00  0.00           C
ATOM   1908  O   PRO   124      53.825  46.958  24.692  0.00  0.00           O
ATOM   1909  N   PRO   125      52.982  45.661  26.331  0.00  0.00           N
ATOM   1910  CD  PRO   125      52.748  45.340  27.727  0.00  0.00           C
ATOM   1911  HD2 PRO   125      52.424  46.207  28.299  0.00  0.00           H
ATOM   1912  HD3 PRO   125      53.652  44.911  28.155  0.00  0.00           H
ATOM   1913  CG  PRO   125      51.633  44.307  27.715  0.00  0.00           C
ATOM   1914  HG2 PRO   125      50.654  44.799  27.788  0.00  0.00           H
ATOM   1915  HG3 PRO   125      51.756  43.614  28.544  0.00  0.00           H
ATOM   1916  CB  PRO   125      51.791  43.618  26.351  0.00  0.00           C
ATOM   1917  HB2 PRO   125      50.850  43.176  25.997  0.00  0.00           H
ATOM   1918  HB3 PRO   125      52.544  42.824  26.413  0.00  0.00           H
ATOM   1919  CA  PRO   125      52.306  44.733  25.439  0.00  0.00           C
ATOM   1920  HA  PRO   125      53.023  44.331  24.724  0.00  0.00           H
ATOM   1921  C   PRO   125      51.153  45.414  24.689  0.00  0.00           C
ATOM   1922  O   PRO   125      50.638  46.443  25.141  0.00  0.00           O
ATOM   1923  N   PRO   126      50.696  44.835  23.566  0.00  0.00           N
ATOM   1924  CD  PRO   126      51.304  43.728  22.845  0.00  0.00           C
ATOM   1925  HD2 PRO   126      51.605  42.924  23.518  0.00  0.00           H
ATOM   1926  HD3 PRO   126      52.164  44.093  22.283  0.00  0.00           H
ATOM   1927  CG  PRO   126      50.226  43.223  21.879  0.00  0.00           C
ATOM   1928  HG2 PRO   126      49.698  42.378  22.337  0.00  0.00           H
ATOM   1929  HG3 PRO   126      50.646  42.895  20.919  0.00  0.00           H
ATOM   1930  CB  PRO   126      49.238  44.386  21.720  0.00  0.00           C
ATOM   1931  HB2 PRO   126      48.201  44.033  21.638  0.00  0.00           H
ATOM   1932  HB3 PRO   126      49.480  44.951  20.810  0.00  0.00           H
ATOM   1933  CA  PRO   126      49.459  45.280  22.940  0.00  0.00           C
ATOM   1934  HA  PRO   126      49.580  46.311  22.608  0.00  0.00           H
ATOM   1935  C   PRO   126      48.276  45.211  23.907  0.00  0.00           C
ATOM   1936  O   PRO   126      48.175  44.304  24.735  0.00  0.00           O
ATOM   1937  N   GLU   127      47.366  46.174  23.787  0.00  0.00           N
ATOM   1938  H   GLU   127      47.506  46.900  23.104  0.00  0.00           H
ATOM   1939  CA  GLU   127      46.104  46.143  24.524  0.00  0.00           C
ATOM   1940  HA  GLU   127      46.313  46.063  25.592  0.00  0.00           H
ATOM   1941  CB  GLU   127      45.327  47.446  24.285  0.00  0.00           C
ATOM   1942  HB2 GLU   127      45.924  48.271  24.659  0.00  0.00           H
ATOM   1943  HB3 GLU   127      45.196  47.596  23.214  0.00  0.00           H
ATOM   1944  CG  GLU   127      43.946  47.462  24.956  0.00  0.00           C
ATOM   1945  HG2 GLU   127      43.266  46.812  24.400  0.00  0.00           H
ATOM   1946  HG3 GLU   127      44.058  47.064  25.966  0.00  0.00           H
ATOM   1947  CD  GLU   127      43.325  48.858  25.051  0.00  0.00           C
ATOM   1948  OE1 GLU   127      43.816  49.793  24.384  0.00  0.00           O
ATOM   1949  OE2 GLU   127      42.339  48.994  25.820  0.00  0.00           O
ATOM   1950  C   GLU   127      45.267  44.927  24.113  0.00  0.00           C
ATOM   1951  O   GLU   127      45.307  44.494  22.954  0.00  0.00           O
ATOM   1952  N   GLY   128      44.454  44.422  25.036  0.00  0.00           N
ATOM   1953  H   GLY   128      44.473  44.795  25.981  0.00  0.00           H
ATOM   1954  CA  GLY   128      43.371  43.497  24.710  0.00  0.00           C
ATOM   1955  HA2 GLY   128      42.446  43.894  25.127  0.00  0.00           H
ATOM   1956  HA3 GLY   128      43.239  43.413  23.631  0.00  0.00           H
ATOM   1957  C   GLY   128      43.561  42.098  25.275  0.00  0.00           C
ATOM   1958  O   GLY   128      42.738  41.219  25.007  0.00  0.00           O
ATOM   1959  N   ARG   129      44.624  41.859  26.048  0.00  0.00           N
ATOM   1960  H   ARG   129      45.273  42.620  26.243  0.00  0.00           H
ATOM   1961  CA  ARG   129      44.947  40.518  26.550  0.00  0.00           C
ATOM   1962  HA  ARG   129      44.600  39.766  25.841  0.00  0.00           H
ATOM   1963  CB  ARG   129      46.458  40.377  26.701  0.00  0.00           C
ATOM   1964  HB2 ARG   129      46.835  41.090  27.434  0.00  0.00           H
ATOM   1965  HB3 ARG   129      46.676  39.372  27.062  0.00  0.00           H
ATOM   1966  CG  ARG   129      47.148  40.577  25.353  0.00  0.00           C
ATOM   1967  HG2 ARG   129      46.729  39.875  24.630  0.00  0.00           H
ATOM   1968  HG3 ARG   129      47.016  41.596  24.988  0.00  0.00           H
ATOM   1969  CD  ARG   129      48.628  40.297  25.530  0.00  0.00           C
ATOM   1970  HD2 ARG   129      49.069  41.099  26.126  0.00  0.00           H
ATOM   1971  HD3 ARG   129      48.749  39.349  26.060  0.00  0.00           H
ATOM   1972  NE  ARG   129      49.295  40.201  24.229  0.00  0.00           N
ATOM   1973  HE  ARG   129      48.737  40.312  23.396  0.00  0.00           H
ATOM   1974  CZ  ARG   129      50.590  40.024  24.095  0.00  0.00           C
ATOM   1975  NH1 ARG   129      51.371  39.863  25.129  0.00  0.00           N
ATOM   1976 HH11 ARG   129      50.975  39.784  26.063  0.00  0.00           H
ATOM   1977 HH12 ARG   129      52.334  39.606  24.973  0.00  0.00           H
ATOM   1978  NH2 ARG   129      51.139  40.011  22.915  0.00  0.00           N
ATOM   1979 HH21 ARG   129      50.554  40.108  22.088  0.00  0.00           H
ATOM   1980 HH22 ARG   129      52.127  39.819  22.851  0.00  0.00           H
ATOM   1981  C   ARG   129      44.278  40.191  27.871  0.00  0.00           C
ATOM   1982  O   ARG   129      44.175  39.015  28.213  0.00  0.00           O
ATOM   1983  N   LEU   130      43.881  41.194  28.654  0.00  1.00           N
ATOM   1984  H   LEU   130      43.986  42.139  28.313  0.00  1.00           H
ATOM   1985  CA  LEU   130      43.242  40.991  29.958  0.00  1.00           C
ATOM   1986  HA  LEU   130      43.814  40.239  30.500  0.00  1.00           H
ATOM   1987  CB  LEU   130      43.287  42.308  30.748  0.00  1.00           C
ATOM   1988  HB2 LEU   130      42.829  43.090  30.140  0.00  1.00           H
ATOM   1989  HB3 LEU   130      42.691  42.209  31.656  0.00  1.00           H
ATOM   1990  CG  LEU   130      44.713  42.741  31.145  0.00  1.00           C
ATOM   1991  HG  LEU   130      45.368  42.726  30.274  0.00  1.00           H
ATOM   1992  CD1 LEU   130      44.657  44.167  31.676  0.00  1.00           C
ATOM   1993 HD11 LEU   130      45.602  44.455  32.148  0.00  1.00           H
ATOM   1994 HD12 LEU   130      44.459  44.870  30.862  0.00  1.00           H
ATOM   1995 HD13 LEU   130      43.852  44.262  32.407  0.00  1.00           H
ATOM   1996  CD2 LEU   130      45.315  41.843  32.229  0.00  1.00           C
ATOM   1997 HD21 LEU   130      44.694  41.852  33.135  0.00  1.00           H
ATOM   1998 HD22 LEU   130      45.410  40.809  31.881  0.00  1.00           H
ATOM   1999 HD23 LEU   130      46.320  42.194  32.495  0.00  1.00           H
ATOM   2000  C   LEU   130      41.809  40.443  29.794  0.00  1.00           C
ATOM   2001  O   LEU   130      41.175  40.706  28.767  0.00  1.00           O
ATOM   2002  N   PRO   131      41.290  39.647  30.748  0.00  1.00           N
ATOM   2003  CD  PRO   131      41.890  39.295  32.026  0.00  1.00           C
ATOM   2004  HD2 PRO   131      42.194  40.180  32.586  0.00  1.00           H
ATOM   2005  HD3 PRO   131      42.747  38.641  31.860  0.00  1.00           H
ATOM   2006  CG  PRO   131      40.794  38.534  32.797  0.00  1.00           C
ATOM   2007  HG2 PRO   131      40.175  39.244  33.360  0.00  1.00           H
ATOM   2008  HG3 PRO   131      41.202  37.790  33.490  0.00  1.00           H
ATOM   2009  CB  PRO   131      39.966  37.887  31.677  0.00  1.00           C
ATOM   2010  HB2 PRO   131      38.937  37.659  31.984  0.00  1.00           H
ATOM   2011  HB3 PRO   131      40.447  36.959  31.341  0.00  1.00           H
ATOM   2012  CA  PRO   131      40.029  38.935  30.565  0.00  1.00           C
ATOM   2013  HA  PRO   131      40.054  38.417  29.606  0.00  1.00           H
ATOM   2014  C   PRO   131      38.811  39.867  30.582  0.00  1.00           C
ATOM   2015  O   PRO   131      38.703  40.793  31.384  0.00  1.00           O
ATOM   2016  N   ASP   132      37.865  39.584  29.699  0.00  1.00           N
ATOM   2017  H   ASP   132      38.014  38.777  29.106  0.00  1.00           H
ATOM   2018  CA  ASP   132      36.573  40.237  29.584  0.00  1.00           C
ATOM   2019  HA  ASP   132      36.694  41.292  29.817  0.00  1.00           H
ATOM   2020  CB  ASP   132      36.139  40.131  28.116  0.00  1.00           C
ATOM   2021  HB2 ASP   132      36.931  40.541  27.487  0.00  1.00           H
ATOM   2022  HB3 ASP   132      36.014  39.080  27.861  0.00  1.00           H
ATOM   2023  CG  ASP   132      34.840  40.862  27.796  0.00  1.00           C
ATOM   2024  OD1 ASP   132      34.003  41.039  28.710  0.00  1.00           O
ATOM   2025  OD2 ASP   132      34.663  41.244  26.619  0.00  1.00           O
ATOM   2026  C   ASP   132      35.566  39.628  30.578  0.00  1.00           C
ATOM   2027  O   ASP   132      35.211  38.448  30.496  0.00  1.00           O
ATOM   2028  N   ALA   133      35.077  40.452  31.508  0.00  1.00           N
ATOM   2029  H   ALA   133      35.358  41.428  31.475  0.00  1.00           H
ATOM   2030  CA  ALA   133      34.185  40.034  32.591  0.00  1.00           C
ATOM   2031  HA  ALA   133      34.653  39.223  33.139  0.00  1.00           H
ATOM   2032  CB  ALA   133      34.003  41.242  33.510  0.00  1.00           C
ATOM   2033  HB1 ALA   133      33.338  40.991  34.344  0.00  1.00           H
ATOM   2034  HB2 ALA   133      34.968  41.568  33.914  0.00  1.00           H
ATOM   2035  HB3 ALA   133      33.562  42.083  32.961  0.00  1.00           H
ATOM   2036  C   ALA   133      32.826  39.490  32.132  0.00  1.00           C
ATOM   2037  O   ALA   133      32.146  38.798  32.888  0.00  1.00           O
ATOM   2038  N   THR   134      32.424  39.792  30.899  0.00  0.00           N
ATOM   2039  H   THR   134      33.080  40.330  30.335  0.00  0.00           H
ATOM   2040  CA  THR   134      31.146  39.368  30.325  0.00  0.00           C
ATOM   2041  HA  THR   134      30.404  39.326  31.117  0.00  0.00           H
ATOM   2042  CB  THR   134      30.632  40.359  29.286  0.00  0.00           C
ATOM   2043  HB  THR   134      29.641  40.048  28.959  0.00  0.00           H
ATOM   2044  CG2 THR   134      30.517  41.756  29.877  0.00  0.00           C
ATOM   2045 HG21 THR   134      30.033  42.430  29.166  0.00  0.00           H
ATOM   2046 HG22 THR   134      29.900  41.735  30.783  0.00  0.00           H
ATOM   2047 HG23 THR   134      31.500  42.168  30.135  0.00  0.00           H
ATOM   2048  OG1 THR   134      31.474  40.406  28.158  0.00  0.00           O
ATOM   2049  HG1 THR   134      32.376  40.693  28.441  0.00  0.00           H
ATOM   2050  C   THR   134      31.208  37.984  29.706  0.00  0.00           C
ATOM   2051  O   THR   134      30.162  37.451  29.321  0.00  0.00           O
ATOM   2052  N   LYS   135      32.402  37.403  29.581  0.00  0.00           N
ATOM   2053  H   LYS   135      33.214  37.863  29.987  0.00  0.00           H
ATOM   2054  CA  LYS   135      32.607  36.135  28.882  0.00  0.00           C
ATOM   2055  HA  LYS   135      31.734  35.908  28.268  0.00  0.00           H
ATOM   2056  CB  LYS   135      33.810  36.265  27.940  0.00  0.00           C
ATOM   2057  HB2 LYS   135      34.676  36.600  28.511  0.00  0.00           H
ATOM   2058  HB3 LYS   135      34.033  35.293  27.502  0.00  0.00           H
ATOM   2059  CG  LYS   135      33.542  37.240  26.785  0.00  0.00           C
ATOM   2060  HG2 LYS   135      32.651  36.930  26.237  0.00  0.00           H
ATOM   2061  HG3 LYS   135      33.376  38.238  27.192  0.00  0.00           H
ATOM   2062  CD  LYS   135      34.741  37.284  25.829  0.00  0.00           C
ATOM   2063  HD2 LYS   135      35.650  37.386  26.422  0.00  0.00           H
ATOM   2064  HD3 LYS   135      34.812  36.352  25.266  0.00  0.00           H
ATOM   2065  CE  LYS   135      34.689  38.489  24.884  0.00  0.00           C
ATOM   2066  HE2 LYS   135      34.498  39.393  25.468  0.00  0.00           H
ATOM   2067  HE3 LYS   135      35.679  38.602  24.428  0.00  0.00           H
ATOM   2068  NZ  LYS   135      33.665  38.337  23.823  0.00  0.00           N
ATOM   2069  HZ1 LYS   135      33.755  37.449  23.353  0.00  0.00           H
ATOM   2070  HZ2 LYS   135      32.735  38.421  24.217  0.00  0.00           H
ATOM   2071  HZ3 LYS   135      33.784  39.060  23.121  0.00  0.00           H
ATOM   2072  C   LYS   135      32.738  34.983  29.873  0.00  0.00           C
ATOM   2073  O   LYS   135      32.540  35.151  31.075  0.00  0.00           O
ATOM   2074  N   GLY   136      32.945  33.784  29.342  0.00  0.00           N
ATOM   2075  H   GLY   136      33.139  33.717  28.354  0.00  0.00           H
ATOM   2076  CA  GLY   136      32.816  32.546  30.100  0.00  0.00           C
ATOM   2077  HA2 GLY   136      32.602  32.757  31.144  0.00  0.00           H
ATOM   2078  HA3 GLY   136      31.980  31.975  29.697  0.00  0.00           H
ATOM   2079  C   GLY   136      34.063  31.680  30.060  0.00  0.00           C
ATOM   2080  O   GLY   136      35.174  32.159  29.840  0.00  0.00           O
ATOM   2081  N   SER   137      33.884  30.381  30.273  0.00  0.00           N
ATOM   2082  H   SER   137      32.947  30.030  30.449  0.00  0.00           H
ATOM   2083  CA  SER   137      35.010  29.494  30.569  0.00  0.00           C
ATOM   2084  HA  SER   137      35.585  29.930  31.387  0.00  0.00           H
ATOM   2085  CB  SER   137      34.509  28.127  31.025  0.00  0.00           C
ATOM   2086  HB2 SER   137      33.831  27.708  30.279  0.00  0.00           H
ATOM   2087  HB3 SER   137      35.354  27.451  31.161  0.00  0.00           H
ATOM   2088  OG  SER   137      33.836  28.290  32.255  0.00  0.00           O
ATOM   2089  HG  SER   137      33.562  27.425  32.580  0.00  0.00           H
ATOM   2090  C   SER   137      35.963  29.318  29.397  0.00  0.00           C
ATOM   2091  O   SER   137      37.175  29.285  29.602  0.00  0.00           O
ATOM   2092  N   ASP   138      35.445  29.246  28.168  0.00  0.00           N
ATOM   2093  H   ASP   138      34.438  29.266  28.057  0.00  0.00           H
ATOM   2094  CA  ASP   138      36.304  29.138  26.985  0.00  0.00           C
ATOM   2095  HA  ASP   138      36.929  28.251  27.076  0.00  0.00           H
ATOM   2096  CB  ASP   138      35.475  29.024  25.695  0.00  0.00           C
ATOM   2097  HB2 ASP   138      34.838  29.906  25.613  0.00  0.00           H
ATOM   2098  HB3 ASP   138      36.166  29.042  24.850  0.00  0.00           H
ATOM   2099  CG  ASP   138      34.594  27.780  25.544  0.00  0.00           C
ATOM   2100  OD1 ASP   138      34.583  26.900  26.437  0.00  0.00           O
ATOM   2101  OD2 ASP   138      33.898  27.699  24.511  0.00  0.00           O
ATOM   2102  C   ASP   138      37.239  30.348  26.881  0.00  0.00           C
ATOM   2103  O   ASP   138      38.435  30.188  26.634  0.00  0.00           O
ATOM   2104  N   HID   139      36.704  31.547  27.132  0.00  0.00           N
ATOM   2105  H   HID   139      35.734  31.598  27.402  0.00  0.00           H
ATOM   2106  CA  HID   139      37.489  32.774  27.156  0.00  0.00           C
ATOM   2107  HA  HID   139      38.042  32.862  26.220  0.00  0.00           H
ATOM   2108  CB  HID   139      36.550  33.975  27.283  0.00  0.00           C
ATOM   2109  HB2 HID   139      35.912  34.029  26.391  0.00  0.00           H
ATOM   2110  HB3 HID   139      35.885  33.841  28.142  0.00  0.00           H
ATOM   2111  CG  HID   139      37.280  35.278  27.446  0.00  0.00           C
ATOM   2112  ND1 HID   139      38.046  35.880  26.478  0.00  0.00           N
ATOM   2113  HD1 HID   139      38.251  35.489  25.560  0.00  0.00           H
ATOM   2114  CE1 HID   139      38.562  37.004  26.989  0.00  0.00           C
ATOM   2115  HE1 HID   139      39.233  37.678  26.469  0.00  0.00           H
ATOM   2116  NE2 HID   139      38.172  37.143  28.262  0.00  0.00           N
ATOM   2117  CD2 HID   139      37.364  36.049  28.573  0.00  0.00           C
ATOM   2118  HD2 HID   139      36.894  35.849  29.527  0.00  0.00           H
ATOM   2119  C   HID   139      38.508  32.778  28.296  0.00  0.00           C
ATOM   2120  O   HID   139      39.661  33.150  28.086  0.00  0.00           O
ATOM   2121  N   LEU   140      38.119  32.348  29.504  0.00  1.00           N
ATOM   2122  H   LEU   140      37.148  32.084  29.640  0.00  1.00           H
ATOM   2123  CA  LEU   140      39.058  32.238  30.624  0.00  1.00           C
ATOM   2124  HA  LEU   140      39.504  33.217  30.798  0.00  1.00           H
ATOM   2125  CB  LEU   140      38.345  31.775  31.910  0.00  1.00           C
ATOM   2126  HB2 LEU   140      37.851  30.822  31.719  0.00  1.00           H
ATOM   2127  HB3 LEU   140      39.108  31.602  32.670  0.00  1.00           H
ATOM   2128  CG  LEU   140      37.313  32.761  32.492  0.00  1.00           C
ATOM   2129  HG  LEU   140      36.493  32.896  31.795  0.00  1.00           H
ATOM   2130  CD1 LEU   140      36.748  32.191  33.794  0.00  1.00           C
ATOM   2131 HD11 LEU   140      35.980  32.857  34.210  0.00  1.00           H
ATOM   2132 HD12 LEU   140      36.283  31.213  33.623  0.00  1.00           H
ATOM   2133 HD13 LEU   140      37.533  32.076  34.551  0.00  1.00           H
ATOM   2134  CD2 LEU   140      37.925  34.130  32.782  0.00  1.00           C
ATOM   2135 HD21 LEU   140      37.217  34.752  33.343  0.00  1.00           H
ATOM   2136 HD22 LEU   140      38.842  34.025  33.372  0.00  1.00           H
ATOM   2137 HD23 LEU   140      38.162  34.657  31.851  0.00  1.00           H
ATOM   2138  C   LEU   140      40.219  31.298  30.276  0.00  1.00           C
ATOM   2139  O   LEU   140      41.369  31.617  30.580  0.00  1.00           O
ATOM   2140  N   ARG   141      39.958  30.178  29.587  0.00  0.00           N
ATOM   2141  H   ARG   141      38.987  29.935  29.408  0.00  0.00           H
ATOM   2142  CA  ARG   141      41.041  29.279  29.176  0.00  0.00           C
ATOM   2143  HA  ARG   141      41.723  29.126  30.016  0.00  0.00           H
ATOM   2144  CB  ARG   141      40.477  27.926  28.760  0.00  0.00           C
ATOM   2145  HB2 ARG   141      39.676  28.065  28.032  0.00  0.00           H
ATOM   2146  HB3 ARG   141      41.278  27.353  28.287  0.00  0.00           H
ATOM   2147  CG  ARG   141      39.951  27.131  29.956  0.00  0.00           C
ATOM   2148  HG2 ARG   141      40.720  27.088  30.729  0.00  0.00           H
ATOM   2149  HG3 ARG   141      39.055  27.600  30.363  0.00  0.00           H
ATOM   2150  CD  ARG   141      39.631  25.711  29.487  0.00  0.00           C
ATOM   2151  HD2 ARG   141      38.820  25.738  28.761  0.00  0.00           H
ATOM   2152  HD3 ARG   141      40.511  25.293  28.994  0.00  0.00           H
ATOM   2153  NE  ARG   141      39.293  24.849  30.625  0.00  0.00           N
ATOM   2154  HE  ARG   141      40.068  24.499  31.183  0.00  0.00           H
ATOM   2155  CZ  ARG   141      38.096  24.682  31.153  0.00  0.00           C
ATOM   2156  NH1 ARG   141      37.000  25.156  30.620  0.00  0.00           N
ATOM   2157 HH11 ARG   141      36.110  24.936  31.060  0.00  0.00           H
ATOM   2158 HH12 ARG   141      37.011  25.521  29.674  0.00  0.00           H
ATOM   2159  NH2 ARG   141      38.006  24.014  32.263  0.00  0.00           N
ATOM   2160 HH21 ARG   141      38.862  23.661  32.681  0.00  0.00           H
ATOM   2161 HH22 ARG   141      37.115  23.950  32.756  0.00  0.00           H
ATOM   2162  C   ARG   141      41.888  29.866  28.054  0.00  0.00           C
ATOM   2163  O   ARG   141      43.097  29.646  28.022  0.00  0.00           O
ATOM   2164  N   ASP   142      41.293  30.634  27.148  0.00  0.00           N
ATOM   2165  H   ASP   142      40.286  30.748  27.186  0.00  0.00           H
ATOM   2166  CA  ASP   142      42.056  31.365  26.139  0.00  0.00           C
ATOM   2167  HA  ASP   142      42.623  30.658  25.533  0.00  0.00           H
ATOM   2168  CB  ASP   142      41.116  32.159  25.224  0.00  0.00           C
ATOM   2169  HB2 ASP   142      40.359  32.673  25.807  0.00  0.00           H
ATOM   2170  HB3 ASP   142      41.704  32.926  24.717  0.00  0.00           H
ATOM   2171  CG  ASP   142      40.439  31.336  24.134  0.00  0.00           C
ATOM   2172  OD1 ASP   142      40.908  30.212  23.823  0.00  0.00           O
ATOM   2173  OD2 ASP   142      39.488  31.897  23.536  0.00  0.00           O
ATOM   2174  C   ASP   142      43.064  32.321  26.780  0.00  0.00           C
ATOM   2175  O   ASP   142      44.221  32.396  26.364  0.00  0.00           O
ATOM   2176  N   VAL   143      42.647  33.047  27.809  0.00  0.00           N
ATOM   2177  H   VAL   143      41.672  32.978  28.090  0.00  0.00           H
ATOM   2178  CA  VAL   143      43.480  34.097  28.392  0.00  0.00           C
ATOM   2179  HA  VAL   143      44.084  34.558  27.610  0.00  0.00           H
ATOM   2180  CB  VAL   143      42.553  35.183  28.948  0.00  0.00           C
ATOM   2181  HB  VAL   143      41.751  34.716  29.523  0.00  0.00           H
ATOM   2182  CG1 VAL   143      43.263  36.168  29.871  0.00  0.00           C
ATOM   2183 HG11 VAL   143      42.644  37.058  30.033  0.00  0.00           H
ATOM   2184 HG12 VAL   143      43.431  35.710  30.852  0.00  0.00           H
ATOM   2185 HG13 VAL   143      44.223  36.491  29.454  0.00  0.00           H
ATOM   2186  CG2 VAL   143      41.928  35.934  27.764  0.00  0.00           C
ATOM   2187 HG21 VAL   143      41.257  36.721  28.128  0.00  0.00           H
ATOM   2188 HG22 VAL   143      42.697  36.406  27.142  0.00  0.00           H
ATOM   2189 HG23 VAL   143      41.331  35.261  27.137  0.00  0.00           H
ATOM   2190  C   VAL   143      44.470  33.532  29.407  0.00  0.00           C
ATOM   2191  O   VAL   143      45.682  33.705  29.278  0.00  0.00           O
ATOM   2192  N   PHE   144      44.001  32.805  30.417  0.00  1.00           N
ATOM   2193  H   PHE   144      43.006  32.612  30.476  0.00  1.00           H
ATOM   2194  CA  PHE   144      44.896  32.231  31.423  0.00  1.00           C
ATOM   2195  HA  PHE   144      45.640  32.969  31.715  0.00  1.00           H
ATOM   2196  CB  PHE   144      44.091  31.878  32.667  0.00  1.00           C
ATOM   2197  HB2 PHE   144      43.249  31.252  32.358  0.00  1.00           H
ATOM   2198  HB3 PHE   144      44.710  31.260  33.330  0.00  1.00           H
ATOM   2199  CG  PHE   144      43.573  33.071  33.454  0.00  1.00           C
ATOM   2200  CD1 PHE   144      42.381  33.719  33.075  0.00  1.00           C
ATOM   2201  HD1 PHE   144      41.822  33.376  32.220  0.00  1.00           H
ATOM   2202  CE1 PHE   144      41.910  34.821  33.806  0.00  1.00           C
ATOM   2203  HE1 PHE   144      40.999  35.319  33.510  0.00  1.00           H
ATOM   2204  CZ  PHE   144      42.624  35.275  34.926  0.00  1.00           C
ATOM   2205  HZ  PHE   144      42.265  36.129  35.480  0.00  1.00           H
ATOM   2206  CE2 PHE   144      43.810  34.630  35.315  0.00  1.00           C
ATOM   2207  HE2 PHE   144      44.363  34.990  36.172  0.00  1.00           H
ATOM   2208  CD2 PHE   144      44.281  33.528  34.582  0.00  1.00           C
ATOM   2209  HD2 PHE   144      45.190  33.034  34.889  0.00  1.00           H
ATOM   2210  C   PHE   144      45.656  31.011  30.889  0.00  1.00           C
ATOM   2211  O   PHE   144      46.813  30.808  31.244  0.00  1.00           O
ATOM   2212  N   GLY   145      45.051  30.208  30.014  0.00  0.00           N
ATOM   2213  H   GLY   145      44.112  30.431  29.708  0.00  0.00           H
ATOM   2214  CA  GLY   145      45.668  28.986  29.515  0.00  0.00           C
ATOM   2215  HA2 GLY   145      46.291  28.535  30.286  0.00  0.00           H
ATOM   2216  HA3 GLY   145      44.889  28.269  29.254  0.00  0.00           H
ATOM   2217  C   GLY   145      46.522  29.261  28.288  0.00  0.00           C
ATOM   2218  O   GLY   145      47.750  29.169  28.336  0.00  0.00           O
ATOM   2219  N   LYS   146      45.894  29.600  27.160  0.00  0.00           N
ATOM   2220  H   LYS   146      44.883  29.720  27.191  0.00  0.00           H
ATOM   2221  CA  LYS   146      46.618  29.699  25.884  0.00  0.00           C
ATOM   2222  HA  LYS   146      47.195  28.789  25.737  0.00  0.00           H
ATOM   2223  CB  LYS   146      45.653  29.827  24.705  0.00  0.00           C
ATOM   2224  HB2 LYS   146      44.901  30.582  24.911  0.00  0.00           H
ATOM   2225  HB3 LYS   146      46.224  30.161  23.835  0.00  0.00           H
ATOM   2226  CG  LYS   146      44.970  28.509  24.331  0.00  0.00           C
ATOM   2227  HG2 LYS   146      45.709  27.723  24.170  0.00  0.00           H
ATOM   2228  HG3 LYS   146      44.307  28.220  25.149  0.00  0.00           H
ATOM   2229  CD  LYS   146      44.161  28.731  23.044  0.00  0.00           C
ATOM   2230  HD2 LYS   146      43.839  29.775  23.001  0.00  0.00           H
ATOM   2231  HD3 LYS   146      44.777  28.536  22.165  0.00  0.00           H
ATOM   2232  CE  LYS   146      42.879  27.898  23.025  0.00  0.00           C
ATOM   2233  HE2 LYS   146      42.469  27.850  24.040  0.00  0.00           H
ATOM   2234  HE3 LYS   146      42.139  28.438  22.424  0.00  0.00           H
ATOM   2235  NZ  LYS   146      43.090  26.541  22.464  0.00  0.00           N
ATOM   2236  HZ1 LYS   146      42.228  26.012  22.481  0.00  0.00           H
ATOM   2237  HZ2 LYS   146      43.423  26.586  21.509  0.00  0.00           H
ATOM   2238  HZ3 LYS   146      43.773  26.030  23.007  0.00  0.00           H
ATOM   2239  C   LYS   146      47.628  30.845  25.870  0.00  0.00           C
ATOM   2240  O   LYS   146      48.748  30.643  25.394  0.00  0.00           O
ATOM   2241  N   ALA   147      47.271  32.011  26.400  0.00  0.00           N
ATOM   2242  H   ALA   147      46.315  32.146  26.713  0.00  0.00           H
ATOM   2243  CA  ALA   147      48.218  33.118  26.505  0.00  0.00           C
ATOM   2244  HA  ALA   147      48.853  33.127  25.619  0.00  0.00           H
ATOM   2245  CB  ALA   147      47.483  34.453  26.509  0.00  0.00           C
ATOM   2246  HB1 ALA   147      46.896  34.570  25.590  0.00  0.00           H
ATOM   2247  HB2 ALA   147      46.808  34.553  27.358  0.00  0.00           H
ATOM   2248  HB3 ALA   147      48.202  35.281  26.549  0.00  0.00           H
ATOM   2249  C   ALA   147      49.145  32.972  27.711  0.00  0.00           C
ATOM   2250  O   ALA   147      50.343  32.769  27.536  0.00  0.00           O
ATOM   2251  N   MET   148      48.638  33.084  28.946  0.00  1.00           N
ATOM   2252  H   MET   148      47.651  33.303  29.056  0.00  1.00           H
ATOM   2253  CA  MET   148      49.517  33.117  30.127  0.00  1.00           C
ATOM   2254  HA  MET   148      50.305  33.851  29.947  0.00  1.00           H
ATOM   2255  CB  MET   148      48.747  33.561  31.375  0.00  1.00           C
ATOM   2256  HB2 MET   148      47.831  32.992  31.460  0.00  1.00           H
ATOM   2257  HB3 MET   148      49.352  33.347  32.256  0.00  1.00           H
ATOM   2258  CG  MET   148      48.396  35.047  31.400  0.00  1.00           C
ATOM   2259  HG2 MET   148      49.315  35.633  31.369  0.00  1.00           H
ATOM   2260  HG3 MET   148      47.797  35.295  30.523  0.00  1.00           H
ATOM   2261  SD  MET   148      47.480  35.466  32.907  0.00  1.00           S
ATOM   2262  CE  MET   148      45.871  35.884  32.193  0.00  1.00           C
ATOM   2263  HE1 MET   148      45.936  36.832  31.661  0.00  1.00           H
ATOM   2264  HE2 MET   148      45.568  35.107  31.496  0.00  1.00           H
ATOM   2265  HE3 MET   148      45.127  35.962  32.984  0.00  1.00           H
ATOM   2266  C   MET   148      50.223  31.781  30.406  0.00  1.00           C
ATOM   2267  O   MET   148      51.359  31.785  30.870  0.00  1.00           O
ATOM   2268  N   GLY   149      49.596  30.635  30.116  0.00  0.00           N
ATOM   2269  H   GLY   149      48.644  30.677  29.776  0.00  0.00           H
ATOM   2270  CA  GLY   149      50.191  29.322  30.382  0.00  0.00           C
ATOM   2271  HA2 GLY   149      49.785  28.599  29.679  0.00  0.00           H
ATOM   2272  HA3 GLY   149      51.272  29.368  30.249  0.00  0.00           H
ATOM   2273  C   GLY   149      49.909  28.794  31.783  0.00  0.00           C
ATOM   2274  O   GLY   149      50.664  27.966  32.294  0.00  0.00           O
ATOM   2275  N   LEU   150      48.842  29.263  32.418  0.00  0.00           N
ATOM   2276  H   LEU   150      48.239  29.918  31.931  0.00  0.00           H
ATOM   2277  CA  LEU   150      48.397  28.810  33.731  0.00  0.00           C
ATOM   2278  HA  LEU   150      49.239  28.416  34.299  0.00  0.00           H
ATOM   2279  CB  LEU   150      47.815  30.003  34.497  0.00  0.00           C
ATOM   2280  HB2 LEU   150      46.984  30.418  33.926  0.00  0.00           H
ATOM   2281  HB3 LEU   150      47.422  29.662  35.449  0.00  0.00           H
ATOM   2282  CG  LEU   150      48.843  31.113  34.770  0.00  0.00           C
ATOM   2283  HG  LEU   150      49.307  31.432  33.838  0.00  0.00           H
ATOM   2284  CD1 LEU   150      48.142  32.324  35.374  0.00  0.00           C
ATOM   2285 HD11 LEU   150      48.868  33.102  35.637  0.00  0.00           H
ATOM   2286 HD12 LEU   150      47.443  32.756  34.650  0.00  0.00           H
ATOM   2287 HD13 LEU   150      47.590  32.044  36.279  0.00  0.00           H
ATOM   2288  CD2 LEU   150      49.942  30.630  35.720  0.00  0.00           C
ATOM   2289 HD21 LEU   150      50.598  31.466  35.992  0.00  0.00           H
ATOM   2290 HD22 LEU   150      49.506  30.222  36.641  0.00  0.00           H
ATOM   2291 HD23 LEU   150      50.560  29.862  35.246  0.00  0.00           H
ATOM   2292  C   LEU   150      47.391  27.669  33.602  0.00  0.00           C
ATOM   2293  O   LEU   150      46.861  27.411  32.519  0.00  0.00           O
ATOM   2294  N   THR   151      47.168  26.935  34.683  0.00  0.00           N
ATOM   2295  H   THR   151      47.578  27.215  35.574  0.00  0.00           H
ATOM   2296  CA  THR   151      46.293  25.757  34.668  0.00  0.00           C
ATOM   2297  HA  THR   151      46.287  25.322  33.670  0.00  0.00           H
ATOM   2298  CB  THR   151      46.790  24.679  35.633  0.00  0.00           C
ATOM   2299  HB  THR   151      46.217  23.769  35.474  0.00  0.00           H
ATOM   2300  CG2 THR   151      48.267  24.352  35.415  0.00  0.00           C
ATOM   2301 HG21 THR   151      48.556  23.480  36.013  0.00  0.00           H
ATOM   2302 HG22 THR   151      48.459  24.124  34.360  0.00  0.00           H
ATOM   2303 HG23 THR   151      48.899  25.195  35.711  0.00  0.00           H
ATOM   2304  OG1 THR   151      46.581  25.107  36.955  0.00  0.00           O
ATOM   2305  HG1 THR   151      47.066  24.500  37.552  0.00  0.00           H
ATOM   2306  C   THR   151      44.852  26.102  35.017  0.00  0.00           C
ATOM   2307  O   THR   151      44.540  27.198  35.476  0.00  0.00           O
ATOM   2308  N   ASP   152      43.943  25.147  34.829  0.00  0.00           N
ATOM   2309  H   ASP   152      44.220  24.244  34.472  0.00  0.00           H
ATOM   2310  CA  ASP   152      42.550  25.367  35.228  0.00  0.00           C
ATOM   2311  HA  ASP   152      42.184  26.281  34.760  0.00  0.00           H
ATOM   2312  CB  ASP   152      41.651  24.201  34.800  0.00  0.00           C
ATOM   2313  HB2 ASP   152      42.096  23.261  35.132  0.00  0.00           H
ATOM   2314  HB3 ASP   152      40.684  24.304  35.294  0.00  0.00           H
ATOM   2315  CG  ASP   152      41.403  24.133  33.293  0.00  0.00           C
ATOM   2316  OD1 ASP   152      41.874  25.021  32.549  0.00  0.00           O
ATOM   2317  OD2 ASP   152      40.704  23.192  32.842  0.00  0.00           O
ATOM   2318  C   ASP   152      42.433  25.566  36.734  0.00  0.00           C
ATOM   2319  O   ASP   152      41.650  26.397  37.187  0.00  0.00           O
ATOM   2320  N   GLN   153      43.232  24.836  37.512  0.00  0.00           N
ATOM   2321  H   GLN   153      43.834  24.135  37.099  0.00  0.00           H
ATOM   2322  CA  GLN   153      43.312  25.087  38.944  0.00  0.00           C
ATOM   2323  HA  GLN   153      42.335  24.948  39.388  0.00  0.00           H
ATOM   2324  CB  GLN   153      44.275  24.102  39.599  0.00  0.00           C
ATOM   2325  HB2 GLN   153      43.925  23.086  39.413  0.00  0.00           H
ATOM   2326  HB3 GLN   153      45.264  24.217  39.156  0.00  0.00           H
ATOM   2327  CG  GLN   153      44.381  24.330  41.111  0.00  0.00           C
ATOM   2328  HG2 GLN   153      44.662  25.357  41.334  0.00  0.00           H
ATOM   2329  HG3 GLN   153      43.417  24.132  41.574  0.00  0.00           H
ATOM   2330  CD  GLN   153      45.406  23.389  41.710  0.00  0.00           C
ATOM   2331  OE1 GLN   153      45.214  22.174  41.725  0.00  0.00           O
ATOM   2332  NE2 GLN   153      46.530  23.904  42.150  0.00  0.00           N
ATOM   2333 HE21 GLN   153      47.207  23.281  42.574  0.00  0.00           H
ATOM   2334 HE22 GLN   153      46.666  24.915  42.131  0.00  0.00           H
ATOM   2335  C   GLN   153      43.718  26.530  39.228  0.00  0.00           C
ATOM   2336  O   GLN   153      43.053  27.208  40.009  0.00  0.00           O
ATOM   2337  N   ASP   154      44.767  27.019  38.568  0.00  0.00           N
ATOM   2338  H   ASP   154      45.276  26.425  37.923  0.00  0.00           H
ATOM   2339  CA  ASP   154      45.192  28.406  38.743  0.00  0.00           C
ATOM   2340  HA  ASP   154      45.476  28.560  39.783  0.00  0.00           H
ATOM   2341  CB  ASP   154      46.388  28.722  37.847  0.00  0.00           C
ATOM   2342  HB2 ASP   154      46.094  28.573  36.813  0.00  0.00           H
ATOM   2343  HB3 ASP   154      46.637  29.778  37.963  0.00  0.00           H
ATOM   2344  CG  ASP   154      47.651  27.917  38.124  0.00  0.00           C
ATOM   2345  OD1 ASP   154      47.902  27.509  39.285  0.00  0.00           O
ATOM   2346  OD2 ASP   154      48.432  27.745  37.158  0.00  0.00           O
ATOM   2347  C   ASP   154      44.078  29.402  38.415  0.00  0.00           C
ATOM   2348  O   ASP   154      43.919  30.388  39.126  0.00  0.00           O
ATOM   2349  N   ILE   155      43.288  29.154  37.366  0.00  0.00           N
ATOM   2350  H   ILE   155      43.476  28.331  36.803  0.00  0.00           H
ATOM   2351  CA  ILE   155      42.180  30.047  37.005  0.00  0.00           C
ATOM   2352  HA  ILE   155      42.578  31.041  36.792  0.00  0.00           H
ATOM   2353  CB  ILE   155      41.420  29.536  35.762  0.00  0.00           C
ATOM   2354  HB  ILE   155      41.165  28.487  35.900  0.00  0.00           H
ATOM   2355  CG2 ILE   155      40.109  30.319  35.558  0.00  0.00           C
ATOM   2356 HG21 ILE   155      39.602  30.012  34.637  0.00  0.00           H
ATOM   2357 HG22 ILE   155      39.391  30.138  36.368  0.00  0.00           H
ATOM   2358 HG23 ILE   155      40.298  31.400  35.501  0.00  0.00           H
ATOM   2359  CG1 ILE   155      42.318  29.666  34.526  0.00  0.00           C
ATOM   2360 HG12 ILE   155      42.442  30.727  34.343  0.00  0.00           H
ATOM   2361 HG13 ILE   155      43.299  29.247  34.733  0.00  0.00           H
ATOM   2362  CD1 ILE   155      41.785  28.999  33.253  0.00  0.00           C
ATOM   2363 HD11 ILE   155      42.558  28.988  32.475  0.00  0.00           H
ATOM   2364 HD12 ILE   155      41.492  27.961  33.447  0.00  0.00           H
ATOM   2365 HD13 ILE   155      40.917  29.537  32.855  0.00  0.00           H
ATOM   2366  C   ILE   155      41.210  30.193  38.169  0.00  0.00           C
ATOM   2367  O   ILE   155      40.827  31.310  38.530  0.00  0.00           O
ATOM   2368  N   VAL   156      40.791  29.068  38.752  0.00  0.00           N
ATOM   2369  H   VAL   156      41.158  28.175  38.438  0.00  0.00           H
ATOM   2370  CA  VAL   156      39.804  29.135  39.830  0.00  0.00           C
ATOM   2371  HA  VAL   156      38.990  29.787  39.512  0.00  0.00           H
ATOM   2372  CB  VAL   156      39.201  27.765  40.164  0.00  0.00           C
ATOM   2373  HB  VAL   156      39.969  27.116  40.585  0.00  0.00           H
ATOM   2374  CG1 VAL   156      38.057  27.904  41.176  0.00  0.00           C
ATOM   2375 HG11 VAL   156      37.613  26.927  41.398  0.00  0.00           H
ATOM   2376 HG12 VAL   156      38.417  28.324  42.120  0.00  0.00           H
ATOM   2377 HG13 VAL   156      37.268  28.556  40.786  0.00  0.00           H
ATOM   2378  CG2 VAL   156      38.639  27.094  38.911  0.00  0.00           C
ATOM   2379 HG21 VAL   156      38.097  26.183  39.173  0.00  0.00           H
ATOM   2380 HG22 VAL   156      37.953  27.769  38.390  0.00  0.00           H
ATOM   2381 HG23 VAL   156      39.440  26.822  38.220  0.00  0.00           H
ATOM   2382  C   VAL   156      40.428  29.764  41.067  0.00  0.00           C
ATOM   2383  O   VAL   156      39.822  30.649  41.671  0.00  0.00           O
ATOM   2384  N   ALA   157      41.638  29.349  41.447  0.00  0.00           N
ATOM   2385  H   ALA   157      42.130  28.641  40.907  0.00  0.00           H
ATOM   2386  CA  ALA   157      42.257  29.893  42.646  0.00  0.00           C
ATOM   2387  HA  ALA   157      41.577  29.745  43.487  0.00  0.00           H
ATOM   2388  CB  ALA   157      43.549  29.137  42.943  0.00  0.00           C
ATOM   2389  HB1 ALA   157      43.955  29.454  43.909  0.00  0.00           H
ATOM   2390  HB2 ALA   157      43.364  28.057  42.994  0.00  0.00           H
ATOM   2391  HB3 ALA   157      44.303  29.317  42.166  0.00  0.00           H
ATOM   2392  C   ALA   157      42.490  31.401  42.496  0.00  0.00           C
ATOM   2393  O   ALA   157      42.121  32.165  43.383  0.00  0.00           O
ATOM   2394  N   LEU   158      43.035  31.872  41.367  0.00  1.00           N
ATOM   2395  H   LEU   158      43.298  31.211  40.640  0.00  1.00           H
ATOM   2396  CA  LEU   158      43.281  33.300  41.118  0.00  1.00           C
ATOM   2397  HA  LEU   158      43.844  33.706  41.958  0.00  1.00           H
ATOM   2398  CB  LEU   158      44.095  33.487  39.831  0.00  1.00           C
ATOM   2399  HB2 LEU   158      43.597  32.961  39.015  0.00  1.00           H
ATOM   2400  HB3 LEU   158      44.114  34.540  39.583  0.00  1.00           H
ATOM   2401  CG  LEU   158      45.550  33.029  39.937  0.00  1.00           C
ATOM   2402  HG  LEU   158      45.566  32.033  40.362  0.00  1.00           H
ATOM   2403  CD1 LEU   158      46.190  32.993  38.550  0.00  1.00           C
ATOM   2404 HD11 LEU   158      47.234  32.662  38.617  0.00  1.00           H
ATOM   2405 HD12 LEU   158      45.651  32.288  37.905  0.00  1.00           H
ATOM   2406 HD13 LEU   158      46.166  33.983  38.079  0.00  1.00           H
ATOM   2407  CD2 LEU   158      46.377  33.962  40.823  0.00  1.00           C
ATOM   2408 HD21 LEU   158      47.434  33.691  40.769  0.00  1.00           H
ATOM   2409 HD22 LEU   158      46.279  35.005  40.499  0.00  1.00           H
ATOM   2410 HD23 LEU   158      46.066  33.891  41.873  0.00  1.00           H
ATOM   2411  C   LEU   158      41.994  34.123  41.023  0.00  1.00           C
ATOM   2412  O   LEU   158      41.978  35.261  41.485  0.00  1.00           O
ATOM   2413  N   SER   159      40.900  33.558  40.503  0.00  1.00           N
ATOM   2414  H   SER   159      40.967  32.625  40.112  0.00  1.00           H
ATOM   2415  CA  SER   159      39.587  34.221  40.563  0.00  1.00           C
ATOM   2416  HA  SER   159      39.662  35.192  40.072  0.00  1.00           H
ATOM   2417  CB  SER   159      38.522  33.405  39.832  0.00  1.00           C
ATOM   2418  HB2 SER   159      38.422  32.420  40.290  0.00  1.00           H
ATOM   2419  HB3 SER   159      37.569  33.928  39.901  0.00  1.00           H
ATOM   2420  OG  SER   159      38.869  33.270  38.468  0.00  1.00           O
ATOM   2421  HG  SER   159      39.584  32.613  38.406  0.00  1.00           H
ATOM   2422  C   SER   159      39.138  34.478  42.007  0.00  1.00           C
ATOM   2423  O   SER   159      38.440  35.456  42.265  0.00  1.00           O
ATOM   2424  N   GLY   160      39.622  33.683  42.972  0.00  0.00           N
ATOM   2425  H   GLY   160      40.184  32.882  42.708  0.00  0.00           H
ATOM   2426  CA  GLY   160      39.420  33.940  44.393  0.00  0.00           C
ATOM   2427  HA2 GLY   160      38.355  34.005  44.597  0.00  0.00           H
ATOM   2428  HA3 GLY   160      39.836  33.109  44.959  0.00  0.00           H
ATOM   2429  C   GLY   160      40.073  35.224  44.900  0.00  0.00           C
ATOM   2430  O   GLY   160      39.757  35.650  46.008  0.00  0.00           O
ATOM   2431  N   GLY   161      40.936  35.888  44.118  0.00  1.00           N
ATOM   2432  H   GLY   161      41.180  35.493  43.215  0.00  1.00           H
ATOM   2433  CA  GLY   161      41.446  37.232  44.424  0.00  1.00           C
ATOM   2434  HA2 GLY   161      42.027  37.200  45.346  0.00  1.00           H
ATOM   2435  HA3 GLY   161      42.095  37.555  43.609  0.00  1.00           H
ATOM   2436  C   GLY   161      40.326  38.270  44.583  0.00  1.00           C
ATOM   2437  O   GLY   161      40.455  39.190  45.386  0.00  1.00           O
ATOM   2438  N   HID   162      39.175  38.045  43.935  0.00  1.00           N
ATOM   2439  H   HID   162      39.139  37.261  43.293  0.00  1.00           H
ATOM   2440  CA  HID   162      37.926  38.790  44.138  0.00  1.00           C
ATOM   2441  HA  HID   162      38.114  39.855  43.969  0.00  1.00           H
ATOM   2442  CB  HID   162      36.884  38.287  43.096  1.00  1.00           C
ATOM   2443  HB2 HID   162      36.845  37.198  43.159  1.00  1.00           H
ATOM   2444  HB3 HID   162      35.902  38.672  43.365  1.00  1.00           H
ATOM   2445  CG  HID   162      37.257  38.735  41.727  1.00  1.00           C
ATOM   2446  ND1 HID   162      36.559  38.407  40.582  1.00  1.00           N
ATOM   2447  HD1 HID   162      35.756  37.781  40.488  1.00  1.00           H
ATOM   2448  CE1 HID   162      37.150  39.035  39.540  1.00  1.00           C
ATOM   2449  HE1 HID   162      36.793  38.982  38.524  1.00  1.00           H
ATOM   2450  NE2 HID   162      38.188  39.744  39.950  1.00  1.00           N
ATOM   2451  CD2 HID   162      38.259  39.564  41.305  1.00  1.00           C
ATOM   2452  HD2 HID   162      39.020  40.043  41.895  1.00  1.00           H
ATOM   2453  C   HID   162      37.362  38.700  45.573  0.00  1.00           C
ATOM   2454  O   HID   162      36.452  39.451  45.930  0.00  1.00           O
ATOM   2455  N   THR   163      37.905  37.837  46.446  0.00  0.00           N
ATOM   2456  H   THR   163      38.623  37.197  46.119  0.00  0.00           H
ATOM   2457  CA  THR   163      37.554  37.840  47.862  0.00  0.00           C
ATOM   2458  HA  THR   163      36.473  37.748  47.933  0.00  0.00           H
ATOM   2459  CB  THR   163      38.169  36.637  48.584  0.00  0.00           C
ATOM   2460  HB  THR   163      38.090  35.754  47.951  0.00  0.00           H
ATOM   2461  CG2 THR   163      39.630  36.860  48.974  0.00  0.00           C
ATOM   2462 HG21 THR   163      40.082  35.931  49.340  0.00  0.00           H
ATOM   2463 HG22 THR   163      40.219  37.189  48.110  0.00  0.00           H
ATOM   2464 HG23 THR   163      39.707  37.620  49.754  0.00  0.00           H
ATOM   2465  OG1 THR   163      37.415  36.409  49.754  0.00  0.00           O
ATOM   2466  HG1 THR   163      37.802  35.609  50.167  0.00  0.00           H
ATOM   2467  C   THR   163      37.931  39.155  48.540  0.00  0.00           C
ATOM   2468  O   THR   163      37.315  39.501  49.548  0.00  0.00           O
ATOM   2469  N   ILE   164      38.882  39.929  48.002  0.00  1.00           N
ATOM   2470  H   ILE   164      39.332  39.630  47.142  0.00  1.00           H
ATOM   2471  CA  ILE   164      39.125  41.312  48.426  0.00  1.00           C
ATOM   2472  HA  ILE   164      38.468  41.526  49.266  0.00  1.00           H
ATOM   2473  CB  ILE   164      40.563  41.521  48.958  0.00  1.00           C
ATOM   2474  HB  ILE   164      40.596  42.529  49.365  0.00  1.00           H
ATOM   2475  CG2 ILE   164      40.843  40.576  50.139  0.00  1.00           C
ATOM   2476 HG21 ILE   164      41.745  40.879  50.684  0.00  1.00           H
ATOM   2477 HG22 ILE   164      40.006  40.587  50.847  0.00  1.00           H
ATOM   2478 HG23 ILE   164      40.987  39.548  49.788  0.00  1.00           H
ATOM   2479  CG1 ILE   164      41.655  41.427  47.870  0.00  1.00           C
ATOM   2480 HG12 ILE   164      41.721  40.402  47.505  0.00  1.00           H
ATOM   2481 HG13 ILE   164      41.384  42.069  47.033  0.00  1.00           H
ATOM   2482  CD1 ILE   164      43.039  41.871  48.366  0.00  1.00           C
ATOM   2483 HD11 ILE   164      43.746  41.915  47.530  0.00  1.00           H
ATOM   2484 HD12 ILE   164      42.989  42.868  48.821  0.00  1.00           H
ATOM   2485 HD13 ILE   164      43.441  41.170  49.108  0.00  1.00           H
ATOM   2486  C   ILE   164      38.709  42.300  47.326  0.00  1.00           C
ATOM   2487  O   ILE   164      38.776  42.000  46.137  0.00  1.00           O
ATOM   2488  N   GLY   165      38.277  43.490  47.740  0.00  1.00           N
ATOM   2489  H   GLY   165      38.254  43.655  48.739  0.00  1.00           H
ATOM   2490  CA  GLY   165      37.914  44.596  46.856  0.00  1.00           C
ATOM   2491  HA2 GLY   165      38.069  45.541  47.373  0.00  1.00           H
ATOM   2492  HA3 GLY   165      38.566  44.590  45.990  0.00  1.00           H
ATOM   2493  C   GLY   165      36.497  44.580  46.308  0.00  1.00           C
ATOM   2494  O   GLY   165      35.608  43.892  46.817  0.00  1.00           O
ATOM   2495  N   ALA   166      36.301  45.403  45.285  0.00  1.00           N
ATOM   2496  H   ALA   166      37.112  45.901  44.914  0.00  1.00           H
ATOM   2497  CA  ALA   166      35.033  45.661  44.620  0.00  1.00           C
ATOM   2498  HA  ALA   166      34.410  44.769  44.664  0.00  1.00           H
ATOM   2499  CB  ALA   166      34.333  46.810  45.363  0.00  1.00           C
ATOM   2500  HB1 ALA   166      33.409  47.104  44.851  0.00  1.00           H
ATOM   2501  HB2 ALA   166      34.074  46.512  46.385  0.00  1.00           H
ATOM   2502  HB3 ALA   166      34.982  47.695  45.407  0.00  1.00           H
ATOM   2503  C   ALA   166      35.242  45.992  43.135  0.00  1.00           C
ATOM   2504  O   ALA   166      36.360  46.252  42.689  0.00  1.00           O
ATOM   2505  N   ALA   167      34.155  45.984  42.371  0.00  1.00           N
ATOM   2506  H   ALA   167      33.279  45.694  42.791  0.00  1.00           H
ATOM   2507  CA  ALA   167      34.083  46.741  41.130  0.00  1.00           C
ATOM   2508  HA  ALA   167      35.083  46.900  40.733  0.00  1.00           H
ATOM   2509  CB  ALA   167      33.271  45.944  40.112  0.00  1.00           C
ATOM   2510  HB1 ALA   167      33.307  46.446  39.139  0.00  1.00           H
ATOM   2511  HB2 ALA   167      33.674  44.931  39.994  0.00  1.00           H
ATOM   2512  HB3 ALA   167      32.226  45.877  40.427  0.00  1.00           H
ATOM   2513  C   ALA   167      33.507  48.138  41.371  0.00  1.00           C
ATOM   2514  O   ALA   167      32.800  48.375  42.362  0.00  1.00           O
ATOM   2515  N   HIE   168      33.778  49.052  40.446  0.00  1.00           N
ATOM   2516  H   HIE   168      34.397  48.801  39.678  0.00  1.00           H
ATOM   2517  CA  HIE   168      33.329  50.437  40.518  0.00  1.00           C
ATOM   2518  HA  HIE   168      32.578  50.535  41.301  0.00  1.00           H
ATOM   2519  CB  HIE   168      34.509  51.343  40.883  0.00  1.00           C
ATOM   2520  HB2 HIE   168      35.165  51.470  40.016  0.00  1.00           H
ATOM   2521  HB3 HIE   168      34.129  52.329  41.151  0.00  1.00           H
ATOM   2522  CG  HIE   168      35.324  50.817  42.029  0.00  1.00           C
ATOM   2523  ND1 HIE   168      36.349  49.877  41.921  0.00  1.00           N
ATOM   2524  CE1 HIE   168      36.662  49.532  43.173  0.00  1.00           C
ATOM   2525  HE1 HIE   168      37.419  48.810  43.441  0.00  1.00           H
ATOM   2526  NE2 HIE   168      35.898  50.210  44.043  0.00  1.00           N
ATOM   2527  HE2 HIE   168      36.003  50.172  45.052  0.00  1.00           H
ATOM   2528  CD2 HIE   168      35.044  51.026  43.343  0.00  1.00           C
ATOM   2529  HD2 HIE   168      34.259  51.654  43.741  0.00  1.00           H
ATOM   2530  C   HIE   168      32.693  50.840  39.198  0.00  1.00           C
ATOM   2531  O   HIE   168      33.305  50.687  38.133  0.00  1.00           O
ATOM   2532  N   LYS   169      31.472  51.392  39.241  0.00  0.00           N
ATOM   2533  H   LYS   169      30.973  51.401  40.130  0.00  0.00           H
ATOM   2534  CA  LYS   169      30.755  51.705  38.002  0.00  0.00           C
ATOM   2535  HA  LYS   169      30.702  50.786  37.430  0.00  0.00           H
ATOM   2536  CB  LYS   169      29.316  52.138  38.294  0.00  0.00           C
ATOM   2537  HB2 LYS   169      28.778  52.216  37.348  0.00  0.00           H
ATOM   2538  HB3 LYS   169      28.830  51.364  38.883  0.00  0.00           H
ATOM   2539  CG  LYS   169      29.217  53.480  39.035  0.00  0.00           C
ATOM   2540  HG2 LYS   169      29.854  53.466  39.920  0.00  0.00           H
ATOM   2541  HG3 LYS   169      29.542  54.286  38.375  0.00  0.00           H
ATOM   2542  CD  LYS   169      27.768  53.726  39.465  0.00  0.00           C
ATOM   2543  HD2 LYS   169      27.132  53.649  38.581  0.00  0.00           H
ATOM   2544  HD3 LYS   169      27.459  52.954  40.173  0.00  0.00           H
ATOM   2545  CE  LYS   169      27.557  55.113  40.078  0.00  0.00           C
ATOM   2546  HE2 LYS   169      27.982  55.871  39.412  0.00  0.00           H
ATOM   2547  HE3 LYS   169      26.481  55.292  40.144  0.00  0.00           H
ATOM   2548  NZ  LYS   169      28.151  55.234  41.427  0.00  0.00           N
ATOM   2549  HZ1 LYS   169      27.836  56.092  41.872  0.00  0.00           H
ATOM   2550  HZ2 LYS   169      27.910  54.451  42.017  0.00  0.00           H
ATOM   2551  HZ3 LYS   169      29.164  55.289  41.345  0.00  0.00           H
ATOM   2552  C   LYS   169      31.491  52.720  37.131  0.00  0.00           C
ATOM   2553  O   LYS   169      31.270  52.782  35.930  0.00  0.00           O
ATOM   2554  N   GLU   170      32.368  53.533  37.717  0.00  0.00           N
ATOM   2555  H   GLU   170      32.457  53.504  38.728  0.00  0.00           H
ATOM   2556  CA  GLU   170      33.179  54.492  36.967  0.00  0.00           C
ATOM   2557  HA  GLU   170      32.609  54.822  36.097  0.00  0.00           H
ATOM   2558  CB  GLU   170      33.485  55.739  37.803  0.00  0.00           C
ATOM   2559  HB2 GLU   170      33.844  56.502  37.111  0.00  0.00           H
ATOM   2560  HB3 GLU   170      32.565  56.133  38.223  0.00  0.00           H
ATOM   2561  CG  GLU   170      34.559  55.584  38.888  0.00  0.00           C
ATOM   2562  HG2 GLU   170      35.455  55.121  38.472  0.00  0.00           H
ATOM   2563  HG3 GLU   170      34.851  56.594  39.186  0.00  0.00           H
ATOM   2564  CD  GLU   170      34.149  54.850  40.158  0.00  0.00           C
ATOM   2565  OE1 GLU   170      32.949  54.480  40.305  0.00  0.00           O
ATOM   2566  OE2 GLU   170      35.046  54.719  41.012  0.00  0.00           O
ATOM   2567  C   GLU   170      34.474  53.899  36.421  0.00  0.00           C
ATOM   2568  O   GLU   170      35.149  54.560  35.636  0.00  0.00           O
ATOM   2569  N   ARG   171      34.837  52.657  36.779  0.00  1.00           N
ATOM   2570  H   ARG   171      34.219  52.140  37.398  0.00  1.00           H
ATOM   2571  CA  ARG   171      36.030  51.950  36.280  0.00  1.00           C
ATOM   2572  HA  ARG   171      36.660  52.662  35.748  0.00  1.00           H
ATOM   2573  CB  ARG   171      36.852  51.375  37.441  0.00  1.00           C
ATOM   2574  HB2 ARG   171      36.208  50.738  38.045  0.00  1.00           H
ATOM   2575  HB3 ARG   171      37.668  50.772  37.040  0.00  1.00           H
ATOM   2576  CG  ARG   171      37.439  52.462  38.338  0.00  1.00           C
ATOM   2577  HG2 ARG   171      38.119  53.093  37.763  0.00  1.00           H
ATOM   2578  HG3 ARG   171      36.632  53.075  38.739  0.00  1.00           H
ATOM   2579  CD  ARG   171      38.190  51.820  39.502  0.00  1.00           C
ATOM   2580  HD2 ARG   171      37.538  51.088  39.981  0.00  1.00           H
ATOM   2581  HD3 ARG   171      39.073  51.300  39.131  0.00  1.00           H
ATOM   2582  NE  ARG   171      38.559  52.846  40.482  0.00  1.00           N
ATOM   2583  HE  ARG   171      38.242  53.790  40.300  0.00  1.00           H
ATOM   2584  CZ  ARG   171      39.070  52.640  41.675  0.00  1.00           C
ATOM   2585  NH1 ARG   171      39.503  51.478  42.074  0.00  1.00           N
ATOM   2586 HH11 ARG   171      39.734  51.291  43.036  0.00  1.00           H
ATOM   2587 HH12 ARG   171      39.432  50.682  41.438  0.00  1.00           H
ATOM   2588  NH2 ARG   171      39.150  53.663  42.474  0.00  1.00           N
ATOM   2589 HH21 ARG   171      39.604  53.572  43.370  0.00  1.00           H
ATOM   2590 HH22 ARG   171      38.745  54.533  42.161  0.00  1.00           H
ATOM   2591  C   ARG   171      35.662  50.876  35.260  0.00  1.00           C
ATOM   2592  O   ARG   171      35.778  51.128  34.059  0.00  1.00           O
ATOM   2593  N   SER   172      35.224  49.695  35.706  0.00  1.00           N
ATOM   2594  H   SER   172      35.207  49.527  36.711  0.00  1.00           H
ATOM   2595  CA  SER   172      34.706  48.652  34.808  0.00  1.00           C
ATOM   2596  HA  SER   172      35.294  48.652  33.890  0.00  1.00           H
ATOM   2597  CB  SER   172      34.844  47.265  35.440  0.00  1.00           C
ATOM   2598  HB2 SER   172      34.584  46.512  34.695  0.00  1.00           H
ATOM   2599  HB3 SER   172      35.876  47.102  35.752  0.00  1.00           H
ATOM   2600  OG  SER   172      33.981  47.125  36.549  0.00  1.00           O
ATOM   2601  HG  SER   172      34.455  47.510  37.317  0.00  1.00           H
ATOM   2602  C   SER   172      33.244  48.875  34.414  0.00  1.00           C
ATOM   2603  O   SER   172      32.830  48.396  33.357  0.00  1.00           O
ATOM   2604  N   GLY   173      32.455  49.568  35.249  0.00  0.00           N
ATOM   2605  H   GLY   173      32.828  49.799  36.164  0.00  0.00           H
ATOM   2606  CA  GLY   173      31.003  49.644  35.063  0.00  0.00           C
ATOM   2607  HA2 GLY   173      30.645  50.654  35.222  0.00  0.00           H
ATOM   2608  HA3 GLY   173      30.743  49.378  34.039  0.00  0.00           H
ATOM   2609  C   GLY   173      30.234  48.702  35.984  0.00  0.00           C
ATOM   2610  O   GLY   173      29.109  49.013  36.370  0.00  0.00           O
ATOM   2611  N   PHE   174      30.811  47.553  36.351  0.00  1.00           N
ATOM   2612  H   PHE   174      31.774  47.394  36.085  0.00  1.00           H
ATOM   2613  CA  PHE   174      30.266  46.719  37.427  0.00  1.00           C
ATOM   2614  HA  PHE   174      29.192  46.600  37.283  0.00  1.00           H
ATOM   2615  CB  PHE   174      30.919  45.330  37.403  0.00  1.00           C
ATOM   2616  HB2 PHE   174      32.004  45.433  37.515  0.00  1.00           H
ATOM   2617  HB3 PHE   174      30.578  44.760  38.276  0.00  1.00           H
ATOM   2618  CG  PHE   174      30.628  44.522  36.153  0.00  1.00           C
ATOM   2619  CD1 PHE   174      29.458  43.744  36.076  0.00  1.00           C
ATOM   2620  HD1 PHE   174      28.759  43.734  36.899  0.00  1.00           H
ATOM   2621  CE1 PHE   174      29.194  42.975  34.929  0.00  1.00           C
ATOM   2622  HE1 PHE   174      28.293  42.378  34.878  0.00  1.00           H
ATOM   2623  CZ  PHE   174      30.097  42.989  33.852  0.00  1.00           C
ATOM   2624  HZ  PHE   174      29.892  42.401  32.972  0.00  1.00           H
ATOM   2625  CE2 PHE   174      31.260  43.776  33.920  0.00  1.00           C
ATOM   2626  HE2 PHE   174      31.949  43.797  33.088  0.00  1.00           H
ATOM   2627  CD2 PHE   174      31.529  44.537  35.071  0.00  1.00           C
ATOM   2628  HD2 PHE   174      32.429  45.136  35.126  0.00  1.00           H
ATOM   2629  C   PHE   174      30.481  47.422  38.773  0.00  1.00           C
ATOM   2630  O   PHE   174      31.348  48.279  38.888  0.00  1.00           O
ATOM   2631  N   GLU   175      29.711  47.080  39.805  0.00  0.00           N
ATOM   2632  H   GLU   175      28.983  46.389  39.660  0.00  0.00           H
ATOM   2633  CA  GLU   175      29.716  47.850  41.046  0.00  0.00           C
ATOM   2634  HA  GLU   175      30.676  48.351  41.166  0.00  0.00           H
ATOM   2635  CB  GLU   175      28.638  48.936  40.950  0.00  0.00           C
ATOM   2636  HB2 GLU   175      28.894  49.609  40.138  0.00  0.00           H
ATOM   2637  HB3 GLU   175      27.691  48.459  40.688  0.00  0.00           H
ATOM   2638  CG  GLU   175      28.400  49.754  42.226  0.00  0.00           C
ATOM   2639  HG2 GLU   175      27.567  50.434  42.039  0.00  0.00           H
ATOM   2640  HG3 GLU   175      28.094  49.093  43.040  0.00  0.00           H
ATOM   2641  CD  GLU   175      29.611  50.588  42.650  0.00  0.00           C
ATOM   2642  OE1 GLU   175      29.896  50.616  43.871  0.00  0.00           O
ATOM   2643  OE2 GLU   175      30.228  51.250  41.781  0.00  0.00           O
ATOM   2644  C   GLU   175      29.502  46.967  42.262  0.00  0.00           C
ATOM   2645  O   GLU   175      28.533  46.207  42.334  0.00  0.00           O
ATOM   2646  N   GLY   176      30.368  47.145  43.252  0.00  0.00           N
ATOM   2647  H   GLY   176      31.181  47.734  43.099  0.00  0.00           H
ATOM   2648  CA  GLY   176      30.208  46.503  44.539  0.00  0.00           C
ATOM   2649  HA2 GLY   176      30.344  47.275  45.294  0.00  0.00           H
ATOM   2650  HA3 GLY   176      29.199  46.106  44.651  0.00  0.00           H
ATOM   2651  C   GLY   176      31.194  45.372  44.814  0.00  0.00           C
ATOM   2652  O   GLY   176      31.919  44.903  43.935  0.00  0.00           O
ATOM   2653  N   PRO   177      31.251  44.969  46.085  0.00  0.00           N
ATOM   2654  CD  PRO   177      30.409  45.470  47.165  0.00  0.00           C
ATOM   2655  HD2 PRO   177      29.351  45.346  46.932  0.00  0.00           H
ATOM   2656  HD3 PRO   177      30.638  46.515  47.362  0.00  0.00           H
ATOM   2657  CG  PRO   177      30.776  44.635  48.393  0.00  0.00           C
ATOM   2658  HG2 PRO   177      30.087  43.787  48.499  0.00  0.00           H
ATOM   2659  HG3 PRO   177      30.740  45.234  49.306  0.00  0.00           H
ATOM   2660  CB  PRO   177      32.192  44.136  48.063  0.00  0.00           C
ATOM   2661  HB2 PRO   177      32.468  43.223  48.600  0.00  0.00           H
ATOM   2662  HB3 PRO   177      32.931  44.913  48.294  0.00  0.00           H
ATOM   2663  CA  PRO   177      32.128  43.915  46.555  0.00  0.00           C
ATOM   2664  HA  PRO   177      33.121  44.011  46.125  0.00  0.00           H
ATOM   2665  C   PRO   177      31.563  42.538  46.216  0.00  0.00           C
ATOM   2666  O   PRO   177      30.350  42.340  46.165  0.00  0.00           O
ATOM   2667  N   TRP   178      32.434  41.544  46.039  0.00  1.00           N
ATOM   2668  H   TRP   178      33.423  41.750  46.046  0.00  1.00           H
ATOM   2669  CA  TRP   178      32.006  40.142  45.988  0.00  1.00           C
ATOM   2670  HA  TRP   178      31.106  40.065  45.376  0.00  1.00           H
ATOM   2671  CB  TRP   178      33.081  39.259  45.356  0.00  1.00           C
ATOM   2672  HB2 TRP   178      34.003  39.350  45.935  0.00  1.00           H
ATOM   2673  HB3 TRP   178      32.772  38.209  45.441  0.00  1.00           H
ATOM   2674  CG  TRP   178      33.364  39.546  43.923  0.00  1.00           C
ATOM   2675  CD1 TRP   178      32.876  38.834  42.884  0.00  1.00           C
ATOM   2676  HD1 TRP   178      32.238  37.960  42.967  0.00  1.00           H
ATOM   2677  NE1 TRP   178      33.280  39.413  41.702  0.00  1.00           N
ATOM   2678  HE1 TRP   178      33.063  38.998  40.792  0.00  1.00           H
ATOM   2679  CE2 TRP   178      34.025  40.549  41.917  0.00  1.00           C
ATOM   2680  CZ2 TRP   178      34.607  41.489  41.060  0.00  1.00           C
ATOM   2681  HZ2 TRP   178      34.467  41.419  39.996  0.00  1.00           H
ATOM   2682  CH2 TRP   178      35.360  42.535  41.612  0.00  1.00           C
ATOM   2683  HH2 TRP   178      35.785  43.289  40.970  0.00  1.00           H
ATOM   2684  CZ3 TRP   178      35.574  42.591  42.998  0.00  1.00           C
ATOM   2685  HZ3 TRP   178      36.210  43.360  43.407  0.00  1.00           H
ATOM   2686  CE3 TRP   178      34.967  41.657  43.853  0.00  1.00           C
ATOM   2687  HE3 TRP   178      35.148  41.715  44.914  0.00  1.00           H
ATOM   2688  CD2 TRP   178      34.145  40.632  43.336  0.00  1.00           C
ATOM   2689  C   TRP   178      31.679  39.591  47.373  0.00  1.00           C
ATOM   2690  O   TRP   178      30.929  38.627  47.473  0.00  1.00           O
ATOM   2691  N   THR   179      32.241  40.160  48.440  0.00  0.00           N
ATOM   2692  H   THR   179      32.879  40.932  48.297  0.00  0.00           H
ATOM   2693  CA  THR   179      32.115  39.604  49.788  0.00  0.00           C
ATOM   2694  HA  THR   179      31.334  38.842  49.791  0.00  0.00           H
ATOM   2695  CB  THR   179      33.406  38.909  50.237  0.00  0.00           C
ATOM   2696  HB  THR   179      33.222  38.402  51.183  0.00  0.00           H
ATOM   2697  CG2 THR   179      33.881  37.871  49.223  0.00  0.00           C
ATOM   2698 HG21 THR   179      34.729  37.308  49.627  0.00  0.00           H
ATOM   2699 HG22 THR   179      33.075  37.160  49.001  0.00  0.00           H
ATOM   2700 HG23 THR   179      34.201  38.339  48.284  0.00  0.00           H
ATOM   2701  OG1 THR   179      34.435  39.854  50.445  0.00  0.00           O
ATOM   2702  HG1 THR   179      34.710  40.193  49.575  0.00  0.00           H
ATOM   2703  C   THR   179      31.705  40.653  50.804  0.00  0.00           C
ATOM   2704  O   THR   179      31.840  41.862  50.601  0.00  0.00           O
ATOM   2705  N   SER   180      31.193  40.169  51.929  0.00  0.00           N
ATOM   2706  H   SER   180      31.175  39.157  52.041  0.00  0.00           H
ATOM   2707  CA  SER   180      30.783  41.000  53.063  0.00  0.00           C
ATOM   2708  HA  SER   180      30.208  41.851  52.698  0.00  0.00           H
ATOM   2709  CB  SER   180      29.873  40.169  53.964  0.00  0.00           C
ATOM   2710  HB2 SER   180      30.391  39.255  54.240  0.00  0.00           H
ATOM   2711  HB3 SER   180      29.571  40.735  54.846  0.00  0.00           H
ATOM   2712  OG  SER   180      28.745  39.807  53.183  0.00  0.00           O
ATOM   2713  HG  SER   180      29.121  39.518  52.339  0.00  0.00           H
ATOM   2714  C   SER   180      31.978  41.571  53.829  0.00  0.00           C
ATOM   2715  O   SER   180      31.821  42.523  54.590  0.00  0.00           O
ATOM   2716  N   ASN   181      33.171  41.023  53.585  0.00  0.00           N
ATOM   2717  H   ASN   181      33.207  40.229  52.959  0.00  0.00           H
ATOM   2718  CA  ASN   181      34.424  41.381  54.240  0.00  0.00           C
ATOM   2719  HA  ASN   181      34.282  42.313  54.785  0.00  0.00           H
ATOM   2720  CB  ASN   181      34.787  40.312  55.284  0.00  0.00           C
ATOM   2721  HB2 ASN   181      35.708  40.605  55.783  0.00  0.00           H
ATOM   2722  HB3 ASN   181      34.002  40.282  56.036  0.00  0.00           H
ATOM   2723  CG  ASN   181      34.955  38.900  54.745  0.00  0.00           C
ATOM   2724  OD1 ASN   181      34.598  38.581  53.617  0.00  0.00           O
ATOM   2725  ND2 ASN   181      35.526  38.021  55.536  0.00  0.00           N
ATOM   2726 HD21 ASN   181      35.721  37.081  55.173  0.00  0.00           H
ATOM   2727 HD22 ASN   181      35.824  38.259  56.475  0.00  0.00           H
ATOM   2728  C   ASN   181      35.524  41.625  53.191  0.00  0.00           C
ATOM   2729  O   ASN   181      36.493  40.867  53.098  0.00  0.00           O
ATOM   2730  N   PRO   182      35.388  42.684  52.376  0.00  0.00           N
ATOM   2731  CD  PRO   182      34.347  43.703  52.474  0.00  0.00           C
ATOM   2732  HD2 PRO   182      34.299  44.147  53.468  0.00  0.00           H
ATOM   2733  HD3 PRO   182      33.384  43.273  52.203  0.00  0.00           H
ATOM   2734  CG  PRO   182      34.722  44.761  51.434  0.00  0.00           C
ATOM   2735  HG2 PRO   182      35.405  45.498  51.872  0.00  0.00           H
ATOM   2736  HG3 PRO   182      33.845  45.280  51.030  0.00  0.00           H
ATOM   2737  CB  PRO   182      35.454  43.934  50.368  0.00  0.00           C
ATOM   2738  HB2 PRO   182      36.096  44.548  49.726  0.00  0.00           H
ATOM   2739  HB3 PRO   182      34.722  43.418  49.732  0.00  0.00           H
ATOM   2740  CA  PRO   182      36.225  42.901  51.192  0.00  0.00           C
ATOM   2741  HA  PRO   182      36.295  41.973  50.621  0.00  0.00           H
ATOM   2742  C   PRO   182      37.656  43.378  51.484  0.00  0.00           C
ATOM   2743  O   PRO   182      38.407  43.669  50.554  0.00  0.00           O
ATOM   2744  N   LEU   183      38.052  43.502  52.751  0.00  0.00           N
ATOM   2745  H   LEU   183      37.390  43.269  53.480  0.00  0.00           H
ATOM   2746  CA  LEU   183      39.460  43.698  53.129  0.00  0.00           C
ATOM   2747  HA  LEU   183      40.072  43.779  52.234  0.00  0.00           H
ATOM   2748  CB  LEU   183      39.621  44.976  53.969  0.00  0.00           C
ATOM   2749  HB2 LEU   183      38.830  45.016  54.715  0.00  0.00           H
ATOM   2750  HB3 LEU   183      40.571  44.955  54.504  0.00  0.00           H
ATOM   2751  CG  LEU   183      39.610  46.258  53.141  0.00  0.00           C
ATOM   2752  HG  LEU   183      38.685  46.284  52.580  0.00  0.00           H
ATOM   2753  CD1 LEU   183      39.629  47.466  54.075  0.00  0.00           C
ATOM   2754 HD11 LEU   183      39.570  48.390  53.489  0.00  0.00           H
ATOM   2755 HD12 LEU   183      38.766  47.438  54.749  0.00  0.00           H
ATOM   2756 HD13 LEU   183      40.551  47.487  54.670  0.00  0.00           H
ATOM   2757  CD2 LEU   183      40.814  46.326  52.196  0.00  0.00           C
ATOM   2758 HD21 LEU   183      40.859  47.308  51.709  0.00  0.00           H
ATOM   2759 HD22 LEU   183      41.755  46.175  52.741  0.00  0.00           H
ATOM   2760 HD23 LEU   183      40.744  45.576  51.402  0.00  0.00           H
ATOM   2761  C   LEU   183      40.048  42.489  53.848  0.00  0.00           C
ATOM   2762  O   LEU   183      41.137  42.575  54.414  0.00  0.00           O
ATOM   2763  N   ILE   184      39.331  41.373  53.852  0.00  0.00           N
ATOM   2764  H   ILE   184      38.451  41.341  53.350  0.00  0.00           H
ATOM   2765  CA  ILE   184      39.772  40.139  54.487  0.00  0.00           C
ATOM   2766  HA  ILE   184      40.733  40.277  54.982  0.00  0.00           H
ATOM   2767  CB  ILE   184      38.742  39.703  55.534  0.00  0.00           C
ATOM   2768  HB  ILE   184      37.780  39.597  55.036  0.00  0.00           H
ATOM   2769  CG2 ILE   184      39.095  38.330  56.112  0.00  0.00           C
ATOM   2770 HG21 ILE   184      38.409  38.058  56.924  0.00  0.00           H
ATOM   2771 HG22 ILE   184      39.017  37.539  55.355  0.00  0.00           H
ATOM   2772 HG23 ILE   184      40.106  38.327  56.505  0.00  0.00           H
ATOM   2773  CG1 ILE   184      38.566  40.753  56.649  0.00  0.00           C
ATOM   2774 HG12 ILE   184      38.181  41.677  56.219  0.00  0.00           H
ATOM   2775 HG13 ILE   184      37.816  40.389  57.351  0.00  0.00           H
ATOM   2776  CD1 ILE   184      39.844  41.077  57.435  0.00  0.00           C
ATOM   2777 HD11 ILE   184      40.255  40.180  57.914  0.00  0.00           H
ATOM   2778 HD12 ILE   184      40.616  41.517  56.795  0.00  0.00           H
ATOM   2779 HD13 ILE   184      39.618  41.802  58.226  0.00  0.00           H
ATOM   2780  C   ILE   184      39.951  39.070  53.431  0.00  0.00           C
ATOM   2781  O   ILE   184      39.002  38.739  52.720  0.00  0.00           O
ATOM   2782  N   PHE   185      41.163  38.543  53.325  0.00  0.00           N
ATOM   2783  H   PHE   185      41.898  38.826  53.962  0.00  0.00           H
ATOM   2784  CA  PHE   185      41.458  37.516  52.347  0.00  0.00           C
ATOM   2785  HA  PHE   185      40.895  37.716  51.442  0.00  0.00           H
ATOM   2786  CB  PHE   185      42.936  37.546  51.984  0.00  0.00           C
ATOM   2787  HB2 PHE   185      43.232  38.583  51.876  0.00  0.00           H
ATOM   2788  HB3 PHE   185      43.538  37.127  52.794  0.00  0.00           H
ATOM   2789  CG  PHE   185      43.230  36.844  50.682  0.00  0.00           C
ATOM   2790  CD1 PHE   185      43.300  35.443  50.636  0.00  0.00           C
ATOM   2791  HD1 PHE   185      43.177  34.863  51.539  0.00  0.00           H
ATOM   2792  CE1 PHE   185      43.532  34.792  49.414  0.00  0.00           C
ATOM   2793  HE1 PHE   185      43.584  33.713  49.373  0.00  0.00           H
ATOM   2794  CZ  PHE   185      43.687  35.545  48.240  0.00  0.00           C
ATOM   2795  HZ  PHE   185      43.855  35.043  47.299  0.00  0.00           H
ATOM   2796  CE2 PHE   185      43.623  36.946  48.286  0.00  0.00           C
ATOM   2797  HE2 PHE   185      43.746  37.518  47.376  0.00  0.00           H
ATOM   2798  CD2 PHE   185      43.392  37.597  49.506  0.00  0.00           C
ATOM   2799  HD2 PHE   185      43.337  38.675  49.538  0.00  0.00           H
ATOM   2800  C   PHE   185      41.029  36.175  52.912  0.00  0.00           C
ATOM   2801  O   PHE   185      41.675  35.656  53.815  0.00  0.00           O
ATOM   2802  N   ASP   186      39.935  35.623  52.416  0.00  0.00           N
ATOM   2803  H   ASP   186      39.427  36.089  51.680  0.00  0.00           H
ATOM   2804  CA  ASP   186      39.394  34.353  52.889  0.00  0.00           C
ATOM   2805  HA  ASP   186      40.199  33.701  53.231  0.00  0.00           H
ATOM   2806  CB  ASP   186      38.463  34.619  54.089  0.00  0.00           C
ATOM   2807  HB2 ASP   186      38.213  33.692  54.584  0.00  0.00           H
ATOM   2808  HB3 ASP   186      38.990  35.233  54.819  0.00  0.00           H
ATOM   2809  CG  ASP   186      37.145  35.303  53.734  0.00  0.00           C
ATOM   2810  OD1 ASP   186      36.930  35.703  52.568  0.00  0.00           O
ATOM   2811  OD2 ASP   186      36.265  35.435  54.613  0.00  0.00           O
ATOM   2812  C   ASP   186      38.691  33.655  51.723  0.00  0.00           C
ATOM   2813  O   ASP   186      38.695  34.148  50.587  0.00  0.00           O
ATOM   2814  N   ASN   187      38.064  32.515  51.980  0.00  0.00           N
ATOM   2815  H   ASN   187      38.109  32.120  52.923  0.00  0.00           H
ATOM   2816  CA  ASN   187      37.388  31.772  50.920  0.00  0.00           C
ATOM   2817  HA  ASN   187      37.951  31.912  49.996  0.00  0.00           H
ATOM   2818  CB  ASN   187      37.435  30.279  51.241  0.00  0.00           C
ATOM   2819  HB2 ASN   187      37.174  29.726  50.340  0.00  0.00           H
ATOM   2820  HB3 ASN   187      38.445  29.990  51.528  0.00  0.00           H
ATOM   2821  CG  ASN   187      36.479  29.862  52.342  0.00  0.00           C
ATOM   2822  OD1 ASN   187      35.946  30.665  53.102  0.00  0.00           O
ATOM   2823  ND2 ASN   187      36.215  28.579  52.416  0.00  0.00           N
ATOM   2824 HD21 ASN   187      35.529  28.258  53.076  0.00  0.00           H
ATOM   2825 HD22 ASN   187      36.621  27.947  51.733  0.00  0.00           H
ATOM   2826  C   ASN   187      35.960  32.260  50.628  0.00  0.00           C
ATOM   2827  O   ASN   187      35.221  31.594  49.897  0.00  0.00           O
ATOM   2828  N   SER   188      35.556  33.406  51.186  0.00  0.00           N
ATOM   2829  H   SER   188      36.209  33.940  51.752  0.00  0.00           H
ATOM   2830  CA  SER   188      34.174  33.869  51.091  0.00  0.00           C
ATOM   2831  HA  SER   188      33.531  33.096  51.493  0.00  0.00           H
ATOM   2832  CB  SER   188      33.938  35.143  51.904  0.00  0.00           C
ATOM   2833  HB2 SER   188      34.676  35.903  51.650  0.00  0.00           H
ATOM   2834  HB3 SER   188      32.953  35.530  51.642  0.00  0.00           H
ATOM   2835  OG  SER   188      33.942  34.878  53.300  0.00  0.00           O
ATOM   2836  HG  SER   188      34.851  35.039  53.649  0.00  0.00           H
ATOM   2837  C   SER   188      33.736  34.081  49.650  0.00  0.00           C
ATOM   2838  O   SER   188      32.592  33.797  49.328  0.00  0.00           O
ATOM   2839  N   TYR   189      34.626  34.518  48.751  0.00  1.00           N
ATOM   2840  H   TYR   189      35.556  34.763  49.064  0.00  1.00           H
ATOM   2841  CA  TYR   189      34.296  34.632  47.325  0.00  1.00           C
ATOM   2842  HA  TYR   189      33.596  35.458  47.184  0.00  1.00           H
ATOM   2843  CB  TYR   189      35.571  34.936  46.533  0.00  1.00           C
ATOM   2844  HB2 TYR   189      35.854  35.976  46.711  0.00  1.00           H
ATOM   2845  HB3 TYR   189      36.396  34.316  46.910  0.00  1.00           H
ATOM   2846  CG  TYR   189      35.443  34.714  45.040  0.00  1.00           C
ATOM   2847  CD1 TYR   189      34.847  35.694  44.227  0.00  1.00           C
ATOM   2848  HD1 TYR   189      34.473  36.612  44.660  0.00  1.00           H
ATOM   2849  CE1 TYR   189      34.740  35.485  42.840  0.00  1.00           C
ATOM   2850  HE1 TYR   189      34.282  36.239  42.220  0.00  1.00           H
ATOM   2851  CZ  TYR   189      35.236  34.295  42.265  0.00  1.00           C
ATOM   2852  OH  TYR   189      35.193  34.099  40.925  0.00  1.00           O
ATOM   2853  HH  TYR   189      35.000  34.928  40.459  0.00  1.00           H
ATOM   2854  CE2 TYR   189      35.797  33.298  43.086  0.00  1.00           C
ATOM   2855  HE2 TYR   189      36.163  32.390  42.635  0.00  1.00           H
ATOM   2856  CD2 TYR   189      35.889  33.505  44.473  0.00  1.00           C
ATOM   2857  HD2 TYR   189      36.325  32.741  45.099  0.00  1.00           H
ATOM   2858  C   TYR   189      33.612  33.367  46.784  0.00  1.00           C
ATOM   2859  O   TYR   189      32.601  33.470  46.090  0.00  1.00           O
ATOM   2860  N   PHE   190      34.113  32.185  47.164  0.00  0.00           N
ATOM   2861  H   PHE   190      34.905  32.169  47.791  0.00  0.00           H
ATOM   2862  CA  PHE   190      33.554  30.913  46.720  0.00  0.00           C
ATOM   2863  HA  PHE   190      33.324  30.986  45.656  0.00  0.00           H
ATOM   2864  CB  PHE   190      34.557  29.773  46.916  0.00  0.00           C
ATOM   2865  HB2 PHE   190      34.760  29.630  47.986  0.00  0.00           H
ATOM   2866  HB3 PHE   190      34.117  28.835  46.554  0.00  0.00           H
ATOM   2867  CG  PHE   190      35.844  30.017  46.176  0.00  0.00           C
ATOM   2868  CD1 PHE   190      35.902  29.841  44.783  0.00  0.00           C
ATOM   2869  HD1 PHE   190      35.034  29.507  44.239  0.00  0.00           H
ATOM   2870  CE1 PHE   190      37.082  30.147  44.087  0.00  0.00           C
ATOM   2871  HE1 PHE   190      37.126  30.042  43.012  0.00  0.00           H
ATOM   2872  CZ  PHE   190      38.199  30.634  44.784  0.00  0.00           C
ATOM   2873  HZ  PHE   190      39.106  30.880  44.247  0.00  0.00           H
ATOM   2874  CE2 PHE   190      38.131  30.815  46.174  0.00  0.00           C
ATOM   2875  HE2 PHE   190      38.974  31.211  46.714  0.00  0.00           H
ATOM   2876  CD2 PHE   190      36.960  30.503  46.872  0.00  0.00           C
ATOM   2877  HD2 PHE   190      36.915  30.652  47.941  0.00  0.00           H
ATOM   2878  C   PHE   190      32.262  30.576  47.440  0.00  0.00           C
ATOM   2879  O   PHE   190      31.338  30.045  46.823  0.00  0.00           O
ATOM   2880  N   THR   191      32.167  30.869  48.734  0.00  0.00           N
ATOM   2881  H   THR   191      32.914  31.360  49.212  0.00  0.00           H
ATOM   2882  CA  THR   191      30.938  30.538  49.452  0.00  0.00           C
ATOM   2883  HA  THR   191      30.646  29.524  49.181  0.00  0.00           H
ATOM   2884  CB  THR   191      31.151  30.543  50.968  0.00  0.00           C
ATOM   2885  HB  THR   191      30.240  30.199  51.458  0.00  0.00           H
ATOM   2886  CG2 THR   191      32.310  29.640  51.385  0.00  0.00           C
ATOM   2887 HG21 THR   191      33.276  30.028  51.037  0.00  0.00           H
ATOM   2888 HG22 THR   191      32.350  29.553  52.478  0.00  0.00           H
ATOM   2889 HG23 THR   191      32.173  28.634  50.982  0.00  0.00           H
ATOM   2890  OG1 THR   191      31.454  31.834  51.418  0.00  0.00           O
ATOM   2891  HG1 THR   191      31.963  31.745  52.245  0.00  0.00           H
ATOM   2892  C   THR   191      29.796  31.457  49.008  0.00  0.00           C
ATOM   2893  O   THR   191      28.657  30.997  48.915  0.00  0.00           O
ATOM   2894  N   GLU   192      30.071  32.711  48.643  0.00  0.00           N
ATOM   2895  H   GLU   192      31.008  33.068  48.808  0.00  0.00           H
ATOM   2896  CA  GLU   192      29.064  33.603  48.057  0.00  0.00           C
ATOM   2897  HA  GLU   192      28.159  33.574  48.666  0.00  0.00           H
ATOM   2898  CB  GLU   192      29.572  35.050  47.983  0.00  0.00           C
ATOM   2899  HB2 GLU   192      30.482  35.084  47.380  0.00  0.00           H
ATOM   2900  HB3 GLU   192      28.825  35.662  47.479  0.00  0.00           H
ATOM   2901  CG  GLU   192      29.857  35.685  49.351  0.00  0.00           C
ATOM   2902  HG2 GLU   192      30.691  35.178  49.825  0.00  0.00           H
ATOM   2903  HG3 GLU   192      30.174  36.714  49.185  0.00  0.00           H
ATOM   2904  CD  GLU   192      28.698  35.695  50.353  0.00  0.00           C
ATOM   2905  OE1 GLU   192      27.513  35.599  49.971  0.00  0.00           O
ATOM   2906  OE2 GLU   192      28.980  35.894  51.560  0.00  0.00           O
ATOM   2907  C   GLU   192      28.665  33.140  46.664  0.00  0.00           C
ATOM   2908  O   GLU   192      27.478  32.982  46.374  0.00  0.00           O
ATOM   2909  N   LEU   193      29.661  32.849  45.825  0.00  0.00           N
ATOM   2910  H   LEU   193      30.618  32.988  46.132  0.00  0.00           H
ATOM   2911  CA  LEU   193      29.426  32.368  44.474  0.00  0.00           C
ATOM   2912  HA  LEU   193      28.968  33.179  43.907  0.00  0.00           H
ATOM   2913  CB  LEU   193      30.785  32.014  43.863  0.00  0.00           C
ATOM   2914  HB2 LEU   193      31.450  32.865  44.007  0.00  0.00           H
ATOM   2915  HB3 LEU   193      31.206  31.165  44.398  0.00  0.00           H
ATOM   2916  CG  LEU   193      30.788  31.708  42.366  0.00  0.00           C
ATOM   2917  HG  LEU   193      30.202  30.815  42.177  0.00  0.00           H
ATOM   2918  CD1 LEU   193      30.200  32.869  41.565  0.00  0.00           C
ATOM   2919 HD11 LEU   193      30.358  32.706  40.494  0.00  0.00           H
ATOM   2920 HD12 LEU   193      29.121  32.951  41.728  0.00  0.00           H
ATOM   2921 HD13 LEU   193      30.678  33.818  41.844  0.00  0.00           H
ATOM   2922  CD2 LEU   193      32.237  31.448  41.951  0.00  0.00           C
ATOM   2923 HD21 LEU   193      32.287  31.199  40.885  0.00  0.00           H
ATOM   2924 HD22 LEU   193      32.855  32.342  42.114  0.00  0.00           H
ATOM   2925 HD23 LEU   193      32.669  30.616  42.519  0.00  0.00           H
ATOM   2926  C   LEU   193      28.472  31.174  44.476  0.00  0.00           C
ATOM   2927  O   LEU   193      27.511  31.144  43.706  0.00  0.00           O
ATOM   2928  N   LEU   194      28.675  30.220  45.388  0.00  0.00           N
ATOM   2929  H   LEU   194      29.483  30.289  46.000  0.00  0.00           H
ATOM   2930  CA  LEU   194      27.764  29.087  45.522  0.00  0.00           C
ATOM   2931  HA  LEU   194      27.642  28.626  44.541  0.00  0.00           H
ATOM   2932  CB  LEU   194      28.345  28.066  46.505  0.00  0.00           C
ATOM   2933  HB2 LEU   194      28.674  28.599  47.395  0.00  0.00           H
ATOM   2934  HB3 LEU   194      27.564  27.368  46.803  0.00  0.00           H
ATOM   2935  CG  LEU   194      29.513  27.273  45.907  0.00  0.00           C
ATOM   2936  HG  LEU   194      30.226  27.951  45.445  0.00  0.00           H
ATOM   2937  CD1 LEU   194      30.217  26.507  47.017  0.00  0.00           C
ATOM   2938 HD11 LEU   194      30.551  27.198  47.794  0.00  0.00           H
ATOM   2939 HD12 LEU   194      29.549  25.771  47.477  0.00  0.00           H
ATOM   2940 HD13 LEU   194      31.091  25.981  46.625  0.00  0.00           H
ATOM   2941  CD2 LEU   194      29.016  26.281  44.856  0.00  0.00           C
ATOM   2942 HD21 LEU   194      29.857  25.694  44.479  0.00  0.00           H
ATOM   2943 HD22 LEU   194      28.289  25.591  45.295  0.00  0.00           H
ATOM   2944 HD23 LEU   194      28.558  26.783  44.003  0.00  0.00           H
ATOM   2945  C   LEU   194      26.365  29.485  45.982  0.00  0.00           C
ATOM   2946  O   LEU   194      25.384  28.933  45.494  0.00  0.00           O
ATOM   2947  N   SER   195      26.231  30.426  46.904  0.00  0.00           N
ATOM   2948  H   SER   195      27.047  30.948  47.206  0.00  0.00           H
ATOM   2949  CA  SER   195      24.950  30.663  47.581  0.00  0.00           C
ATOM   2950  HA  SER   195      24.536  29.705  47.869  0.00  0.00           H
ATOM   2951  CB  SER   195      25.197  31.423  48.877  0.00  0.00           C
ATOM   2952  HB2 SER   195      24.386  31.208  49.566  0.00  0.00           H
ATOM   2953  HB3 SER   195      26.132  31.111  49.337  0.00  0.00           H
ATOM   2954  OG  SER   195      25.229  32.821  48.667  0.00  0.00           O
ATOM   2955  HG  SER   195      25.744  33.085  47.879  0.00  0.00           H
ATOM   2956  C   SER   195      23.892  31.376  46.735  0.00  0.00           C
ATOM   2957  O   SER   195      22.806  31.680  47.242  0.00  0.00           O
ATOM   2958  N   GLY   196      24.197  31.658  45.467  0.00  0.00           N
ATOM   2959  H   GLY   196      25.134  31.465  45.142  0.00  0.00           H
ATOM   2960  CA  GLY   196      23.340  32.532  44.680  0.00  0.00           C
ATOM   2961  HA2 GLY   196      23.295  32.237  43.639  0.00  0.00           H
ATOM   2962  HA3 GLY   196      22.309  32.435  45.028  0.00  0.00           H
ATOM   2963  C   GLY   196      23.709  34.003  44.843  0.00  0.00           C
ATOM   2964  O   GLY   196      24.578  34.374  45.621  0.00  0.00           O
ATOM   2965  N   GLU   197      23.013  34.859  44.107  0.00  0.00           N
ATOM   2966  H   GLU   197      22.281  34.513  43.515  0.00  0.00           H
ATOM   2967  CA  GLU   197      23.192  36.303  44.229  0.00  0.00           C
ATOM   2968  HA  GLU   197      24.259  36.521  44.160  0.00  0.00           H
ATOM   2969  CB  GLU   197      22.457  37.019  43.087  0.00  0.00           C
ATOM   2970  HB2 GLU   197      21.417  36.692  43.107  0.00  0.00           H
ATOM   2971  HB3 GLU   197      22.449  38.096  43.260  0.00  0.00           H
ATOM   2972  CG  GLU   197      23.025  36.706  41.689  0.00  0.00           C
ATOM   2973  HG2 GLU   197      23.471  35.710  41.669  0.00  0.00           H
ATOM   2974  HG3 GLU   197      22.181  36.686  40.995  0.00  0.00           H
ATOM   2975  CD  GLU   197      24.037  37.729  41.154  0.00  0.00           C
ATOM   2976  OE1 GLU   197      24.517  38.592  41.926  0.00  0.00           O
ATOM   2977  OE2 GLU   197      24.321  37.678  39.931  0.00  0.00           O
ATOM   2978  C   GLU   197      22.686  36.812  45.585  0.00  0.00           C
ATOM   2979  O   GLU   197      21.624  36.401  46.065  0.00  0.00           O
ATOM   2980  N   LYS   198      23.406  37.756  46.184  0.00  0.00           N
ATOM   2981  H   LYS   198      24.267  38.056  45.734  0.00  0.00           H
ATOM   2982  CA  LYS   198      22.993  38.431  47.409  0.00  0.00           C
ATOM   2983  HA  LYS   198      22.030  38.029  47.722  0.00  0.00           H
ATOM   2984  CB  LYS   198      24.001  38.127  48.513  0.00  0.00           C
ATOM   2985  HB2 LYS   198      24.092  37.042  48.570  0.00  0.00           H
ATOM   2986  HB3 LYS   198      24.968  38.548  48.251  0.00  0.00           H
ATOM   2987  CG  LYS   198      23.552  38.635  49.885  0.00  0.00           C
ATOM   2988  HG2 LYS   198      23.796  39.691  49.953  0.00  0.00           H
ATOM   2989  HG3 LYS   198      22.472  38.524  49.996  0.00  0.00           H
ATOM   2990  CD  LYS   198      24.245  37.827  50.995  0.00  0.00           C
ATOM   2991  HD2 LYS   198      23.663  36.927  51.206  0.00  0.00           H
ATOM   2992  HD3 LYS   198      25.235  37.504  50.663  0.00  0.00           H
ATOM   2993  CE  LYS   198      24.407  38.641  52.276  0.00  0.00           C
ATOM   2994  HE2 LYS   198      23.419  38.958  52.623  0.00  0.00           H
ATOM   2995  HE3 LYS   198      24.847  37.991  53.041  0.00  0.00           H
ATOM   2996  NZ  LYS   198      25.288  39.810  52.035  0.00  0.00           N
ATOM   2997  HZ1 LYS   198      25.398  40.352  52.879  0.00  0.00           H
ATOM   2998  HZ2 LYS   198      26.200  39.479  51.746  0.00  0.00           H
ATOM   2999  HZ3 LYS   198      24.904  40.398  51.302  0.00  0.00           H
ATOM   3000  C   LYS   198      22.811  39.904  47.142  0.00  0.00           C
ATOM   3001  O   LYS   198      23.641  40.536  46.484  0.00  0.00           O
ATOM   3002  N   GLU   199      21.738  40.477  47.684  0.00  0.00           N
ATOM   3003  H   GLU   199      21.088  39.925  48.216  0.00  0.00           H
ATOM   3004  CA  GLU   199      21.636  41.930  47.695  0.00  0.00           C
ATOM   3005  HA  GLU   199      21.498  42.274  46.667  0.00  0.00           H
ATOM   3006  CB  GLU   199      20.446  42.419  48.522  0.00  0.00           C
ATOM   3007  HB2 GLU   199      19.523  42.028  48.090  0.00  0.00           H
ATOM   3008  HB3 GLU   199      20.539  42.056  49.547  0.00  0.00           H
ATOM   3009  CG  GLU   199      20.405  43.953  48.521  0.00  0.00           C
ATOM   3010  HG2 GLU   199      21.325  44.363  48.941  0.00  0.00           H
ATOM   3011  HG3 GLU   199      20.312  44.312  47.494  0.00  0.00           H
ATOM   3012  CD  GLU   199      19.238  44.455  49.361  0.00  0.00           C
ATOM   3013  OE1 GLU   199      19.457  44.676  50.578  0.00  0.00           O
ATOM   3014  OE2 GLU   199      18.143  44.634  48.783  0.00  0.00           O
ATOM   3015  C   GLU   199      22.945  42.511  48.238  0.00  0.00           C
ATOM   3016  O   GLU   199      23.462  42.079  49.274  0.00  0.00           O
ATOM   3017  N   GLY   200      23.486  43.473  47.498  0.00  0.00           N
ATOM   3018  H   GLY   200      23.057  43.698  46.608  0.00  0.00           H
ATOM   3019  CA  GLY   200      24.682  44.199  47.886  0.00  0.00           C
ATOM   3020  HA2 GLY   200      24.690  45.159  47.372  0.00  0.00           H
ATOM   3021  HA3 GLY   200      24.656  44.387  48.960  0.00  0.00           H
ATOM   3022  C   GLY   200      25.993  43.487  47.566  0.00  0.00           C
ATOM   3023  O   GLY   200      27.034  44.093  47.814  0.00  0.00           O
ATOM   3024  N   LEU   201      25.978  42.260  47.026  0.00  0.00           N
ATOM   3025  H   LEU   201      25.084  41.817  46.836  0.00  0.00           H
ATOM   3026  CA  LEU   201      27.183  41.583  46.533  0.00  0.00           C
ATOM   3027  HA  LEU   201      28.046  42.205  46.759  0.00  0.00           H
ATOM   3028  CB  LEU   201      27.408  40.220  47.209  0.00  0.00           C
ATOM   3029  HB2 LEU   201      26.618  39.544  46.881  0.00  0.00           H
ATOM   3030  HB3 LEU   201      28.356  39.813  46.854  0.00  0.00           H
ATOM   3031  CG  LEU   201      27.428  40.229  48.742  0.00  0.00           C
ATOM   3032  HG  LEU   201      26.458  40.547  49.126  0.00  0.00           H
ATOM   3033  CD1 LEU   201      27.711  38.825  49.270  0.00  0.00           C
ATOM   3034 HD11 LEU   201      27.663  38.779  50.360  0.00  0.00           H
ATOM   3035 HD12 LEU   201      27.009  38.089  48.862  0.00  0.00           H
ATOM   3036 HD13 LEU   201      28.712  38.504  48.958  0.00  0.00           H
ATOM   3037  CD2 LEU   201      28.509  41.158  49.292  0.00  0.00           C
ATOM   3038 HD21 LEU   201      28.580  41.085  50.382  0.00  0.00           H
ATOM   3039 HD22 LEU   201      29.484  40.913  48.856  0.00  0.00           H
ATOM   3040 HD23 LEU   201      28.284  42.199  49.044  0.00  0.00           H
ATOM   3041  C   LEU   201      27.160  41.406  45.014  0.00  0.00           C
ATOM   3042  O   LEU   201      26.096  41.296  44.400  0.00  0.00           O
ATOM   3043  N   LEU   202      28.353  41.354  44.430  0.00  0.00           N
ATOM   3044  H   LEU   202      29.164  41.488  45.024  0.00  0.00           H
ATOM   3045  CA  LEU   202      28.600  41.239  42.998  0.00  0.00           C
ATOM   3046  HA  LEU   202      27.699  41.522  42.451  0.00  0.00           H
ATOM   3047  CB  LEU   202      29.730  42.218  42.637  0.00  0.00           C
ATOM   3048  HB2 LEU   202      29.405  43.231  42.882  0.00  0.00           H
ATOM   3049  HB3 LEU   202      30.587  41.987  43.274  0.00  0.00           H
ATOM   3050  CG  LEU   202      30.222  42.195  41.178  0.00  0.00           C
ATOM   3051  HG  LEU   202      30.548  41.193  40.904  0.00  0.00           H
ATOM   3052  CD1 LEU   202      29.138  42.657  40.201  0.00  0.00           C
ATOM   3053 HD11 LEU   202      29.528  42.656  39.178  0.00  0.00           H
ATOM   3054 HD12 LEU   202      28.272  41.987  40.232  0.00  0.00           H
ATOM   3055 HD13 LEU   202      28.807  43.672  40.455  0.00  0.00           H
ATOM   3056  CD2 LEU   202      31.417  43.134  41.057  0.00  0.00           C
ATOM   3057 HD21 LEU   202      31.802  43.143  40.031  0.00  0.00           H
ATOM   3058 HD22 LEU   202      31.132  44.151  41.346  0.00  0.00           H
ATOM   3059 HD23 LEU   202      32.230  42.805  41.717  0.00  0.00           H
ATOM   3060  C   LEU   202      28.987  39.815  42.602  0.00  0.00           C
ATOM   3061  O   LEU   202      29.802  39.175  43.265  0.00  0.00           O
ATOM   3062  N   GLN   203      28.472  39.370  41.463  0.00  0.00           N
ATOM   3063  H   GLN   203      27.732  39.912  41.029  0.00  0.00           H
ATOM   3064  CA  GLN   203      29.059  38.289  40.678  0.00  0.00           C
ATOM   3065  HA  GLN   203      30.067  38.072  41.040  0.00  0.00           H
ATOM   3066  CB  GLN   203      28.231  37.003  40.759  0.00  0.00           C
ATOM   3067  HB2 GLN   203      27.254  37.170  40.302  0.00  0.00           H
ATOM   3068  HB3 GLN   203      28.750  36.222  40.202  0.00  0.00           H
ATOM   3069  CG  GLN   203      28.015  36.535  42.197  0.00  0.00           C
ATOM   3070  HG2 GLN   203      28.984  36.422  42.686  0.00  0.00           H
ATOM   3071  HG3 GLN   203      27.439  37.282  42.742  0.00  0.00           H
ATOM   3072  CD  GLN   203      27.277  35.208  42.295  0.00  0.00           C
ATOM   3073  OE1 GLN   203      26.986  34.513  41.320  0.00  0.00           O
ATOM   3074  NE2 GLN   203      26.924  34.832  43.508  0.00  0.00           N
ATOM   3075 HE21 GLN   203      27.097  35.443  44.304  0.00  0.00           H
ATOM   3076 HE22 GLN   203      26.367  34.017  43.697  0.00  0.00           H
ATOM   3077  C   GLN   203      29.155  38.735  39.228  0.00  0.00           C
ATOM   3078  O   GLN   203      28.142  39.105  38.621  0.00  0.00           O
ATOM   3079  N   LEU   204      30.364  38.736  38.671  0.00  1.00           N
ATOM   3080  H   LEU   204      31.161  38.412  39.218  0.00  1.00           H
ATOM   3081  CA  LEU   204      30.580  38.916  37.242  0.00  1.00           C
ATOM   3082  HA  LEU   204      30.007  39.780  36.907  0.00  1.00           H
ATOM   3083  CB  LEU   204      32.071  39.153  36.939  0.00  1.00           C
ATOM   3084  HB2 LEU   204      32.610  38.235  37.171  0.00  1.00           H
ATOM   3085  HB3 LEU   204      32.183  39.325  35.867  0.00  1.00           H
ATOM   3086  CG  LEU   204      32.750  40.309  37.692  0.00  1.00           C
ATOM   3087  HG  LEU   204      32.625  40.186  38.767  0.00  1.00           H
ATOM   3088  CD1 LEU   204      34.243  40.272  37.374  0.00  1.00           C
ATOM   3089 HD11 LEU   204      34.681  39.347  37.764  0.00  1.00           H
ATOM   3090 HD12 LEU   204      34.421  40.304  36.295  0.00  1.00           H
ATOM   3091 HD13 LEU   204      34.764  41.118  37.834  0.00  1.00           H
ATOM   3092  CD2 LEU   204      32.182  41.667  37.290  0.00  1.00           C
ATOM   3093 HD21 LEU   204      32.727  42.477  37.792  0.00  1.00           H
ATOM   3094 HD22 LEU   204      32.253  41.826  36.209  0.00  1.00           H
ATOM   3095 HD23 LEU   204      31.128  41.744  37.579  0.00  1.00           H
ATOM   3096  C   LEU   204      30.117  37.653  36.498  0.00  1.00           C
ATOM   3097  O   LEU   204      30.170  36.549  37.053  0.00  1.00           O
ATOM   3098  N   PRO   205      29.754  37.759  35.212  0.00  0.00           N
ATOM   3099  CD  PRO   205      29.383  38.988  34.526  0.00  0.00           C
ATOM   3100  HD2 PRO   205      30.267  39.550  34.231  0.00  0.00           H
ATOM   3101  HD3 PRO   205      28.738  39.611  35.144  0.00  0.00           H
ATOM   3102  CG  PRO   205      28.602  38.500  33.301  0.00  0.00           C
ATOM   3103  HG2 PRO   205      28.651  39.209  32.467  0.00  0.00           H
ATOM   3104  HG3 PRO   205      27.550  38.355  33.569  0.00  0.00           H
ATOM   3105  CB  PRO   205      29.268  37.148  32.983  0.00  0.00           C
ATOM   3106  HB2 PRO   205      30.184  37.281  32.400  0.00  0.00           H
ATOM   3107  HB3 PRO   205      28.612  36.474  32.422  0.00  0.00           H
ATOM   3108  CA  PRO   205      29.572  36.585  34.368  0.00  0.00           C
ATOM   3109  HA  PRO   205      28.708  36.027  34.730  0.00  0.00           H
ATOM   3110  C   PRO   205      30.797  35.658  34.357  0.00  0.00           C
ATOM   3111  O   PRO   205      30.635  34.435  34.319  0.00  0.00           O
ATOM   3112  N   SER   206      32.014  36.198  34.406  0.00  1.00           N
ATOM   3113  H   SER   206      32.119  37.205  34.333  0.00  1.00           H
ATOM   3114  CA  SER   206      33.239  35.400  34.507  0.00  1.00           C
ATOM   3115  HA  SER   206      33.253  34.682  33.687  0.00  1.00           H
ATOM   3116  CB  SER   206      34.449  36.320  34.325  0.00  1.00           C
ATOM   3117  HB2 SER   206      35.368  35.765  34.521  0.00  1.00           H
ATOM   3118  HB3 SER   206      34.466  36.675  33.293  0.00  1.00           H
ATOM   3119  OG  SER   206      34.366  37.437  35.186  0.00  1.00           O
ATOM   3120  HG  SER   206      34.908  37.242  35.971  0.00  1.00           H
ATOM   3121  C   SER   206      33.304  34.592  35.813  0.00  1.00           C
ATOM   3122  O   SER   206      33.588  33.399  35.757  0.00  1.00           O
ATOM   3123  N   ASP   207      32.914  35.160  36.964  0.00  1.00           N
ATOM   3124  H   ASP   207      32.620  36.126  36.948  0.00  1.00           H
ATOM   3125  CA  ASP   207      32.801  34.398  38.221  0.00  1.00           C
ATOM   3126  HA  ASP   207      33.766  33.930  38.428  0.00  1.00           H
ATOM   3127  CB  ASP   207      32.442  35.315  39.409  0.00  1.00           C
ATOM   3128  HB2 ASP   207      31.404  35.634  39.301  0.00  1.00           H
ATOM   3129  HB3 ASP   207      32.499  34.725  40.324  0.00  1.00           H
ATOM   3130  CG  ASP   207      33.315  36.564  39.589  0.00  1.00           C
ATOM   3131  OD1 ASP   207      34.564  36.463  39.697  0.00  1.00           O
ATOM   3132  OD2 ASP   207      32.734  37.661  39.679  0.00  1.00           O
ATOM   3133  C   ASP   207      31.751  33.271  38.102  0.00  1.00           C
ATOM   3134  O   ASP   207      32.010  32.121  38.459  0.00  1.00           O
ATOM   3135  N   LYS   208      30.568  33.562  37.536  0.00  0.00           N
ATOM   3136  H   LYS   208      30.407  34.538  37.301  0.00  0.00           H
ATOM   3137  CA  LYS   208      29.507  32.568  37.326  0.00  0.00           C
ATOM   3138  HA  LYS   208      29.253  32.114  38.285  0.00  0.00           H
ATOM   3139  CB  LYS   208      28.264  33.224  36.728  0.00  0.00           C
ATOM   3140  HB2 LYS   208      28.531  33.757  35.815  0.00  0.00           H
ATOM   3141  HB3 LYS   208      27.540  32.447  36.475  0.00  0.00           H
ATOM   3142  CG  LYS   208      27.612  34.187  37.717  0.00  0.00           C
ATOM   3143  HG2 LYS   208      27.375  33.662  38.644  0.00  0.00           H
ATOM   3144  HG3 LYS   208      28.293  35.008  37.936  0.00  0.00           H
ATOM   3145  CD  LYS   208      26.328  34.736  37.101  0.00  0.00           C
ATOM   3146  HD2 LYS   208      26.561  35.120  36.111  0.00  0.00           H
ATOM   3147  HD3 LYS   208      25.572  33.951  37.032  0.00  0.00           H
ATOM   3148  CE  LYS   208      25.825  35.897  37.947  0.00  0.00           C
ATOM   3149  HE2 LYS   208      25.536  35.528  38.937  0.00  0.00           H
ATOM   3150  HE3 LYS   208      26.643  36.610  38.095  0.00  0.00           H
ATOM   3151  NZ  LYS   208      24.685  36.591  37.316  0.00  0.00           N
ATOM   3152  HZ1 LYS   208      23.928  35.954  37.135  0.00  0.00           H
ATOM   3153  HZ2 LYS   208      24.370  37.290  37.995  0.00  0.00           H
ATOM   3154  HZ3 LYS   208      24.976  37.043  36.450  0.00  0.00           H
ATOM   3155  C   LYS   208      29.937  31.437  36.405  0.00  0.00           C
ATOM   3156  O   LYS   208      29.460  30.313  36.567  0.00  0.00           O
ATOM   3157  N   ALA   209      30.812  31.708  35.440  0.00  0.00           N
ATOM   3158  H   ALA   209      31.164  32.654  35.353  0.00  0.00           H
ATOM   3159  CA  ALA   209      31.289  30.687  34.515  0.00  0.00           C
ATOM   3160  HA  ALA   209      30.438  30.263  33.982  0.00  0.00           H
ATOM   3161  CB  ALA   209      32.230  31.338  33.507  0.00  0.00           C
ATOM   3162  HB1 ALA   209      31.736  32.192  33.031  0.00  0.00           H
ATOM   3163  HB2 ALA   209      33.147  31.695  33.995  0.00  0.00           H
ATOM   3164  HB3 ALA   209      32.514  30.619  32.732  0.00  0.00           H
ATOM   3165  C   ALA   209      31.995  29.549  35.252  0.00  0.00           C
ATOM   3166  O   ALA   209      31.977  28.401  34.795  0.00  0.00           O
ATOM   3167  N   LEU   210      32.571  29.846  36.419  0.00  0.00           N
ATOM   3168  H   LEU   210      32.573  30.806  36.755  0.00  0.00           H
ATOM   3169  CA  LEU   210      33.239  28.831  37.220  0.00  0.00           C
ATOM   3170  HA  LEU   210      33.974  28.318  36.604  0.00  0.00           H
ATOM   3171  CB  LEU   210      33.957  29.467  38.416  0.00  0.00           C
ATOM   3172  HB2 LEU   210      33.212  29.862  39.107  0.00  0.00           H
ATOM   3173  HB3 LEU   210      34.508  28.681  38.934  0.00  0.00           H
ATOM   3174  CG  LEU   210      34.939  30.591  38.060  0.00  0.00           C
ATOM   3175  HG  LEU   210      34.406  31.423  37.606  0.00  0.00           H
ATOM   3176  CD1 LEU   210      35.600  31.084  39.342  0.00  0.00           C
ATOM   3177 HD11 LEU   210      36.235  31.946  39.109  0.00  0.00           H
ATOM   3178 HD12 LEU   210      34.844  31.423  40.061  0.00  0.00           H
ATOM   3179 HD13 LEU   210      36.215  30.308  39.804  0.00  0.00           H
ATOM   3180  CD2 LEU   210      35.995  30.097  37.071  0.00  0.00           C
ATOM   3181 HD21 LEU   210      36.750  30.880  36.923  0.00  0.00           H
ATOM   3182 HD22 LEU   210      36.495  29.196  37.435  0.00  0.00           H
ATOM   3183 HD23 LEU   210      35.550  29.895  36.091  0.00  0.00           H
ATOM   3184  C   LEU   210      32.254  27.779  37.712  0.00  0.00           C
ATOM   3185  O   LEU   210      32.619  26.620  37.891  0.00  0.00           O
ATOM   3186  N   LEU   211      30.996  28.169  37.927  0.00  0.00           N
ATOM   3187  H   LEU   211      30.743  29.131  37.735  0.00  0.00           H
ATOM   3188  CA  LEU   211      30.011  27.269  38.506  0.00  0.00           C
ATOM   3189  HA  LEU   211      30.485  26.731  39.323  0.00  0.00           H
ATOM   3190  CB  LEU   211      28.801  28.046  39.045  0.00  0.00           C
ATOM   3191  HB2 LEU   211      28.403  28.671  38.250  0.00  0.00           H
ATOM   3192  HB3 LEU   211      28.024  27.328  39.311  0.00  0.00           H
ATOM   3193  CG  LEU   211      29.073  28.917  40.277  0.00  0.00           C
ATOM   3194  HG  LEU   211      29.810  29.680  40.027  0.00  0.00           H
ATOM   3195  CD1 LEU   211      27.768  29.602  40.677  0.00  0.00           C
ATOM   3196 HD11 LEU   211      27.965  30.349  41.449  0.00  0.00           H
ATOM   3197 HD12 LEU   211      27.327  30.129  39.822  0.00  0.00           H
ATOM   3198 HD13 LEU   211      27.038  28.882  41.066  0.00  0.00           H
ATOM   3199  CD2 LEU   211      29.584  28.075  41.447  0.00  0.00           C
ATOM   3200 HD21 LEU   211      29.611  28.666  42.370  0.00  0.00           H
ATOM   3201 HD22 LEU   211      28.931  27.212  41.620  0.00  0.00           H
ATOM   3202 HD23 LEU   211      30.600  27.718  41.251  0.00  0.00           H
ATOM   3203  C   LEU   211      29.528  26.210  37.525  0.00  0.00           C
ATOM   3204  O   LEU   211      29.095  25.144  37.965  0.00  0.00           O
ATOM   3205  N   SER   212      29.552  26.505  36.227  0.00  0.00           N
ATOM   3206  H   SER   212      29.921  27.401  35.937  0.00  0.00           H
ATOM   3207  CA  SER   212      28.935  25.648  35.209  0.00  0.00           C
ATOM   3208  HA  SER   212      28.230  24.963  35.681  0.00  0.00           H
ATOM   3209  CB  SER   212      28.152  26.522  34.234  0.00  0.00           C
ATOM   3210  HB2 SER   212      27.754  25.913  33.421  0.00  0.00           H
ATOM   3211  HB3 SER   212      27.316  26.980  34.765  0.00  0.00           H
ATOM   3212  OG  SER   212      28.976  27.543  33.712  0.00  0.00           O
ATOM   3213  HG  SER   212      29.700  27.177  33.161  0.00  0.00           H
ATOM   3214  C   SER   212      29.936  24.792  34.446  0.00  0.00           C
ATOM   3215  O   SER   212      29.548  23.971  33.609  0.00  0.00           O
ATOM   3216  N   ASP   213      31.226  25.003  34.688  0.00  0.00           N
ATOM   3217  H   ASP   213      31.493  25.654  35.413  0.00  0.00           H
ATOM   3218  CA  ASP   213      32.265  24.281  33.981  0.00  0.00           C
ATOM   3219  HA  ASP   213      31.904  24.061  32.980  0.00  0.00           H
ATOM   3220  CB  ASP   213      33.496  25.158  33.809  0.00  0.00           C
ATOM   3221  HB2 ASP   213      33.230  26.053  33.259  0.00  0.00           H
ATOM   3222  HB3 ASP   213      33.859  25.451  34.786  0.00  0.00           H
ATOM   3223  CG  ASP   213      34.587  24.413  33.052  0.00  0.00           C
ATOM   3224  OD1 ASP   213      34.566  24.432  31.799  0.00  0.00           O
ATOM   3225  OD2 ASP   213      35.454  23.783  33.690  0.00  0.00           O
ATOM   3226  C   ASP   213      32.611  22.994  34.734  0.00  0.00           C
ATOM   3227  O   ASP   213      32.848  23.049  35.943  0.00  0.00           O
ATOM   3228  N   PRO   214      32.686  21.844  34.048  0.00  0.00           N
ATOM   3229  CD  PRO   214      32.349  21.670  32.641  0.00  0.00           C
ATOM   3230  HD2 PRO   214      33.132  22.095  32.018  0.00  0.00           H
ATOM   3231  HD3 PRO   214      31.389  22.129  32.401  0.00  0.00           H
ATOM   3232  CG  PRO   214      32.250  20.161  32.412  0.00  0.00           C
ATOM   3233  HG2 PRO   214      32.630  19.858  31.429  0.00  0.00           H
ATOM   3234  HG3 PRO   214      31.202  19.846  32.492  0.00  0.00           H
ATOM   3235  CB  PRO   214      33.058  19.547  33.558  0.00  0.00           C
ATOM   3236  HB2 PRO   214      34.096  19.411  33.224  0.00  0.00           H
ATOM   3237  HB3 PRO   214      32.666  18.570  33.868  0.00  0.00           H
ATOM   3238  CA  PRO   214      32.990  20.571  34.692  0.00  0.00           C
ATOM   3239  HA  PRO   214      32.168  20.318  35.362  0.00  0.00           H
ATOM   3240  C   PRO   214      34.304  20.528  35.475  0.00  0.00           C
ATOM   3241  O   PRO   214      34.376  19.818  36.477  0.00  0.00           O
ATOM   3242  N   VAL   215      35.346  21.229  35.024  0.00  0.00           N
ATOM   3243  H   VAL   215      35.216  21.864  34.240  0.00  0.00           H
ATOM   3244  CA  VAL   215      36.638  21.250  35.715  0.00  0.00           C
ATOM   3245  HA  VAL   215      36.794  20.297  36.220  0.00  0.00           H
ATOM   3246  CB  VAL   215      37.790  21.447  34.720  0.00  0.00           C
ATOM   3247  HB  VAL   215      37.628  22.366  34.170  0.00  0.00           H
ATOM   3248  CG1 VAL   215      39.138  21.561  35.438  0.00  0.00           C
ATOM   3249 HG11 VAL   215      39.959  21.592  34.712  0.00  0.00           H
ATOM   3250 HG12 VAL   215      39.198  22.480  36.034  0.00  0.00           H
ATOM   3251 HG13 VAL   215      39.303  20.700  36.095  0.00  0.00           H
ATOM   3252  CG2 VAL   215      37.849  20.280  33.727  0.00  0.00           C
ATOM   3253 HG21 VAL   215      38.710  20.388  33.060  0.00  0.00           H
ATOM   3254 HG22 VAL   215      37.935  19.322  34.253  0.00  0.00           H
ATOM   3255 HG23 VAL   215      36.948  20.258  33.101  0.00  0.00           H
ATOM   3256  C   VAL   215      36.657  22.331  36.786  0.00  0.00           C
ATOM   3257  O   VAL   215      37.196  22.089  37.870  0.00  0.00           O
ATOM   3258  N   PHE   216      36.083  23.507  36.520  0.00  0.00           N
ATOM   3259  H   PHE   216      35.698  23.683  35.594  0.00  0.00           H
ATOM   3260  CA  PHE   216      36.145  24.588  37.502  0.00  0.00           C
ATOM   3261  HA  PHE   216      37.160  24.639  37.892  0.00  0.00           H
ATOM   3262  CB  PHE   216      35.809  25.951  36.893  0.00  0.00           C
ATOM   3263  HB2 PHE   216      34.758  25.949  36.601  0.00  0.00           H
ATOM   3264  HB3 PHE   216      35.881  26.705  37.686  0.00  0.00           H
ATOM   3265  CG  PHE   216      36.666  26.427  35.734  0.00  0.00           C
ATOM   3266  CD1 PHE   216      38.034  26.108  35.630  0.00  0.00           C
ATOM   3267  HD1 PHE   216      38.516  25.497  36.377  0.00  0.00           H
ATOM   3268  CE1 PHE   216      38.800  26.606  34.560  0.00  0.00           C
ATOM   3269  HE1 PHE   216      39.853  26.386  34.500  0.00  0.00           H
ATOM   3270  CZ  PHE   216      38.211  27.429  33.591  0.00  0.00           C
ATOM   3271  HZ  PHE   216      38.807  27.835  32.786  0.00  0.00           H
ATOM   3272  CE2 PHE   216      36.855  27.760  33.702  0.00  0.00           C
ATOM   3273  HE2 PHE   216      36.413  28.440  32.992  0.00  0.00           H
ATOM   3274  CD2 PHE   216      36.086  27.262  34.765  0.00  0.00           C
ATOM   3275  HD2 PHE   216      35.049  27.552  34.844  0.00  0.00           H
ATOM   3276  C   PHE   216      35.241  24.331  38.700  0.00  0.00           C
ATOM   3277  O   PHE   216      35.633  24.655  39.821  0.00  0.00           O
ATOM   3278  N   ARG   217      34.056  23.738  38.508  0.00  0.00           N
ATOM   3279  H   ARG   217      33.748  23.531  37.561  0.00  0.00           H
ATOM   3280  CA  ARG   217      33.105  23.626  39.617  0.00  0.00           C
ATOM   3281  HA  ARG   217      32.974  24.634  40.013  0.00  0.00           H
ATOM   3282  CB  ARG   217      31.735  23.132  39.142  0.00  0.00           C
ATOM   3283  HB2 ARG   217      31.324  23.868  38.452  0.00  0.00           H
ATOM   3284  HB3 ARG   217      31.828  22.195  38.598  0.00  0.00           H
ATOM   3285  CG  ARG   217      30.753  22.927  40.308  0.00  0.00           C
ATOM   3286  HG2 ARG   217      29.795  22.623  39.886  0.00  0.00           H
ATOM   3287  HG3 ARG   217      31.095  22.119  40.956  0.00  0.00           H
ATOM   3288  CD  ARG   217      30.555  24.200  41.142  0.00  0.00           C
ATOM   3289  HD2 ARG   217      31.475  24.456  41.662  0.00  0.00           H
ATOM   3290  HD3 ARG   217      30.307  25.028  40.483  0.00  0.00           H
ATOM   3291  NE  ARG   217      29.509  24.028  42.153  0.00  0.00           N
ATOM   3292  HE  ARG   217      29.825  23.759  43.090  0.00  0.00           H
ATOM   3293  CZ  ARG   217      28.222  24.192  41.924  0.00  0.00           C
ATOM   3294  NH1 ARG   217      27.771  24.417  40.714  0.00  0.00           N
ATOM   3295 HH11 ARG   217      28.422  24.437  39.938  0.00  0.00           H
ATOM   3296 HH12 ARG   217      26.790  24.483  40.538  0.00  0.00           H
ATOM   3297  NH2 ARG   217      27.366  24.156  42.907  0.00  0.00           N
ATOM   3298 HH21 ARG   217      26.394  24.331  42.759  0.00  0.00           H
ATOM   3299 HH22 ARG   217      27.730  23.966  43.828  0.00  0.00           H
ATOM   3300  C   ARG   217      33.643  22.791  40.775  0.00  0.00           C
ATOM   3301  O   ARG   217      33.542  23.257  41.907  0.00  0.00           O
ATOM   3302  N   PRO   218      34.261  21.616  40.564  0.00  0.00           N
ATOM   3303  CD  PRO   218      34.360  20.849  39.332  0.00  0.00           C
ATOM   3304  HD2 PRO   218      35.193  21.206  38.742  0.00  0.00           H
ATOM   3305  HD3 PRO   218      33.445  20.878  38.747  0.00  0.00           H
ATOM   3306  CG  PRO   218      34.630  19.412  39.787  0.00  0.00           C
ATOM   3307  HG2 PRO   218      35.173  18.827  39.034  0.00  0.00           H
ATOM   3308  HG3 PRO   218      33.685  18.905  40.021  0.00  0.00           H
ATOM   3309  CB  PRO   218      35.446  19.621  41.071  0.00  0.00           C
ATOM   3310  HB2 PRO   218      36.501  19.792  40.814  0.00  0.00           H
ATOM   3311  HB3 PRO   218      35.385  18.761  41.752  0.00  0.00           H
ATOM   3312  CA  PRO   218      34.835  20.879  41.688  0.00  0.00           C
ATOM   3313  HA  PRO   218      34.031  20.594  42.370  0.00  0.00           H
ATOM   3314  C   PRO   218      35.884  21.689  42.462  0.00  0.00           C
ATOM   3315  O   PRO   218      36.031  21.526  43.672  0.00  0.00           O
ATOM   3316  N   LEU   219      36.606  22.597  41.805  0.00  0.00           N
ATOM   3317  H   LEU   219      36.425  22.768  40.825  0.00  0.00           H
ATOM   3318  CA  LEU   219      37.555  23.460  42.505  0.00  0.00           C
ATOM   3319  HA  LEU   219      38.140  22.860  43.202  0.00  0.00           H
ATOM   3320  CB  LEU   219      38.506  24.092  41.486  0.00  0.00           C
ATOM   3321  HB2 LEU   219      37.917  24.526  40.686  0.00  0.00           H
ATOM   3322  HB3 LEU   219      39.054  24.906  41.964  0.00  0.00           H
ATOM   3323  CG  LEU   219      39.513  23.102  40.889  0.00  0.00           C
ATOM   3324  HG  LEU   219      39.023  22.152  40.690  0.00  0.00           H
ATOM   3325  CD1 LEU   219      40.031  23.646  39.560  0.00  0.00           C
ATOM   3326 HD11 LEU   219      40.889  23.068  39.198  0.00  0.00           H
ATOM   3327 HD12 LEU   219      39.242  23.606  38.800  0.00  0.00           H
ATOM   3328 HD13 LEU   219      40.321  24.696  39.674  0.00  0.00           H
ATOM   3329  CD2 LEU   219      40.673  22.868  41.855  0.00  0.00           C
ATOM   3330 HD21 LEU   219      41.418  22.205  41.405  0.00  0.00           H
ATOM   3331 HD22 LEU   219      41.161  23.818  42.101  0.00  0.00           H
ATOM   3332 HD23 LEU   219      40.317  22.405  42.780  0.00  0.00           H
ATOM   3333  C   LEU   219      36.843  24.527  43.338  0.00  0.00           C
ATOM   3334  O   LEU   219      37.209  24.750  44.488  0.00  0.00           O
ATOM   3335  N   VAL   220      35.786  25.144  42.813  0.00  0.00           N
ATOM   3336  H   VAL   220      35.520  24.932  41.857  0.00  0.00           H
ATOM   3337  CA  VAL   220      34.962  26.063  43.607  0.00  0.00           C
ATOM   3338  HA  VAL   220      35.580  26.895  43.948  0.00  0.00           H
ATOM   3339  CB  VAL   220      33.817  26.616  42.751  0.00  0.00           C
ATOM   3340  HB  VAL   220      33.286  25.796  42.273  0.00  0.00           H
ATOM   3341  CG1 VAL   220      32.803  27.393  43.596  0.00  0.00           C
ATOM   3342 HG11 VAL   220      32.108  27.950  42.961  0.00  0.00           H
ATOM   3343 HG12 VAL   220      32.207  26.711  44.216  0.00  0.00           H
ATOM   3344 HG13 VAL   220      33.299  28.108  44.260  0.00  0.00           H
ATOM   3345  CG2 VAL   220      34.385  27.513  41.647  0.00  0.00           C
ATOM   3346 HG21 VAL   220      33.571  27.924  41.040  0.00  0.00           H
ATOM   3347 HG22 VAL   220      34.952  28.350  42.072  0.00  0.00           H
ATOM   3348 HG23 VAL   220      35.046  26.953  40.976  0.00  0.00           H
ATOM   3349  C   VAL   220      34.417  25.367  44.851  0.00  0.00           C
ATOM   3350  O   VAL   220      34.510  25.894  45.960  0.00  0.00           O
ATOM   3351  N   ASP   221      33.906  24.149  44.689  0.00  0.00           N
ATOM   3352  H   ASP   221      33.803  23.773  43.752  0.00  0.00           H
ATOM   3353  CA  ASP   221      33.416  23.386  45.833  0.00  0.00           C
ATOM   3354  HA  ASP   221      32.657  23.976  46.348  0.00  0.00           H
ATOM   3355  CB  ASP   221      32.786  22.070  45.381  0.00  0.00           C
ATOM   3356  HB2 ASP   221      33.524  21.506  44.808  0.00  0.00           H
ATOM   3357  HB3 ASP   221      32.545  21.483  46.268  0.00  0.00           H
ATOM   3358  CG  ASP   221      31.512  22.193  44.551  0.00  0.00           C
ATOM   3359  OD1 ASP   221      30.844  23.252  44.533  0.00  0.00           O
ATOM   3360  OD2 ASP   221      31.162  21.164  43.936  0.00  0.00           O
ATOM   3361  C   ASP   221      34.533  23.075  46.832  0.00  0.00           C
ATOM   3362  O   ASP   221      34.312  23.163  48.043  0.00  0.00           O
ATOM   3363  N   LYS   222      35.729  22.722  46.338  0.00  0.00           N
ATOM   3364  H   LYS   222      35.836  22.677  45.329  0.00  0.00           H
ATOM   3365  CA  LYS   222      36.885  22.435  47.190  0.00  0.00           C
ATOM   3366  HA  LYS   222      36.607  21.631  47.868  0.00  0.00           H
ATOM   3367  CB  LYS   222      38.087  21.991  46.327  0.00  0.00           C
ATOM   3368  HB2 LYS   222      37.755  21.204  45.648  0.00  0.00           H
ATOM   3369  HB3 LYS   222      38.431  22.831  45.723  0.00  0.00           H
ATOM   3370  CG  LYS   222      39.276  21.444  47.130  0.00  0.00           C
ATOM   3371  HG2 LYS   222      39.593  22.150  47.899  0.00  0.00           H
ATOM   3372  HG3 LYS   222      38.928  20.522  47.576  0.00  0.00           H
ATOM   3373  CD  LYS   222      40.480  20.971  46.313  0.00  0.00           C
ATOM   3374  HD2 LYS   222      41.075  20.324  46.962  0.00  0.00           H
ATOM   3375  HD3 LYS   222      40.138  20.380  45.462  0.00  0.00           H
ATOM   3376  CE  LYS   222      41.369  22.114  45.829  0.00  0.00           C
ATOM   3377  HE2 LYS   222      40.852  22.671  45.041  0.00  0.00           H
ATOM   3378  HE3 LYS   222      41.524  22.805  46.663  0.00  0.00           H
ATOM   3379  NZ  LYS   222      42.694  21.642  45.346  0.00  0.00           N
ATOM   3380  HZ1 LYS   222      42.619  21.081  44.512  0.00  0.00           H
ATOM   3381  HZ2 LYS   222      43.269  22.460  45.092  0.00  0.00           H
ATOM   3382  HZ3 LYS   222      43.210  21.163  46.069  0.00  0.00           H
ATOM   3383  C   LYS   222      37.216  23.662  48.030  0.00  0.00           C
ATOM   3384  O   LYS   222      37.339  23.562  49.249  0.00  0.00           O
ATOM   3385  N   TYR   223      37.338  24.819  47.387  0.00  0.00           N
ATOM   3386  H   TYR   223      37.214  24.834  46.379  0.00  0.00           H
ATOM   3387  CA  TYR   223      37.758  26.045  48.058  0.00  0.00           C
ATOM   3388  HA  TYR   223      38.629  25.845  48.681  0.00  0.00           H
ATOM   3389  CB  TYR   223      38.117  27.082  46.994  0.00  0.00           C
ATOM   3390  HB2 TYR   223      37.230  27.271  46.374  0.00  0.00           H
ATOM   3391  HB3 TYR   223      38.357  28.036  47.476  0.00  0.00           H
ATOM   3392  CG  TYR   223      39.272  26.680  46.099  0.00  0.00           C
ATOM   3393  CD1 TYR   223      40.296  25.818  46.545  0.00  0.00           C
ATOM   3394  HD1 TYR   223      40.305  25.440  47.555  0.00  0.00           H
ATOM   3395  CE1 TYR   223      41.356  25.475  45.692  0.00  0.00           C
ATOM   3396  HE1 TYR   223      42.169  24.868  46.055  0.00  0.00           H
ATOM   3397  CZ  TYR   223      41.385  25.978  44.378  0.00  0.00           C
ATOM   3398  OH  TYR   223      42.380  25.636  43.526  0.00  0.00           O
ATOM   3399  HH  TYR   223      43.034  25.047  43.954  0.00  0.00           H
ATOM   3400  CE2 TYR   223      40.371  26.840  43.935  0.00  0.00           C
ATOM   3401  HE2 TYR   223      40.419  27.228  42.931  0.00  0.00           H
ATOM   3402  CD2 TYR   223      39.321  27.194  44.795  0.00  0.00           C
ATOM   3403  HD2 TYR   223      38.540  27.856  44.453  0.00  0.00           H
ATOM   3404  C   TYR   223      36.699  26.579  49.010  0.00  0.00           C
ATOM   3405  O   TYR   223      37.034  27.091  50.078  0.00  0.00           O
ATOM   3406  N   ALA   224      35.420  26.418  48.670  0.00  0.00           N
ATOM   3407  H   ALA   224      35.183  26.048  47.754  0.00  0.00           H
ATOM   3408  CA  ALA   224      34.348  26.795  49.579  0.00  0.00           C
ATOM   3409  HA  ALA   224      34.487  27.832  49.890  0.00  0.00           H
ATOM   3410  CB  ALA   224      33.010  26.674  48.856  0.00  0.00           C
ATOM   3411  HB1 ALA   224      32.869  25.657  48.469  0.00  0.00           H
ATOM   3412  HB2 ALA   224      32.178  26.894  49.535  0.00  0.00           H
ATOM   3413  HB3 ALA   224      32.963  27.372  48.011  0.00  0.00           H
ATOM   3414  C   ALA   224      34.352  25.928  50.838  0.00  0.00           C
ATOM   3415  O   ALA   224      33.978  26.408  51.908  0.00  0.00           O
ATOM   3416  N   ALA   225      34.752  24.660  50.730  0.00  0.00           N
ATOM   3417  H   ALA   225      35.002  24.283  49.824  0.00  0.00           H
ATOM   3418  CA  ALA   225      34.733  23.778  51.890  0.00  0.00           C
ATOM   3419  HA  ALA   225      33.939  24.090  52.570  0.00  0.00           H
ATOM   3420  CB  ALA   225      34.398  22.361  51.430  0.00  0.00           C
ATOM   3421  HB1 ALA   225      34.367  21.677  52.287  0.00  0.00           H
ATOM   3422  HB2 ALA   225      33.420  22.337  50.934  0.00  0.00           H
ATOM   3423  HB3 ALA   225      35.155  21.994  50.724  0.00  0.00           H
ATOM   3424  C   ALA   225      36.032  23.810  52.697  0.00  0.00           C
ATOM   3425  O   ALA   225      36.024  23.422  53.864  0.00  0.00           O
ATOM   3426  N   ASP   226      37.135  24.226  52.081  0.00  0.00           N
ATOM   3427  H   ASP   226      37.078  24.487  51.105  0.00  0.00           H
ATOM   3428  CA  ASP   226      38.461  24.064  52.655  0.00  0.00           C
ATOM   3429  HA  ASP   226      38.393  23.982  53.741  0.00  0.00           H
ATOM   3430  CB  ASP   226      39.026  22.745  52.113  0.00  0.00           C
ATOM   3431  HB2 ASP   226      38.309  21.947  52.313  0.00  0.00           H
ATOM   3432  HB3 ASP   226      39.154  22.818  51.033  0.00  0.00           H
ATOM   3433  CG  ASP   226      40.355  22.344  52.729  0.00  0.00           C
ATOM   3434  OD1 ASP   226      40.964  23.148  53.467  0.00  0.00           O
ATOM   3435  OD2 ASP   226      40.772  21.189  52.461  0.00  0.00           O
ATOM   3436  C   ASP   226      39.318  25.287  52.338  0.00  0.00           C
ATOM   3437  O   ASP   226      40.014  25.329  51.322  0.00  0.00           O
ATOM   3438  N   GLU   227      39.241  26.304  53.195  0.00  0.00           N
ATOM   3439  H   GLU   227      38.575  26.239  53.952  0.00  0.00           H
ATOM   3440  CA  GLU   227      40.016  27.534  53.025  0.00  0.00           C
ATOM   3441  HA  GLU   227      39.735  27.990  52.077  0.00  0.00           H
ATOM   3442  CB  GLU   227      39.698  28.526  54.152  0.00  0.00           C
ATOM   3443  HB2 GLU   227      38.628  28.735  54.124  0.00  0.00           H
ATOM   3444  HB3 GLU   227      39.930  28.073  55.117  0.00  0.00           H
ATOM   3445  CG  GLU   227      40.476  29.844  54.015  0.00  0.00           C
ATOM   3446  HG2 GLU   227      41.522  29.685  54.283  0.00  0.00           H
ATOM   3447  HG3 GLU   227      40.432  30.183  52.976  0.00  0.00           H
ATOM   3448  CD  GLU   227      39.863  30.917  54.911  0.00  0.00           C
ATOM   3449  OE1 GLU   227      40.434  31.227  55.978  0.00  0.00           O
ATOM   3450  OE2 GLU   227      38.770  31.414  54.558  0.00  0.00           O
ATOM   3451  C   GLU   227      41.519  27.264  52.968  0.00  0.00           C
ATOM   3452  O   GLU   227      42.236  27.957  52.253  0.00  0.00           O
ATOM   3453  N   ASP   228      42.013  26.242  53.667  0.00  0.00           N
ATOM   3454  H   ASP   228      41.387  25.700  54.246  0.00  0.00           H
ATOM   3455  CA  ASP   228      43.437  25.911  53.622  0.00  0.00           C
ATOM   3456  HA  ASP   228      44.017  26.810  53.839  0.00  0.00           H
ATOM   3457  CB  ASP   228      43.825  24.827  54.631  0.00  0.00           C
ATOM   3458  HB2 ASP   228      43.199  23.948  54.481  0.00  0.00           H
ATOM   3459  HB3 ASP   228      44.857  24.531  54.436  0.00  0.00           H
ATOM   3460  CG  ASP   228      43.745  25.252  56.089  0.00  0.00           C
ATOM   3461  OD1 ASP   228      43.528  26.450  56.369  0.00  0.00           O
ATOM   3462  OD2 ASP   228      43.898  24.349  56.935  0.00  0.00           O
ATOM   3463  C   ASP   228      43.845  25.415  52.244  0.00  0.00           C
ATOM   3464  O   ASP   228      44.934  25.744  51.769  0.00  0.00           O
ATOM   3465  N   ALA   229      43.002  24.613  51.593  0.00  0.00           N
ATOM   3466  H   ALA   229      42.123  24.363  52.041  0.00  0.00           H
ATOM   3467  CA  ALA   229      43.270  24.181  50.225  0.00  0.00           C
ATOM   3468  HA  ALA   229      44.272  23.754  50.174  0.00  0.00           H
ATOM   3469  CB  ALA   229      42.267  23.108  49.798  0.00  0.00           C
ATOM   3470  HB1 ALA   229      42.487  22.765  48.780  0.00  0.00           H
ATOM   3471  HB2 ALA   229      42.329  22.242  50.469  0.00  0.00           H
ATOM   3472  HB3 ALA   229      41.241  23.495  49.821  0.00  0.00           H
ATOM   3473  C   ALA   229      43.227  25.368  49.263  0.00  0.00           C
ATOM   3474  O   ALA   229      44.068  25.465  48.370  0.00  0.00           O
ATOM   3475  N   PHE   230      42.274  26.284  49.459  0.00  0.00           N
ATOM   3476  H   PHE   230      41.614  26.152  50.221  0.00  0.00           H
ATOM   3477  CA  PHE   230      42.248  27.528  48.698  0.00  0.00           C
ATOM   3478  HA  PHE   230      42.179  27.291  47.637  0.00  0.00           H
ATOM   3479  CB  PHE   230      41.050  28.397  49.093  0.00  0.00           C
ATOM   3480  HB2 PHE   230      40.124  27.900  48.793  0.00  0.00           H
ATOM   3481  HB3 PHE   230      41.001  28.486  50.181  0.00  0.00           H
ATOM   3482  CG  PHE   230      41.107  29.789  48.494  0.00  0.00           C
ATOM   3483  CD1 PHE   230      41.395  29.952  47.128  0.00  0.00           C
ATOM   3484  HD1 PHE   230      41.533  29.094  46.485  0.00  0.00           H
ATOM   3485  CE1 PHE   230      41.518  31.240  46.589  0.00  0.00           C
ATOM   3486  HE1 PHE   230      41.752  31.357  45.548  0.00  0.00           H
ATOM   3487  CZ  PHE   230      41.348  32.371  47.402  0.00  0.00           C
ATOM   3488  HZ  PHE   230      41.451  33.363  46.983  0.00  0.00           H
ATOM   3489  CE2 PHE   230      41.045  32.213  48.762  0.00  0.00           C
ATOM   3490  HE2 PHE   230      40.906  33.084  49.388  0.00  0.00           H
ATOM   3491  CD2 PHE   230      40.925  30.924  49.306  0.00  0.00           C
ATOM   3492  HD2 PHE   230      40.707  30.807  50.358  0.00  0.00           H
ATOM   3493  C   PHE   230      43.538  28.314  48.883  0.00  0.00           C
ATOM   3494  O   PHE   230      44.152  28.714  47.904  0.00  0.00           O
ATOM   3495  N   PHE   231      43.990  28.511  50.118  0.00  0.00           N
ATOM   3496  H   PHE   231      43.435  28.197  50.909  0.00  0.00           H
ATOM   3497  CA  PHE   231      45.215  29.266  50.364  0.00  0.00           C
ATOM   3498  HA  PHE   231      45.122  30.258  49.919  0.00  0.00           H
ATOM   3499  CB  PHE   231      45.437  29.421  51.872  0.00  0.00           C
ATOM   3500  HB2 PHE   231      45.132  28.505  52.394  0.00  0.00           H
ATOM   3501  HB3 PHE   231      46.514  29.524  52.057  0.00  0.00           H
ATOM   3502  CG  PHE   231      44.746  30.610  52.507  0.00  0.00           C
ATOM   3503  CD1 PHE   231      43.580  31.173  51.954  0.00  0.00           C
ATOM   3504  HD1 PHE   231      43.123  30.750  51.075  0.00  0.00           H
ATOM   3505  CE1 PHE   231      42.973  32.284  52.556  0.00  0.00           C
ATOM   3506  HE1 PHE   231      42.065  32.696  52.140  0.00  0.00           H
ATOM   3507  CZ  PHE   231      43.525  32.840  53.718  0.00  0.00           C
ATOM   3508  HZ  PHE   231      43.048  33.672  54.209  0.00  0.00           H
ATOM   3509  CE2 PHE   231      44.687  32.287  54.272  0.00  0.00           C
ATOM   3510  HE2 PHE   231      45.098  32.705  55.180  0.00  0.00           H
ATOM   3511  CD2 PHE   231      45.293  31.173  53.671  0.00  0.00           C
ATOM   3512  HD2 PHE   231      46.173  30.737  54.119  0.00  0.00           H
ATOM   3513  C   PHE   231      46.436  28.619  49.713  0.00  0.00           C
ATOM   3514  O   PHE   231      47.260  29.328  49.132  0.00  0.00           O
ATOM   3515  N   ALA   232      46.562  27.292  49.785  0.00  0.00           N
ATOM   3516  H   ALA   232      45.848  26.754  50.263  0.00  0.00           H
ATOM   3517  CA  ALA   232      47.686  26.592  49.171  0.00  0.00           C
ATOM   3518  HA  ALA   232      48.617  27.016  49.552  0.00  0.00           H
ATOM   3519  CB  ALA   232      47.633  25.112  49.557  0.00  0.00           C
ATOM   3520  HB1 ALA   232      48.460  24.568  49.081  0.00  0.00           H
ATOM   3521  HB2 ALA   232      47.720  24.988  50.643  0.00  0.00           H
ATOM   3522  HB3 ALA   232      46.692  24.654  49.226  0.00  0.00           H
ATOM   3523  C   ALA   232      47.683  26.773  47.649  0.00  0.00           C
ATOM   3524  O   ALA   232      48.691  27.183  47.062  0.00  0.00           O
ATOM   3525  N   ASP   233      46.537  26.534  47.015  0.00  0.00           N
ATOM   3526  H   ASP   233      45.743  26.176  47.537  0.00  0.00           H
ATOM   3527  CA  ASP   233      46.424  26.670  45.569  0.00  0.00           C
ATOM   3528  HA  ASP   233      47.253  26.138  45.097  0.00  0.00           H
ATOM   3529  CB  ASP   233      45.120  26.049  45.073  0.00  0.00           C
ATOM   3530  HB2 ASP   233      44.284  26.473  45.632  0.00  0.00           H
ATOM   3531  HB3 ASP   233      44.995  26.314  44.023  0.00  0.00           H
ATOM   3532  CG  ASP   233      45.083  24.524  45.176  0.00  0.00           C
ATOM   3533  OD1 ASP   233      46.056  23.896  45.650  0.00  0.00           O
ATOM   3534  OD2 ASP   233      44.048  23.957  44.738  0.00  0.00           O
ATOM   3535  C   ASP   233      46.512  28.126  45.122  0.00  0.00           C
ATOM   3536  O   ASP   233      47.119  28.409  44.087  0.00  0.00           O
ATOM   3537  N   TYR   234      45.967  29.079  45.880  0.00  1.00           N
ATOM   3538  H   TYR   234      45.453  28.805  46.710  0.00  1.00           H
ATOM   3539  CA  TYR   234      46.105  30.502  45.581  0.00  1.00           C
ATOM   3540  HA  TYR   234      45.752  30.686  44.567  0.00  1.00           H
ATOM   3541  CB  TYR   234      45.278  31.369  46.541  0.00  1.00           C
ATOM   3542  HB2 TYR   234      44.223  31.081  46.472  0.00  1.00           H
ATOM   3543  HB3 TYR   234      45.588  31.185  47.578  0.00  1.00           H
ATOM   3544  CG  TYR   234      45.426  32.844  46.219  0.00  1.00           C
ATOM   3545  CD1 TYR   234      46.498  33.584  46.754  0.00  1.00           C
ATOM   3546  HD1 TYR   234      47.170  33.129  47.464  0.00  1.00           H
ATOM   3547  CE1 TYR   234      46.746  34.890  46.301  0.00  1.00           C
ATOM   3548  HE1 TYR   234      47.598  35.435  46.674  0.00  1.00           H
ATOM   3549  CZ  TYR   234      45.908  35.473  45.327  0.00  1.00           C
ATOM   3550  OH  TYR   234      46.180  36.711  44.849  0.00  1.00           O
ATOM   3551  HH  TYR   234      47.120  36.911  44.951  0.00  1.00           H
ATOM   3552  CE2 TYR   234      44.809  34.752  44.821  0.00  1.00           C
ATOM   3553  HE2 TYR   234      44.169  35.205  44.078  0.00  1.00           H
ATOM   3554  CD2 TYR   234      44.577  33.438  45.268  0.00  1.00           C
ATOM   3555  HD2 TYR   234      43.760  32.869  44.868  0.00  1.00           H
ATOM   3556  C   TYR   234      47.568  30.921  45.632  0.00  1.00           C
ATOM   3557  O   TYR   234      48.038  31.597  44.718  0.00  1.00           O
ATOM   3558  N   ALA   235      48.312  30.509  46.664  0.00  0.00           N
ATOM   3559  H   ALA   235      47.890  29.957  47.406  0.00  0.00           H
ATOM   3560  CA  ALA   235      49.712  30.909  46.775  0.00  0.00           C
ATOM   3561  HA  ALA   235      49.766  31.996  46.738  0.00  0.00           H
ATOM   3562  CB  ALA   235      50.285  30.420  48.103  0.00  0.00           C
ATOM   3563  HB1 ALA   235      51.305  30.796  48.249  0.00  0.00           H
ATOM   3564  HB2 ALA   235      49.663  30.770  48.930  0.00  0.00           H
ATOM   3565  HB3 ALA   235      50.304  29.324  48.144  0.00  0.00           H
ATOM   3566  C   ALA   235      50.548  30.356  45.622  0.00  0.00           C
ATOM   3567  O   ALA   235      51.436  31.036  45.098  0.00  0.00           O
ATOM   3568  N   GLU   236      50.259  29.119  45.219  0.00  0.00           N
ATOM   3569  H   GLU   236      49.524  28.607  45.701  0.00  0.00           H
ATOM   3570  CA  GLU   236      50.904  28.494  44.073  0.00  0.00           C
ATOM   3571  HA  GLU   236      51.978  28.497  44.222  0.00  0.00           H
ATOM   3572  CB  GLU   236      50.458  27.029  43.992  0.00  0.00           C
ATOM   3573  HB2 GLU   236      50.731  26.540  44.928  0.00  0.00           H
ATOM   3574  HB3 GLU   236      49.374  26.986  43.884  0.00  0.00           H
ATOM   3575  CG  GLU   236      51.097  26.267  42.826  0.00  0.00           C
ATOM   3576  HG2 GLU   236      50.834  26.760  41.888  0.00  0.00           H
ATOM   3577  HG3 GLU   236      52.182  26.298  42.931  0.00  0.00           H
ATOM   3578  CD  GLU   236      50.634  24.806  42.774  0.00  0.00           C
ATOM   3579  OE1 GLU   236      50.445  24.177  43.836  0.00  0.00           O
ATOM   3580  OE2 GLU   236      50.459  24.282  41.652  0.00  0.00           O
ATOM   3581  C   GLU   236      50.621  29.285  42.792  0.00  0.00           C
ATOM   3582  O   GLU   236      51.555  29.623  42.058  0.00  0.00           O
ATOM   3583  N   ALA   237      49.359  29.629  42.544  0.00  0.00           N
ATOM   3584  H   ALA   237      48.628  29.350  43.194  0.00  0.00           H
ATOM   3585  CA  ALA   237      48.981  30.333  41.326  0.00  0.00           C
ATOM   3586  HA  ALA   237      49.411  29.811  40.470  0.00  0.00           H
ATOM   3587  CB  ALA   237      47.467  30.300  41.186  0.00  0.00           C
ATOM   3588  HB1 ALA   237      47.190  30.649  40.186  0.00  0.00           H
ATOM   3589  HB2 ALA   237      47.087  29.282  41.294  0.00  0.00           H
ATOM   3590  HB3 ALA   237      46.978  30.928  41.943  0.00  0.00           H
ATOM   3591  C   ALA   237      49.462  31.781  41.292  0.00  0.00           C
ATOM   3592  O   ALA   237      49.925  32.256  40.255  0.00  0.00           O
ATOM   3593  N   HIE   238      49.373  32.495  42.413  0.00  0.00           N
ATOM   3594  H   HIE   238      48.928  32.085  43.230  0.00  0.00           H
ATOM   3595  CA  HIE   238      49.845  33.873  42.467  0.00  0.00           C
ATOM   3596  HA  HIE   238      49.376  34.455  41.673  0.00  0.00           H
ATOM   3597  CB  HIE   238      49.456  34.486  43.807  0.00  0.00           C
ATOM   3598  HB2 HIE   238      48.372  34.371  43.933  0.00  0.00           H
ATOM   3599  HB3 HIE   238      49.922  33.919  44.623  0.00  0.00           H
ATOM   3600  CG  HIE   238      49.793  35.950  43.982  0.00  0.00           C
ATOM   3601  ND1 HIE   238      49.112  36.770  44.873  0.00  0.00           N
ATOM   3602  CE1 HIE   238      49.673  37.981  44.815  0.00  0.00           C
ATOM   3603  HE1 HIE   238      49.358  38.838  45.396  0.00  0.00           H
ATOM   3604  NE2 HIE   238      50.677  37.968  43.937  0.00  0.00           N
ATOM   3605  HE2 HIE   238      51.265  38.766  43.702  0.00  0.00           H
ATOM   3606  CD2 HIE   238      50.781  36.707  43.411  0.00  0.00           C
ATOM   3607  HD2 HIE   238      51.528  36.427  42.703  0.00  0.00           H
ATOM   3608  C   HIE   238      51.347  33.901  42.231  0.00  0.00           C
ATOM   3609  O   HIE   238      51.842  34.684  41.420  0.00  0.00           O
ATOM   3610  N   GLN   239      52.104  33.004  42.862  0.00  0.00           N
ATOM   3611  H   GLN   239      51.690  32.343  43.514  0.00  0.00           H
ATOM   3612  CA  GLN   239      53.531  32.978  42.582  0.00  0.00           C
ATOM   3613  HA  GLN   239      53.945  33.950  42.853  0.00  0.00           H
ATOM   3614  CB  GLN   239      54.238  31.916  43.415  0.00  0.00           C
ATOM   3615  HB2 GLN   239      54.037  32.084  44.473  0.00  0.00           H
ATOM   3616  HB3 GLN   239      53.882  30.926  43.131  0.00  0.00           H
ATOM   3617  CG  GLN   239      55.744  32.031  43.160  0.00  0.00           C
ATOM   3618  HG2 GLN   239      55.955  31.930  42.097  0.00  0.00           H
ATOM   3619  HG3 GLN   239      56.090  33.014  43.482  0.00  0.00           H
ATOM   3620  CD  GLN   239      56.578  30.979  43.856  0.00  0.00           C
ATOM   3621  OE1 GLN   239      56.107  30.123  44.597  0.00  0.00           O
ATOM   3622  NE2 GLN   239      57.868  31.028  43.614  0.00  0.00           N
ATOM   3623 HE21 GLN   239      58.208  31.712  42.937  0.00  0.00           H
ATOM   3624 HE22 GLN   239      58.459  30.305  43.985  0.00  0.00           H
ATOM   3625  C   GLN   239      53.781  32.765  41.085  0.00  0.00           C
ATOM   3626  O   GLN   239      54.533  33.531  40.482  0.00  0.00           O
ATOM   3627  N   LYS   240      53.103  31.792  40.468  0.00  0.00           N
ATOM   3628  H   LYS   240      52.468  31.211  41.009  0.00  0.00           H
ATOM   3629  CA  LYS   240      53.252  31.539  39.031  0.00  0.00           C
ATOM   3630  HA  LYS   240      54.292  31.287  38.823  0.00  0.00           H
ATOM   3631  CB  LYS   240      52.362  30.374  38.605  0.00  0.00           C
ATOM   3632  HB2 LYS   240      51.342  30.543  38.952  0.00  0.00           H
ATOM   3633  HB3 LYS   240      52.349  30.324  37.515  0.00  0.00           H
ATOM   3634  CG  LYS   240      52.879  29.040  39.147  0.00  0.00           C
ATOM   3635  HG2 LYS   240      53.829  28.792  38.669  0.00  0.00           H
ATOM   3636  HG3 LYS   240      53.056  29.120  40.211  0.00  0.00           H
ATOM   3637  CD  LYS   240      51.864  27.925  38.896  0.00  0.00           C
ATOM   3638  HD2 LYS   240      52.154  27.051  39.480  0.00  0.00           H
ATOM   3639  HD3 LYS   240      50.872  28.241  39.226  0.00  0.00           H
ATOM   3640  CE  LYS   240      51.834  27.546  37.416  0.00  0.00           C
ATOM   3641  HE2 LYS   240      51.599  28.430  36.819  0.00  0.00           H
ATOM   3642  HE3 LYS   240      52.819  27.173  37.126  0.00  0.00           H
ATOM   3643  NZ  LYS   240      50.812  26.511  37.170  0.00  0.00           N
ATOM   3644  HZ1 LYS   240      49.880  26.897  37.337  0.00  0.00           H
ATOM   3645  HZ2 LYS   240      50.838  26.197  36.206  0.00  0.00           H
ATOM   3646  HZ3 LYS   240      50.900  25.720  37.799  0.00  0.00           H
ATOM   3647  C   LYS   240      52.925  32.770  38.196  0.00  0.00           C
ATOM   3648  O   LYS   240      53.741  33.165  37.366  0.00  0.00           O
ATOM   3649  N   LEU   241      51.773  33.399  38.435  0.00  1.00           N
ATOM   3650  H   LEU   241      51.163  33.004  39.143  0.00  1.00           H
ATOM   3651  CA  LEU   241      51.331  34.626  37.769  0.00  1.00           C
ATOM   3652  HA  LEU   241      51.168  34.414  36.714  0.00  1.00           H
ATOM   3653  CB  LEU   241      49.984  35.044  38.394  0.00  1.00           C
ATOM   3654  HB2 LEU   241      49.248  34.262  38.203  0.00  1.00           H
ATOM   3655  HB3 LEU   241      50.117  35.117  39.473  0.00  1.00           H
ATOM   3656  CG  LEU   241      49.420  36.389  37.904  0.00  1.00           C
ATOM   3657  HG  LEU   241      50.161  37.169  38.056  0.00  1.00           H
ATOM   3658  CD1 LEU   241      49.047  36.348  36.423  0.00  1.00           C
ATOM   3659 HD11 LEU   241      48.651  37.315  36.097  0.00  1.00           H
ATOM   3660 HD12 LEU   241      49.929  36.140  35.810  0.00  1.00           H
ATOM   3661 HD13 LEU   241      48.290  35.579  36.224  0.00  1.00           H
ATOM   3662  CD2 LEU   241      48.177  36.745  38.719  0.00  1.00           C
ATOM   3663 HD21 LEU   241      47.830  37.752  38.467  0.00  1.00           H
ATOM   3664 HD22 LEU   241      47.361  36.040  38.525  0.00  1.00           H
ATOM   3665 HD23 LEU   241      48.403  36.737  39.792  0.00  1.00           H
ATOM   3666  C   LEU   241      52.404  35.723  37.873  0.00  1.00           C
ATOM   3667  O   LEU   241      52.841  36.270  36.864  0.00  1.00           O
ATOM   3668  N   SER   242      52.914  35.967  39.081  0.00  0.00           N
ATOM   3669  H   SER   242      52.489  35.484  39.866  0.00  0.00           H
ATOM   3670  CA  SER   242      53.882  37.035  39.351  0.00  0.00           C
ATOM   3671  HA  SER   242      53.483  37.967  38.951  0.00  0.00           H
ATOM   3672  CB  SER   242      54.062  37.193  40.863  0.00  0.00           C
ATOM   3673  HB2 SER   242      54.587  38.127  41.062  0.00  0.00           H
ATOM   3674  HB3 SER   242      53.084  37.243  41.341  0.00  0.00           H
ATOM   3675  OG  SER   242      54.815  36.126  41.420  0.00  0.00           O
ATOM   3676  HG  SER   242      54.523  35.287  41.012  0.00  0.00           H
ATOM   3677  C   SER   242      55.243  36.791  38.701  0.00  0.00           C
ATOM   3678  O   SER   242      56.093  37.685  38.674  0.00  0.00           O
ATOM   3679  N   GLU   243      55.479  35.573  38.221  0.00  0.00           N
ATOM   3680  H   GLU   243      54.740  34.883  38.293  0.00  0.00           H
ATOM   3681  CA  GLU   243      56.737  35.136  37.632  0.00  0.00           C
ATOM   3682  HA  GLU   243      57.453  35.956  37.661  0.00  0.00           H
ATOM   3683  CB  GLU   243      57.317  33.965  38.440  0.00  0.00           C
ATOM   3684  HB2 GLU   243      56.590  33.152  38.450  0.00  0.00           H
ATOM   3685  HB3 GLU   243      58.232  33.609  37.965  0.00  0.00           H
ATOM   3686  CG  GLU   243      57.657  34.375  39.877  0.00  0.00           C
ATOM   3687  HG2 GLU   243      58.402  35.168  39.849  0.00  0.00           H
ATOM   3688  HG3 GLU   243      56.779  34.777  40.374  0.00  0.00           H
ATOM   3689  CD  GLU   243      58.205  33.229  40.724  0.00  0.00           C
ATOM   3690  OE1 GLU   243      58.338  32.079  40.241  0.00  0.00           O
ATOM   3691  OE2 GLU   243      58.531  33.489  41.904  0.00  0.00           O
ATOM   3692  C   GLU   243      56.595  34.763  36.159  0.00  0.00           C
ATOM   3693  O   GLU   243      57.540  34.229  35.578  0.00  0.00           O
ATOM   3694  N   LEU   244      55.449  35.020  35.524  0.00  0.00           N
ATOM   3695  H   LEU   244      54.677  35.445  36.026  0.00  0.00           H
ATOM   3696  CA  LEU   244      55.292  34.714  34.104  0.00  0.00           C
ATOM   3697  HA  LEU   244      55.417  33.641  33.956  0.00  0.00           H
ATOM   3698  CB  LEU   244      53.902  35.132  33.612  0.00  0.00           C
ATOM   3699  HB2 LEU   244      53.737  36.177  33.880  0.00  0.00           H
ATOM   3700  HB3 LEU   244      53.888  35.063  32.528  0.00  0.00           H
ATOM   3701  CG  LEU   244      52.739  34.289  34.155  0.00  0.00           C
ATOM   3702  HG  LEU   244      52.767  34.298  35.237  0.00  0.00           H
ATOM   3703  CD1 LEU   244      51.401  34.865  33.701  0.00  0.00           C
ATOM   3704 HD11 LEU   244      50.569  34.333  34.177  0.00  0.00           H
ATOM   3705 HD12 LEU   244      51.328  35.927  33.967  0.00  0.00           H
ATOM   3706 HD13 LEU   244      51.294  34.774  32.616  0.00  0.00           H
ATOM   3707  CD2 LEU   244      52.811  32.836  33.689  0.00  0.00           C
ATOM   3708 HD21 LEU   244      51.893  32.298  33.950  0.00  0.00           H
ATOM   3709 HD22 LEU   244      52.944  32.784  32.603  0.00  0.00           H
ATOM   3710 HD23 LEU   244      53.649  32.316  34.166  0.00  0.00           H
ATOM   3711  C   LEU   244      56.373  35.425  33.287  0.00  0.00           C
ATOM   3712  O   LEU   244      56.612  36.619  33.446  0.00  0.00           O
ATOM   3713  N   GLY   245      57.056  34.691  32.416  0.00  0.00           N
ATOM   3714  H   GLY   245      56.813  33.710  32.318  0.00  0.00           H
ATOM   3715  CA  GLY   245      58.106  35.239  31.561  0.00  0.00           C
ATOM   3716  HA2 GLY   245      58.345  34.509  30.790  0.00  0.00           H
ATOM   3717  HA3 GLY   245      57.737  36.149  31.089  0.00  0.00           H
ATOM   3718  C   GLY   245      59.391  35.587  32.305  0.00  0.00           C
ATOM   3719  O   GLY   245      60.331  36.085  31.678  0.00  0.00           O
ATOM   3720  N   PHE   246      59.426  35.368  33.617  0.00  0.00           N
ATOM   3721  H   PHE   246      58.614  34.947  34.056  0.00  0.00           H
ATOM   3722  CA  PHE   246      60.533  35.708  34.487  0.00  0.00           C
ATOM   3723  HA  PHE   246      61.263  36.304  33.939  0.00  0.00           H
ATOM   3724  CB  PHE   246      60.014  36.548  35.658  0.00  0.00           C
ATOM   3725  HB2 PHE   246      59.699  37.531  35.290  0.00  0.00           H
ATOM   3726  HB3 PHE   246      59.115  36.082  36.068  0.00  0.00           H
ATOM   3727  CG  PHE   246      61.009  36.736  36.779  0.00  0.00           C
ATOM   3728  CD1 PHE   246      62.271  37.293  36.519  0.00  0.00           C
ATOM   3729  HD1 PHE   246      62.538  37.590  35.516  0.00  0.00           H
ATOM   3730  CE1 PHE   246      63.189  37.472  37.562  0.00  0.00           C
ATOM   3731  HE1 PHE   246      64.151  37.904  37.350  0.00  0.00           H
ATOM   3732  CZ  PHE   246      62.845  37.107  38.872  0.00  0.00           C
ATOM   3733  HZ  PHE   246      63.550  37.246  39.672  0.00  0.00           H
ATOM   3734  CE2 PHE   246      61.588  36.547  39.138  0.00  0.00           C
ATOM   3735  HE2 PHE   246      61.321  36.265  40.147  0.00  0.00           H
ATOM   3736  CD2 PHE   246      60.677  36.355  38.088  0.00  0.00           C
ATOM   3737  HD2 PHE   246      59.716  35.915  38.288  0.00  0.00           H
ATOM   3738  C   PHE   246      61.223  34.445  34.975  0.00  0.00           C
ATOM   3739  O   PHE   246      60.563  33.524  35.464  0.00  0.00           O
ATOM   3740  N   ALA   247      62.554  34.461  34.900  0.00  0.00           N
ATOM   3741  H   ALA   247      63.010  35.250  34.456  0.00  0.00           H
ATOM   3742  CA  ALA   247      63.407  33.415  35.433  0.00  0.00           C
ATOM   3743  HA  ALA   247      64.436  33.668  35.180  0.00  0.00           H
ATOM   3744  CB  ALA   247      63.291  33.412  36.964  0.00  0.00           C
ATOM   3745  HB1 ALA   247      63.949  32.651  37.390  0.00  0.00           H
ATOM   3746  HB2 ALA   247      63.567  34.390  37.376  0.00  0.00           H
ATOM   3747  HB3 ALA   247      62.272  33.174  37.292  0.00  0.00           H
ATOM   3748  C   ALA   247      63.141  32.050  34.784  0.00  0.00           C
ATOM   3749  O   ALA   247      63.401  31.022  35.402  0.00  0.00           O
ATOM   3750  N   ASP   248      62.618  32.018  33.559  0.00  0.00           N
ATOM   3751  H   ASP   248      62.519  32.878  33.032  0.00  0.00           H
ATOM   3752  CA  ASP   248      62.454  30.747  32.841  0.00  0.00           C
ATOM   3753  HA  ASP   248      62.071  29.998  33.535  0.00  0.00           H
ATOM   3754  CB  ASP   248      61.419  30.898  31.713  0.00  0.00           C
ATOM   3755  HB2 ASP   248      61.730  31.696  31.036  0.00  0.00           H
ATOM   3756  HB3 ASP   248      61.388  29.969  31.141  0.00  0.00           H
ATOM   3757  CG  ASP   248      60.014  31.180  32.232  0.00  0.00           C
ATOM   3758  OD1 ASP   248      59.620  30.562  33.239  0.00  0.00           O
ATOM   3759  OD2 ASP   248      59.258  31.947  31.581  0.00  0.00           O
ATOM   3760  C   ASP   248      63.798  30.193  32.337  0.00  0.00           C
ATOM   3761  O   ASP   248      64.472  30.916  31.614  0.00  0.00           O
ATOM   3762  OXT ASP   248      64.106  29.066  32.697  0.00  0.00           O
HETATM 3763  CAA HEM   249      36.372  45.428  38.717  1.00  1.00           C
HETATM 3764  CAB HEM   249      38.963  36.610  35.332  1.00  1.00           C
HETATM 3765  CAC HEM   249      44.040  38.528  41.164  1.00  1.00           C
HETATM 3766  CAD HEM   249      39.261  44.497  43.130  1.00  1.00           C
HETATM 3767  NA  HEM   249      38.082  42.136  38.409  1.00  1.00           N
HETATM 3768  CBA HEM   249      37.398  46.510  38.368  1.00  1.00           C
HETATM 3769  CBB HEM   249      39.260  35.512  36.038  1.00  1.00           C
HETATM 3770  CBC HEM   249      44.630  37.397  41.563  1.00  1.00           C
HETATM 3771  CBD HEM   249      39.745  45.866  42.661  1.00  1.00           C
HETATM 3772  NB  HEM   249      39.058  39.738  37.302  1.00  1.00           N
HETATM 3773  CGA HEM   249      36.929  47.958  38.597  1.00  1.00           C
HETATM 3774  CGD HEM   249      39.397  47.022  43.588  1.00  1.00           C
HETATM 3775  ND  HEM   249      39.949  41.896  40.528  1.00  1.00           N
HETATM 3776  CHA HEM   249      38.281  43.656  40.312  1.00  1.00           C
HETATM 3777  CHB HEM   249      37.399  41.199  36.263  1.00  1.00           C
HETATM 3778  CHC HEM   249      40.637  37.917  37.615  1.00  1.00           C
HETATM 3779  CHD HEM   249      41.836  40.604  41.398  1.00  1.00           C
HETATM 3780  CMA HEM   249      35.596  43.702  36.097  1.00  1.00           C
HETATM 3781  CMB HEM   249      37.151  38.976  34.207  1.00  1.00           C
HETATM 3782  CMC HEM   249      43.302  36.819  38.478  1.00  1.00           C
HETATM 3783  CMD HEM   249      41.609  42.424  43.826  1.00  1.00           C
HETATM 3784  C1A HEM   249      37.779  43.286  39.077  1.00  1.00           C
HETATM 3785  C1B HEM   249      38.157  40.044  36.317  1.00  1.00           C
HETATM 3786  C1C HEM   249      41.336  38.457  38.670  1.00  1.00           C
HETATM 3787  C1D HEM   249      40.898  41.615  41.473  1.00  1.00           C
HETATM 3788  O1A HEM   249      35.728  48.234  38.344  1.00  1.00           O
HETATM 3789  O1D HEM   249      39.792  48.161  43.193  1.00  1.00           O
HETATM 3790  C2A HEM   249      36.833  44.074  38.320  1.00  1.00           C
HETATM 3791  C2B HEM   249      38.055  38.964  35.379  1.00  1.00           C
HETATM 3792  C2C HEM   249      42.554  37.889  39.180  1.00  1.00           C
HETATM 3793  C2D HEM   249      40.786  42.513  42.593  1.00  1.00           C
HETATM 3794  O2A HEM   249      37.814  48.769  38.963  1.00  1.00           O
HETATM 3795  O2D HEM   249      38.787  46.792  44.653  1.00  1.00           O
HETATM 3796  C3A HEM   249      36.554  43.363  37.183  1.00  1.00           C
HETATM 3797  C3B HEM   249      38.867  37.957  35.848  1.00  1.00           C
HETATM 3798  C3C HEM   249      42.893  38.630  40.282  1.00  1.00           C
HETATM 3799  C3D HEM   249      39.764  43.372  42.299  1.00  1.00           C
HETATM 3800  C4A HEM   249      37.360  42.167  37.246  1.00  1.00           C
HETATM 3801  C4B HEM   249      39.541  38.496  37.010  1.00  1.00           C
HETATM 3802  C4C HEM   249      41.886  39.667  40.389  1.00  1.00           C
HETATM 3803  C4D HEM   249      39.263  42.979  41.004  1.00  1.00           C
HETATM 3804  NC  HEM   249      40.965  39.559  39.388  1.00  1.00           N
HETATM 3805  FE  HEM   249      39.573  40.898  38.840  1.00  1.00          Fe
HETATM 3806 HAA1 HEM   249      36.207  45.443  39.796  1.00  1.00           H
HETATM 3807 HAA2 HEM   249      35.427  45.668  38.233  1.00  1.00           H
HETATM 3808  HAB HEM   249      38.707  36.493  34.281  1.00  1.00           H
HETATM 3809  HAC HEM   249      44.440  39.473  41.528  1.00  1.00           H
HETATM 3810 HAD1 HEM   249      39.600  44.342  44.153  1.00  1.00           H
HETATM 3811 HAD2 HEM   249      38.171  44.502  43.157  1.00  1.00           H
HETATM 3812 HBA1 HEM   249      37.654  46.435  37.301  1.00  1.00           H
HETATM 3813 HBA2 HEM   249      38.327  46.349  38.922  1.00  1.00           H
HETATM 3814 HBB1 HEM   249      39.267  34.530  35.586  1.00  1.00           H
HETATM 3815 HBB2 HEM   249      39.460  35.547  37.102  1.00  1.00           H
HETATM 3816 HBC1 HEM   249      45.488  37.413  42.223  1.00  1.00           H
HETATM 3817 HBC2 HEM   249      44.242  36.429  41.275  1.00  1.00           H
HETATM 3818 HBD1 HEM   249      39.328  46.113  41.678  1.00  1.00           H
HETATM 3819 HBD2 HEM   249      40.835  45.865  42.545  1.00  1.00           H
HETATM 3820  HHA HEM   249      37.877  44.552  40.769  1.00  1.00           H
HETATM 3821  HHB HEM   249      36.775  41.348  35.392  1.00  1.00           H
HETATM 3822  HHC HEM   249      41.010  36.996  37.193  1.00  1.00           H
HETATM 3823  HHD HEM   249      42.560  40.530  42.199  1.00  1.00           H
HETATM 3824 HMA1 HEM   249      36.096  43.900  35.145  1.00  1.00           H
HETATM 3825 HMA2 HEM   249      35.015  44.586  36.359  1.00  1.00           H
HETATM 3826 HMA3 HEM   249      34.887  42.886  35.932  1.00  1.00           H
HETATM 3827 HMB1 HEM   249      37.108  38.009  33.708  1.00  1.00           H
HETATM 3828 HMB2 HEM   249      37.453  39.732  33.476  1.00  1.00           H
HETATM 3829 HMB3 HEM   249      36.145  39.221  34.546  1.00  1.00           H
HETATM 3830 HMC1 HEM   249      44.284  36.678  38.927  1.00  1.00           H
HETATM 3831 HMC2 HEM   249      43.452  37.091  37.429  1.00  1.00           H
HETATM 3832 HMC3 HEM   249      42.754  35.871  38.495  1.00  1.00           H
HETATM 3833 HMD1 HEM   249      41.386  41.508  44.380  1.00  1.00           H
HETATM 3834 HMD2 HEM   249      41.406  43.267  44.482  1.00  1.00           H
HETATM 3835 HMD3 HEM   249      42.677  42.440  43.594  1.00  1.00           H
HETATM 3836  K+   K+   250      36.580  38.323  51.801  0.00  0.00           K
HETATM 3837  Na+ Na+   251       4.157  27.030  52.087  0.00  0.00          Na
HETATM 3838  Na+ Na+   252      44.587  63.166  74.201  0.00  0.00          Na
HETATM 3839  Na+ Na+   253      33.961  72.869  40.630  0.00  0.00          Na
HETATM 3840  Na+ Na+   254      84.180  79.035  44.317  0.00  0.00          Na
HETATM 3841  Na+ Na+   255      39.581  77.590  58.987  0.00  0.00          Na
HETATM 3842  Na+ Na+   256      46.926  33.403  14.333  0.00  0.00          Na
HETATM 3843  Na+ Na+   257      65.397  79.030  25.544  0.00  0.00          Na
HETATM 3844  Na+ Na+   258      13.227   2.431  27.775  0.00  0.00          Na
HETATM 3845  O   WAT   259      65.308  39.975  50.418  0.00  0.00           O
HETATM 3846  H1  WAT   259      65.515  40.873  50.718  0.00  0.00           H
HETATM 3847  H2  WAT   259      64.515  39.772  50.962  0.00  0.00           H
HETATM 3848  O   WAT   260      31.193  27.334  32.394  0.00  0.00           O
HETATM 3849  H1  WAT   260      31.548  27.749  33.213  0.00  0.00           H
HETATM 3850  H2  WAT   260      31.302  28.078  31.766  0.00  0.00           H
HETATM 3851  O   WAT   261      45.296  59.104  39.782  0.00  0.00           O
HETATM 3852  H1  WAT   261      45.963  58.591  39.288  0.00  0.00           H
HETATM 3853  H2  WAT   261      44.529  59.018  39.177  0.00  0.00           H
HETATM 3854  O   WAT   262      29.125  20.718  42.571  0.00  0.00           O
HETATM 3855  H1  WAT   262      29.988  20.940  43.037  0.00  0.00           H
HETATM 3856  H2  WAT   262      28.584  20.511  43.345  0.00  0.00           H
HETATM 3857  O   WAT   263      30.331  39.420  26.055  0.00  0.00           O
HETATM 3858  H1  WAT   263      30.855  39.775  26.811  0.00  0.00           H
HETATM 3859  H2  WAT   263      29.460  39.786  26.244  0.00  0.00           H
HETATM 3860  O   WAT   264      40.598  41.822  37.901  1.00  1.00           O
HETATM 3861  O   WAT   265      49.594  25.310  39.488  0.00  0.00           O
HETATM 3862  H1  WAT   265      49.863  24.990  40.388  0.00  0.00           H
HETATM 3863  H2  WAT   265      49.014  26.059  39.736  0.00  0.00           H
HETATM 3864  O   WAT   266      53.909  33.684  59.274  0.00  0.00           O
HETATM 3865  H1  WAT   266      54.853  33.762  59.072  0.00  0.00           H
HETATM 3866  H2  WAT   266      53.533  34.088  58.440  0.00  0.00           H
HETATM 3867  O   WAT   267      58.627  37.657  50.924  0.00  0.00           O
HETATM 3868  H1  WAT   267      59.246  36.950  50.662  0.00  0.00           H
HETATM 3869  H2  WAT   267      57.772  37.241  50.667  0.00  0.00           H
HETATM 3870  O   WAT   268      64.324  49.619  36.790  0.00  0.00           O
HETATM 3871  H1  WAT   268      64.252  50.311  37.478  0.00  0.00           H
HETATM 3872  H2  WAT   268      63.355  49.473  36.612  0.00  0.00           H
HETATM 3873  O   WAT   269      60.869  42.067  55.379  0.00  0.00           O
HETATM 3874  H1  WAT   269      61.425  41.330  54.976  0.00  0.00           H
HETATM 3875  H2  WAT   269      60.884  42.683  54.625  0.00  0.00           H
HETATM 3876  O   WAT   270      59.170  49.540  32.220  0.00  0.00           O
HETATM 3877  H1  WAT   270      58.928  48.712  32.668  0.00  0.00           H
HETATM 3878  H2  WAT   270      59.432  49.183  31.335  0.00  0.00           H
HETATM 3879  O   WAT   271      53.804  45.237  33.350  0.00  0.00           O
HETATM 3880  H1  WAT   271      54.026  44.340  33.007  0.00  0.00           H
HETATM 3881  H2  WAT   271      52.916  45.336  32.939  0.00  0.00           H
HETATM 3882  O   WAT   272      31.940  53.384  42.442  0.00  0.00           O
HETATM 3883  H1  WAT   272      31.421  52.605  42.166  0.00  0.00           H
HETATM 3884  H2  WAT   272      32.321  53.676  41.587  0.00  0.00           H
HETATM 3885  O   WAT   273      59.604  38.071  23.330  0.00  0.00           O
HETATM 3886  H1  WAT   273      59.864  38.328  22.442  0.00  0.00           H
HETATM 3887  H2  WAT   273      58.827  37.499  23.156  0.00  0.00           H
HETATM 3888  O   WAT   274      25.996  35.549  47.896  0.00  0.00           O
HETATM 3889  H1  WAT   274      26.684  35.629  48.583  0.00  0.00           H
HETATM 3890  H2  WAT   274      26.443  35.883  47.105  0.00  0.00           H
HETATM 3891  O   WAT   275      50.567  32.197  23.663  0.00  0.00           O
HETATM 3892  H1  WAT   275      49.854  31.843  24.220  0.00  0.00           H
HETATM 3893  H2  WAT   275      50.340  33.166  23.687  0.00  0.00           H
HETATM 3894  O   WAT   276      47.178  25.985  53.105  0.00  0.00           O
HETATM 3895  H1  WAT   276      47.314  26.940  53.157  0.00  0.00           H
HETATM 3896  H2  WAT   276      46.341  25.934  52.596  0.00  0.00           H
HETATM 3897  O   WAT   277      51.812  41.602  57.451  0.00  0.00           O
HETATM 3898  H1  WAT   277      52.249  41.172  56.672  0.00  0.00           H
HETATM 3899  H2  WAT   277      51.262  40.875  57.769  0.00  0.00           H
HETATM 3900  O   WAT   278      53.862  29.198  45.586  0.00  0.00           O
HETATM 3901  H1  WAT   278      54.679  29.576  45.191  0.00  0.00           H
HETATM 3902  H2  WAT   278      53.216  29.895  45.371  0.00  0.00           H
HETATM 3903  O   WAT   279      43.276  20.802  53.209  0.00  0.00           O
HETATM 3904  H1  WAT   279      43.860  21.513  52.895  0.00  0.00           H
HETATM 3905  H2  WAT   279      42.393  21.171  52.986  0.00  0.00           H
HETATM 3906  O   WAT   280      60.239  59.653  51.215  0.00  0.00           O
HETATM 3907  H1  WAT   280      59.875  58.782  51.513  0.00  0.00           H
HETATM 3908  H2  WAT   280      60.854  59.849  51.931  0.00  0.00           H
HETATM 3909  O   WAT   281      25.317  38.703  44.364  0.00  0.00           O
HETATM 3910  H1  WAT   281      25.019  38.644  43.410  0.00  0.00           H
HETATM 3911  H2  WAT   281      25.496  39.670  44.394  0.00  0.00           H
HETATM 3912  O   WAT   282      25.057  27.257  43.510  0.00  0.00           O
HETATM 3913  H1  WAT   282      24.993  26.598  44.218  0.00  0.00           H
HETATM 3914  H2  WAT   282      25.163  28.079  44.043  0.00  0.00           H
HETATM 3915  O   WAT   283      53.129  56.833  35.339  0.00  0.00           O
HETATM 3916  H1  WAT   283      53.014  55.951  34.950  0.00  0.00           H
HETATM 3917  H2  WAT   283      53.446  56.649  36.226  0.00  0.00           H
HETATM 3918  O   WAT   284      56.759  31.858  32.199  0.00  0.00           O
HETATM 3919  H1  WAT   284      57.726  31.912  31.961  0.00  0.00           H
HETATM 3920  H2  WAT   284      56.676  30.904  32.336  0.00  0.00           H
HETATM 3921  O   WAT   285      54.488  53.765  41.046  0.00  0.00           O
HETATM 3922  H1  WAT   285      55.062  54.502  40.691  0.00  0.00           H
HETATM 3923  H2  WAT   285      53.718  54.299  41.331  0.00  0.00           H
HETATM 3924  O   WAT   286      31.123  56.350  40.217  0.00  0.00           O
HETATM 3925  H1  WAT   286      31.765  55.600  40.294  0.00  0.00           H
HETATM 3926  H2  WAT   286      31.692  57.044  39.872  0.00  0.00           H
HETATM 3927  O   WAT   287      36.522  25.790  27.752  0.00  0.00           O
HETATM 3928  H1  WAT   287      37.105  25.865  26.981  0.00  0.00           H
HETATM 3929  H2  WAT   287      35.693  26.194  27.374  0.00  0.00           H
HETATM 3930  O   WAT   288      56.751  30.404  39.044  0.00  0.00           O
HETATM 3931  H1  WAT   288      57.370  31.060  39.466  0.00  0.00           H
HETATM 3932  H2  WAT   288      56.571  29.831  39.801  0.00  0.00           H
HETATM 3933  O   WAT   289      39.799  49.004  40.673  1.00  1.00           O
HETATM 3934  H1  WAT   289      39.746  48.607  41.583  1.00  1.00           H
HETATM 3935  H2  WAT   289      38.954  48.813  40.176  1.00  1.00           H
HETATM 3936  O   WAT   290      74.484  48.835  45.893  0.00  0.00           O
HETATM 3937  H1  WAT   290      74.611  48.413  46.786  0.00  0.00           H
HETATM 3938  H2  WAT   290      75.191  49.493  45.919  0.00  0.00           H
HETATM 3939  O   WAT   291      44.379  28.803  55.720  0.00  0.00           O
HETATM 3940  H1  WAT   291      43.561  29.233  55.435  0.00  0.00           H
HETATM 3941  H2  WAT   291      44.021  27.922  56.014  0.00  0.00           H
HETATM 3942  O   WAT   292      39.848  50.344  44.760  0.00  0.00           O
HETATM 3943  H1  WAT   292      39.681  49.535  44.201  0.00  0.00           H
HETATM 3944  H2  WAT   292      40.416  49.922  45.446  0.00  0.00           H
HETATM 3945  O   WAT   293      43.294  50.236  57.578  0.00  0.00           O
HETATM 3946  H1  WAT   293      44.092  50.400  57.025  0.00  0.00           H
HETATM 3947  H2  WAT   293      43.612  50.527  58.446  0.00  0.00           H
HETATM 3948  O   WAT   294      32.306  49.926  44.682  0.00  0.00           O
HETATM 3949  H1  WAT   294      32.654  49.529  43.854  0.00  0.00           H
HETATM 3950  H2  WAT   294      31.456  50.300  44.337  0.00  0.00           H
HETATM 3951  O   WAT   295      56.037  37.162  55.092  0.00  0.00           O
HETATM 3952  H1  WAT   295      55.763  36.393  55.620  0.00  0.00           H
HETATM 3953  H2  WAT   295      55.161  37.634  55.020  0.00  0.00           H
HETATM 3954  O   WAT   296      62.629  54.450  41.273  0.00  0.00           O
HETATM 3955  H1  WAT   296      63.390  54.969  40.974  0.00  0.00           H
HETATM 3956  H2  WAT   296      61.891  54.907  40.836  0.00  0.00           H
HETATM 3957  O   WAT   297      46.924  43.614  27.006  0.00  0.00           O
HETATM 3958  H1  WAT   297      47.504  44.013  26.339  0.00  0.00           H
HETATM 3959  H2  WAT   297      46.910  44.286  27.707  0.00  0.00           H
HETATM 3960  O   WAT   298      42.341  53.320  31.346  0.00  0.00           O
HETATM 3961  H1  WAT   298      42.666  52.451  31.061  0.00  0.00           H
HETATM 3962  H2  WAT   298      41.398  53.147  31.497  0.00  0.00           H
HETATM 3963  O   WAT   299      51.910  44.326  31.362  0.00  0.00           O
HETATM 3964  H1  WAT   299      52.682  44.598  30.849  0.00  0.00           H
HETATM 3965  H2  WAT   299      51.331  45.126  31.265  0.00  0.00           H
HETATM 3966  O   WAT   300      39.752  44.156  36.628  1.00  1.00           O
HETATM 3967  H1  WAT   300      40.110  43.310  36.999  1.00  1.00           H
HETATM 3968  H2  WAT   300      38.894  44.251  37.073  1.00  1.00           H
HETATM 3969  O   WAT   301      27.114  57.513  42.635  0.00  0.00           O
HETATM 3970  H1  WAT   301      27.675  58.304  42.609  0.00  0.00           H
HETATM 3971  H2  WAT   301      26.619  57.645  43.458  0.00  0.00           H
HETATM 3972  O   WAT   302      53.811  55.622  48.324  0.00  0.00           O
HETATM 3973  H1  WAT   302      53.601  55.477  49.254  0.00  0.00           H
HETATM 3974  H2  WAT   302      52.960  55.469  47.883  0.00  0.00           H
HETATM 3975  O   WAT   303      39.395  50.189  50.773  0.00  0.00           O
HETATM 3976  H1  WAT   303      40.360  50.034  50.755  0.00  0.00           H
HETATM 3977  H2  WAT   303      39.049  49.294  50.656  0.00  0.00           H
HETATM 3978  O   WAT   304      34.908  55.077  43.586  0.00  0.00           O
HETATM 3979  H1  WAT   304      35.072  54.964  42.608  0.00  0.00           H
HETATM 3980  H2  WAT   304      34.084  54.565  43.661  0.00  0.00           H
HETATM 3981  O   WAT   305      43.324  20.528  40.818  0.00  0.00           O
HETATM 3982  H1  WAT   305      43.999  21.092  41.262  0.00  0.00           H
HETATM 3983  H2  WAT   305      43.494  20.736  39.891  0.00  0.00           H
HETATM 3984  O   WAT   306      55.974  31.642  54.358  0.00  0.00           O
HETATM 3985  H1  WAT   306      55.594  30.885  54.839  0.00  0.00           H
HETATM 3986  H2  WAT   306      55.533  32.380  54.872  0.00  0.00           H
HETATM 3987  O   WAT   307      27.127  40.820  36.867  0.00  0.00           O
HETATM 3988  H1  WAT   307      27.553  40.148  37.443  0.00  0.00           H
HETATM 3989  H2  WAT   307      26.618  41.325  37.511  0.00  0.00           H
HETATM 3990  O   WAT   308      41.381  35.068  56.378  0.00  0.00           O
HETATM 3991  H1  WAT   308      42.156  34.521  56.652  0.00  0.00           H
HETATM 3992  H2  WAT   308      41.535  35.111  55.410  0.00  0.00           H
HETATM 3993  O   WAT   309      57.092  57.771  50.668  0.00  0.00           O
HETATM 3994  H1  WAT   309      57.862  57.582  51.267  0.00  0.00           H
HETATM 3995  H2  WAT   309      57.565  57.895  49.830  0.00  0.00           H
HETATM 3996  O   WAT   310      32.342  24.874  30.391  0.00  0.00           O
HETATM 3997  H1  WAT   310      33.211  24.692  30.825  0.00  0.00           H
HETATM 3998  H2  WAT   310      31.990  25.561  30.979  0.00  0.00           H
HETATM 3999  O   WAT   311      43.227  48.397  55.832  0.00  0.00           O
HETATM 4000  H1  WAT   311      44.062  48.806  55.533  0.00  0.00           H
HETATM 4001  H2  WAT   311      43.075  48.915  56.656  0.00  0.00           H
HETATM 4002  O   WAT   312      58.461  35.974  42.801  0.00  0.00           O
HETATM 4003  H1  WAT   312      57.556  36.070  43.171  0.00  0.00           H
HETATM 4004  H2  WAT   312      58.421  35.028  42.507  0.00  0.00           H
HETATM 4005  O   WAT   313      59.552  32.661  29.072  0.00  0.00           O
HETATM 4006  H1  WAT   313      59.319  32.285  29.971  0.00  0.00           H
HETATM 4007  H2  WAT   313      60.247  33.282  29.352  0.00  0.00           H
HETATM 4008  O   WAT   314      52.309  40.057  42.992  0.00  0.00           O
HETATM 4009  H1  WAT   314      53.012  40.495  43.506  0.00  0.00           H
HETATM 4010  H2  WAT   314      52.660  40.118  42.086  0.00  0.00           H
HETATM 4011  O   WAT   315      32.458  18.182  37.402  0.00  0.00           O
HETATM 4012  H1  WAT   315      33.263  18.683  37.161  0.00  0.00           H
HETATM 4013  H2  WAT   315      31.759  18.776  37.115  0.00  0.00           H
HETATM 4014  O   WAT   316      26.859  29.691  36.385  0.00  0.00           O
HETATM 4015  H1  WAT   316      27.808  29.881  36.522  0.00  0.00           H
HETATM 4016  H2  WAT   316      26.858  29.286  35.513  0.00  0.00           H
HETATM 4017  O   WAT   317      28.806  33.384  32.665  0.00  0.00           O
HETATM 4018  H1  WAT   317      29.548  33.695  33.230  0.00  0.00           H
HETATM 4019  H2  WAT   317      29.051  33.787  31.809  0.00  0.00           H
HETATM 4020  O   WAT   318      52.582  29.884  50.863  0.00  0.00           O
HETATM 4021  H1  WAT   318      52.642  29.514  49.967  0.00  0.00           H
HETATM 4022  H2  WAT   318      52.817  30.817  50.709  0.00  0.00           H
HETATM 4023  O   WAT   319      57.368  27.933  45.504  0.00  0.00           O
HETATM 4024  H1  WAT   319      56.637  27.442  45.905  0.00  0.00           H
HETATM 4025  H2  WAT   319      56.898  28.722  45.158  0.00  0.00           H
HETATM 4026  O   WAT   320      27.596  28.907  50.225  0.00  0.00           O
HETATM 4027  H1  WAT   320      28.377  28.679  50.743  0.00  0.00           H
HETATM 4028  H2  WAT   320      27.902  29.700  49.739  0.00  0.00           H
HETATM 4029  O   WAT   321      48.894  23.801  46.008  0.00  0.00           O
HETATM 4030  H1  WAT   321      49.359  24.050  45.189  0.00  0.00           H
HETATM 4031  H2  WAT   321      47.960  23.911  45.759  0.00  0.00           H
HETATM 4032  O   WAT   322      47.937  45.613  31.567  0.00  0.00           O
HETATM 4033  H1  WAT   322      48.091  44.896  32.217  0.00  0.00           H
HETATM 4034  H2  WAT   322      48.880  45.895  31.419  0.00  0.00           H
HETATM 4035  O   WAT   323      43.595  34.098  57.331  0.00  0.00           O
HETATM 4036  H1  WAT   323      44.225  34.479  56.681  0.00  0.00           H
HETATM 4037  H2  WAT   323      43.918  34.491  58.156  0.00  0.00           H
HETATM 4038  O   WAT   324      51.121  57.893  48.147  0.00  0.00           O
HETATM 4039  H1  WAT   324      51.406  57.066  47.696  0.00  0.00           H
HETATM 4040  H2  WAT   324      51.073  58.496  47.371  0.00  0.00           H
HETATM 4041  O   WAT   325      48.693  36.752  56.215  0.00  0.00           O
HETATM 4042  H1  WAT   325      48.537  36.126  55.479  0.00  0.00           H
HETATM 4043  H2  WAT   325      48.581  37.607  55.769  0.00  0.00           H
HETATM 4044  O   WAT   326      64.001  45.515  56.765  0.00  0.00           O
HETATM 4045  H1  WAT   326      64.765  45.564  56.153  0.00  0.00           H
HETATM 4046  H2  WAT   326      64.335  46.071  57.503  0.00  0.00           H
HETATM 4047  O   WAT   327      37.977  48.164  46.847  0.00  0.00           O
HETATM 4048  H1  WAT   327      38.307  47.778  46.008  0.00  0.00           H
HETATM 4049  H2  WAT   327      37.709  49.060  46.546  0.00  0.00           H
HETATM 4050  O   WAT   328      41.873  47.060  27.562  0.00  0.00           O
HETATM 4051  H1  WAT   328      41.060  46.701  27.174  0.00  0.00           H
HETATM 4052  H2  WAT   328      42.064  47.789  26.913  0.00  0.00           H
HETATM 4053  O   WAT   329      29.602  37.514  45.371  0.00  0.00           O
HETATM 4054  H1  WAT   329      30.117  37.905  46.102  0.00  0.00           H
HETATM 4055  H2  WAT   329      29.832  38.115  44.632  0.00  0.00           H
HETATM 4056  O   WAT   330      25.938  40.314  40.499  0.00  0.00           O
HETATM 4057  H1  WAT   330      25.951  39.643  39.791  0.00  0.00           H
HETATM 4058  H2  WAT   330      25.369  39.825  41.156  0.00  0.00           H
HETATM 4059  O   WAT   331      31.070  37.356  52.170  0.00  0.00           O
HETATM 4060  H1  WAT   331      31.448  36.924  52.961  0.00  0.00           H
HETATM 4061  H2  WAT   331      30.378  36.688  51.926  0.00  0.00           H
HETATM 4062  O   WAT   332      40.695  39.783  26.195  0.00  0.00           O
HETATM 4063  H1  WAT   332      41.432  40.292  25.795  0.00  0.00           H
HETATM 4064  H2  WAT   332      40.811  40.038  27.140  0.00  0.00           H
HETATM 4065  O   WAT   333      55.199  52.572  55.211  0.00  0.00           O
HETATM 4066  H1  WAT   333      55.625  52.938  55.993  0.00  0.00           H
HETATM 4067  H2  WAT   333      54.646  53.315  54.909  0.00  0.00           H
HETATM 4068  O   WAT   334      35.442  19.196  44.877  0.00  0.00           O
HETATM 4069  H1  WAT   334      34.988  19.551  45.650  0.00  0.00           H
HETATM 4070  H2  WAT   334      35.731  20.016  44.426  0.00  0.00           H
HETATM 4071  O   WAT   335      48.018  26.039  30.541  0.00  0.00           O
HETATM 4072  H1  WAT   335      48.769  25.855  31.126  0.00  0.00           H
HETATM 4073  H2  WAT   335      47.425  26.529  31.163  0.00  0.00           H
HETATM 4074  O   WAT   336      42.734  43.999  56.071  0.00  0.00           O
HETATM 4075  H1  WAT   336      42.176  43.428  55.503  0.00  0.00           H
HETATM 4076  H2  WAT   336      42.808  43.466  56.873  0.00  0.00           H
HETATM 4077  O   WAT   337      49.434  54.790  54.013  0.00  0.00           O
HETATM 4078  H1  WAT   337      50.137  55.172  54.579  0.00  0.00           H
HETATM 4079  H2  WAT   337      48.637  55.015  54.555  0.00  0.00           H
HETATM 4080  O   WAT   338      37.360  50.549  46.353  0.00  0.00           O
HETATM 4081  H1  WAT   338      38.154  50.736  45.818  0.00  0.00           H
HETATM 4082  H2  WAT   338      37.343  51.379  46.910  0.00  0.00           H
HETATM 4083  O   WAT   339      44.761  33.686  24.018  0.00  0.00           O
HETATM 4084  H1  WAT   339      44.591  33.318  24.905  0.00  0.00           H
HETATM 4085  H2  WAT   339      44.963  34.611  24.220  0.00  0.00           H
HETATM 4086  O   WAT   340      56.134  36.425  50.893  0.00  0.00           O
HETATM 4087  H1  WAT   340      56.130  35.503  51.212  0.00  0.00           H
HETATM 4088  H2  WAT   340      55.699  36.293  50.012  0.00  0.00           H
HETATM 4089  O   WAT   341      47.891  23.458  38.651  0.00  0.00           O
HETATM 4090  H1  WAT   341      47.672  23.112  39.534  0.00  0.00           H
HETATM 4091  H2  WAT   341      48.569  24.138  38.904  0.00  0.00           H
HETATM 4092  O   WAT   342      36.618  31.261  56.113  0.00  0.00           O
HETATM 4093  H1  WAT   342      37.514  31.454  55.707  0.00  0.00           H
HETATM 4094  H2  WAT   342      36.187  30.900  55.309  0.00  0.00           H
HETATM 4095  O   WAT   343      40.448  19.051  54.096  0.00  0.00           O
HETATM 4096  H1  WAT   343      41.345  19.223  54.433  0.00  0.00           H
HETATM 4097  H2  WAT   343      40.361  19.822  53.479  0.00  0.00           H
HETATM 4098  O   WAT   344      69.716  48.413  50.066  0.00  0.00           O
HETATM 4099  H1  WAT   344      69.625  47.586  49.547  0.00  0.00           H
HETATM 4100  H2  WAT   344      70.549  48.763  49.724  0.00  0.00           H
HETATM 4101  O   WAT   345      51.223  33.781  20.726  0.00  0.00           O
HETATM 4102  H1  WAT   345      51.987  34.382  20.755  0.00  0.00           H
HETATM 4103  H2  WAT   345      50.894  33.882  21.647  0.00  0.00           H
HETATM 4104  O   WAT   346      61.223  49.125  56.187  0.00  0.00           O
HETATM 4105  H1  WAT   346      61.831  49.648  56.751  0.00  0.00           H
HETATM 4106  H2  WAT   346      60.420  49.117  56.716  0.00  0.00           H
HETATM 4107  O   WAT   347      46.708  57.407  59.467  0.00  0.00           O
HETATM 4108  H1  WAT   347      46.675  56.604  59.998  0.00  0.00           H
HETATM 4109  H2  WAT   347      46.470  57.063  58.575  0.00  0.00           H
HETATM 4110  O   WAT   348      67.892  47.569  39.612  0.00  0.00           O
HETATM 4111  H1  WAT   348      68.257  46.722  39.889  0.00  0.00           H
HETATM 4112  H2  WAT   348      67.515  47.910  40.448  0.00  0.00           H
HETATM 4113  O   WAT   349      51.721  37.095  50.487  0.00  0.00           O
HETATM 4114  H1  WAT   349      52.375  37.306  51.178  0.00  0.00           H
HETATM 4115  H2  WAT   349      51.376  37.977  50.268  0.00  0.00           H
HETATM 4116  O   WAT   350      27.498  37.309  53.250  0.00  0.00           O
HETATM 4117  H1  WAT   350      27.920  36.721  52.571  0.00  0.00           H
HETATM 4118  H2  WAT   350      28.101  38.066  53.233  0.00  0.00           H
HETATM 4119  O   WAT   351      33.624  43.698  28.980  0.00  0.00           O
HETATM 4120  H1  WAT   351      33.633  42.721  28.792  0.00  0.00           H
HETATM 4121  H2  WAT   351      34.476  43.773  29.447  0.00  0.00           H
HETATM 4122  O   WAT   352      55.850  31.646  51.722  0.00  0.00           O
HETATM 4123  H1  WAT   352      55.859  31.742  52.701  0.00  0.00           H
HETATM 4124  H2  WAT   352      54.944  31.945  51.516  0.00  0.00           H
HETATM 4125  O   WAT   353      35.920  36.732  37.365  0.00  0.00           O
HETATM 4126  H1  WAT   353      36.801  36.925  37.715  0.00  0.00           H
HETATM 4127  H2  WAT   353      35.414  36.587  38.202  0.00  0.00           H
HETATM 4128  O   WAT   354      27.701  38.470  29.703  0.00  0.00           O
HETATM 4129  H1  WAT   354      28.586  38.073  29.538  0.00  0.00           H
HETATM 4130  H2  WAT   354      27.324  38.437  28.808  0.00  0.00           H
HETATM 4131  O   WAT   355      67.284  52.282  39.489  0.00  0.00           O
HETATM 4132  H1  WAT   355      67.839  51.521  39.303  0.00  0.00           H
HETATM 4133  H2  WAT   355      66.990  52.127  40.401  0.00  0.00           H
HETATM 4134  O   WAT   356      59.531  59.726  48.278  0.00  0.00           O
HETATM 4135  H1  WAT   356      59.302  58.798  48.098  0.00  0.00           H
HETATM 4136  H2  WAT   356      59.771  59.694  49.220  0.00  0.00           H
HETATM 4137  O   WAT   357      46.466  45.403  29.143  0.00  0.00           O
HETATM 4138  H1  WAT   357      46.919  45.422  30.016  0.00  0.00           H
HETATM 4139  H2  WAT   357      46.654  46.317  28.835  0.00  0.00           H
HETATM 4140  O   WAT   358      51.230  26.526  48.005  0.00  0.00           O
HETATM 4141  H1  WAT   358      51.643  27.401  48.028  0.00  0.00           H
HETATM 4142  H2  WAT   358      50.379  26.709  47.568  0.00  0.00           H
HETATM 4143  O   WAT   359      31.671  22.767  48.828  0.00  0.00           O
HETATM 4144  H1  WAT   359      32.635  22.869  48.720  0.00  0.00           H
HETATM 4145  H2  WAT   359      31.332  23.145  48.011  0.00  0.00           H
HETATM 4146  O   WAT   360      66.231  36.057  42.670  0.00  0.00           O
HETATM 4147  H1  WAT   360      67.095  36.116  42.206  0.00  0.00           H
HETATM 4148  H2  WAT   360      65.748  36.786  42.222  0.00  0.00           H
HETATM 4149  O   WAT   361      57.900  40.739  28.262  0.00  0.00           O
HETATM 4150  H1  WAT   361      58.063  39.878  27.847  0.00  0.00           H
HETATM 4151  H2  WAT   361      57.120  40.528  28.826  0.00  0.00           H
HETATM 4152  O   WAT   362      65.486  34.396  44.581  0.00  0.00           O
HETATM 4153  H1  WAT   362      65.987  34.847  45.281  0.00  0.00           H
HETATM 4154  H2  WAT   362      65.766  34.944  43.799  0.00  0.00           H
HETATM 4155  O   WAT   363      37.677  25.957  55.590  0.00  0.00           O
HETATM 4156  H1  WAT   363      38.588  25.640  55.722  0.00  0.00           H
HETATM 4157  H2  WAT   363      37.733  26.874  55.884  0.00  0.00           H
HETATM 4158  O   WAT   364      63.575  35.507  48.239  0.00  0.00           O
HETATM 4159  H1  WAT   364      64.472  35.768  47.941  0.00  0.00           H
HETATM 4160  H2  WAT   364      63.178  36.403  48.373  0.00  0.00           H
HETATM 4161  O   WAT   365      45.360  36.837  27.059  0.00  0.00           O
HETATM 4162  H1  WAT   365      46.215  36.905  27.554  0.00  0.00           H
HETATM 4163  H2  WAT   365      44.835  37.495  27.571  0.00  0.00           H
HETATM 4164  O   WAT   366      40.960  41.477  35.025  1.00  1.00           O
HETATM 4165  H1  WAT   366      40.367  41.412  35.788  1.00  1.00           H
HETATM 4166  H2  WAT   366      41.613  42.195  35.284  1.00  1.00           H
HETATM 4167  O   WAT   367      56.029  36.489  43.897  0.00  0.00           O
HETATM 4168  H1  WAT   367      55.837  35.777  44.528  0.00  0.00           H
HETATM 4169  H2  WAT   367      55.400  36.306  43.179  0.00  0.00           H
HETATM 4170  O   WAT   368      53.318  55.973  27.936  0.00  0.00           O
HETATM 4171  H1  WAT   368      54.018  56.616  28.105  0.00  0.00           H
HETATM 4172  H2  WAT   368      52.772  56.432  27.276  0.00  0.00           H
HETATM 4173  O   WAT   369      51.193  26.253  34.357  0.00  0.00           O
HETATM 4174  H1  WAT   369      51.881  25.774  33.873  0.00  0.00           H
HETATM 4175  H2  WAT   369      50.943  26.936  33.694  0.00  0.00           H
HETATM 4176  O   WAT   370      38.571  34.459  24.064  0.00  0.00           O
HETATM 4177  H1  WAT   370      38.780  33.497  23.965  0.00  0.00           H
HETATM 4178  H2  WAT   370      39.293  34.846  23.548  0.00  0.00           H
HETATM 4179  O   WAT   371      47.641  37.338  28.478  0.00  0.00           O
HETATM 4180  H1  WAT   371      48.503  36.891  28.569  0.00  0.00           H
HETATM 4181  H2  WAT   371      47.553  37.755  29.360  0.00  0.00           H
HETATM 4182  O   WAT   372      35.142  41.285  47.745  0.00  0.00           O
HETATM 4183  H1  WAT   372      35.645  40.696  47.143  0.00  0.00           H
HETATM 4184  H2  WAT   372      35.414  42.160  47.405  0.00  0.00           H
HETATM 4185  O   WAT   373      55.594  31.484  36.281  0.00  0.00           O
HETATM 4186  H1  WAT   373      55.810  31.135  37.164  0.00  0.00           H
HETATM 4187  H2  WAT   373      54.933  32.170  36.508  0.00  0.00           H
HETATM 4188  O   WAT   374      65.711  43.540  39.127  0.00  0.00           O
HETATM 4189  H1  WAT   374      66.186  44.266  38.671  0.00  0.00           H
HETATM 4190  H2  WAT   374      64.894  43.499  38.601  0.00  0.00           H
HETATM 4191  O   WAT   375      37.596  55.593  40.508  0.00  0.00           O
HETATM 4192  H1  WAT   375      37.409  56.271  39.842  0.00  0.00           H
HETATM 4193  H2  WAT   375      36.677  55.302  40.734  0.00  0.00           H
HETATM 4194  O   WAT   376      53.909  37.415  52.192  0.00  0.00           O
HETATM 4195  H1  WAT   376      54.799  37.135  51.953  0.00  0.00           H
HETATM 4196  H2  WAT   376      54.010  37.731  53.104  0.00  0.00           H
HETATM 4197  O   WAT   377      40.212  42.621  32.726  1.00  1.00           O
HETATM 4198  H1  WAT   377      39.663  42.000  32.217  1.00  1.00           H
HETATM 4199  H2  WAT   377      40.452  42.124  33.550  1.00  1.00           H
HETATM 4200  O   WAT   378      71.187  41.427  51.925  0.00  0.00           O
HETATM 4201  H1  WAT   378      71.079  42.078  51.207  0.00  0.00           H
HETATM 4202  H2  WAT   378      70.349  41.508  52.399  0.00  0.00           H
HETATM 4203  O   WAT   379      25.623  34.121  51.262  0.00  0.00           O
HETATM 4204  H1  WAT   379      26.307  34.751  50.903  0.00  0.00           H
HETATM 4205  H2  WAT   379      25.291  33.778  50.398  0.00  0.00           H
HETATM 4206  O   WAT   380      61.919  33.672  48.157  0.00  0.00           O
HETATM 4207  H1  WAT   380      62.696  34.294  48.300  0.00  0.00           H
HETATM 4208  H2  WAT   380      61.449  34.211  47.486  0.00  0.00           H
HETATM 4209  O   WAT   381      56.696  33.906  57.588  0.00  0.00           O
HETATM 4210  H1  WAT   381      57.203  33.204  57.156  0.00  0.00           H
HETATM 4211  H2  WAT   381      55.842  33.836  57.094  0.00  0.00           H
HETATM 4212  O   WAT   382      42.936  55.245  54.911  0.00  0.00           O
HETATM 4213  H1  WAT   382      43.539  54.502  55.157  0.00  0.00           H
HETATM 4214  H2  WAT   382      43.559  55.989  54.968  0.00  0.00           H
HETATM 4215  O   WAT   383      59.817  37.452  29.276  0.00  0.00           O
HETATM 4216  H1  WAT   383      60.173  36.967  30.047  0.00  0.00           H
HETATM 4217  H2  WAT   383      59.099  37.956  29.678  0.00  0.00           H
HETATM 4218  O   WAT   384      54.997  44.028  30.129  0.00  0.00           O
HETATM 4219  H1  WAT   384      55.812  44.007  29.594  0.00  0.00           H
HETATM 4220  H2  WAT   384      54.901  44.977  30.311  0.00  0.00           H
HETATM 4221  O   WAT   385      49.466  57.597  38.044  0.00  0.00           O
HETATM 4222  H1  WAT   385      49.901  57.029  37.406  0.00  0.00           H
HETATM 4223  H2  WAT   385      48.826  57.005  38.469  0.00  0.00           H
HETATM 4224  O   WAT   386      64.491  57.924  43.930  0.00  0.00           O
HETATM 4225  H1  WAT   386      64.196  57.588  44.794  0.00  0.00           H
HETATM 4226  H2  WAT   386      63.667  58.032  43.450  0.00  0.00           H
HETATM 4227  O   WAT   387      33.208  31.873  53.635  0.00  0.00           O
HETATM 4228  H1  WAT   387      34.065  31.412  53.543  0.00  0.00           H
HETATM 4229  H2  WAT   387      33.500  32.796  53.726  0.00  0.00           H
HETATM 4230  O   WAT   388      62.869  54.218  53.119  0.00  0.00           O
HETATM 4231  H1  WAT   388      63.410  54.220  52.305  0.00  0.00           H
HETATM 4232  H2  WAT   388      62.040  54.626  52.751  0.00  0.00           H
HETATM 4233  O   WAT   389      36.562  34.032  36.959  0.00  0.00           O
HETATM 4234  H1  WAT   389      37.364  33.874  37.478  0.00  0.00           H
HETATM 4235  H2  WAT   389      36.438  34.986  37.037  0.00  0.00           H
HETATM 4236  O   WAT   390      40.542  24.740  55.730  0.00  0.00           O
HETATM 4237  H1  WAT   390      40.751  24.085  55.023  0.00  0.00           H
HETATM 4238  H2  WAT   390      41.394  24.785  56.194  0.00  0.00           H
HETATM 4239  O   WAT   391      50.931  59.470  45.916  0.00  0.00           O
HETATM 4240  H1  WAT   391      51.194  58.871  45.181  0.00  0.00           H
HETATM 4241  H2  WAT   391      51.483  60.245  45.724  0.00  0.00           H
HETATM 4242  O   WAT   392      39.924  21.374  30.941  0.00  0.00           O
HETATM 4243  H1  WAT   392      40.773  20.919  30.860  0.00  0.00           H
HETATM 4244  H2  WAT   392      40.143  22.030  31.651  0.00  0.00           H
HETATM 4245  O   WAT   393      66.300  45.611  55.034  0.00  0.00           O
HETATM 4246  H1  WAT   393      66.923  46.350  55.168  0.00  0.00           H
HETATM 4247  H2  WAT   393      66.212  45.616  54.061  0.00  0.00           H
HETATM 4248  O   WAT   394      43.977  26.576  31.657  0.00  0.00           O
HETATM 4249  H1  WAT   394      44.168  27.135  32.418  0.00  0.00           H
HETATM 4250  H2  WAT   394      43.193  26.073  31.973  0.00  0.00           H
HETATM 4251  O   WAT   395      46.842  26.754  41.792  0.00  0.00           O
HETATM 4252  H1  WAT   395      47.172  27.155  40.965  0.00  0.00           H
HETATM 4253  H2  WAT   395      46.943  27.485  42.423  0.00  0.00           H
HETATM 4254  O   WAT   396      62.610  34.270  31.638  0.00  0.00           O
HETATM 4255  H1  WAT   396      63.248  34.424  30.940  0.00  0.00           H
HETATM 4256  H2  WAT   396      61.971  34.985  31.529  0.00  0.00           H
HETATM 4257  O   WAT   397      30.716  44.229  51.666  0.00  0.00           O
HETATM 4258  H1  WAT   397      31.265  43.534  51.264  0.00  0.00           H
HETATM 4259  H2  WAT   397      31.267  45.018  51.558  0.00  0.00           H
HETATM 4260  O   WAT   398      48.908  58.465  49.633  0.00  0.00           O
HETATM 4261  H1  WAT   398      49.706  58.264  49.100  0.00  0.00           H
HETATM 4262  H2  WAT   398      48.764  59.396  49.428  0.00  0.00           H
HETATM 4263  O   WAT   399      40.302  53.422  45.127  0.00  0.00           O
HETATM 4264  H1  WAT   399      40.109  52.466  45.162  0.00  0.00           H
HETATM 4265  H2  WAT   399      39.636  53.777  45.736  0.00  0.00           H
HETATM 4266  O   WAT   400      25.493  37.139  34.594  0.00  0.00           O
HETATM 4267  H1  WAT   400      25.725  36.256  34.237  0.00  0.00           H
HETATM 4268  H2  WAT   400      25.112  37.569  33.818  0.00  0.00           H
HETATM 4269  O   WAT   401      50.906  38.517  40.259  0.00  0.00           O
HETATM 4270  H1  WAT   401      51.581  39.209  40.241  0.00  0.00           H
HETATM 4271  H2  WAT   401      50.402  38.716  41.050  0.00  0.00           H
HETATM 4272  O   WAT   402      60.101  29.341  45.600  0.00  0.00           O
HETATM 4273  H1  WAT   402      59.541  28.618  45.244  0.00  0.00           H
HETATM 4274  H2  WAT   402      59.865  29.233  46.568  0.00  0.00           H
HETATM 4275  O   WAT   403      75.464  44.636  47.664  0.00  0.00           O
HETATM 4276  H1  WAT   403      76.303  44.182  47.538  0.00  0.00           H
HETATM 4277  H2  WAT   403      75.732  45.532  47.911  0.00  0.00           H
HETATM 4278  O   WAT   404      62.394  37.801  48.752  0.00  0.00           O
HETATM 4279  H1  WAT   404      62.322  38.266  49.597  0.00  0.00           H
HETATM 4280  H2  WAT   404      61.505  37.451  48.619  0.00  0.00           H
HETATM 4281  O   WAT   405      64.190  51.252  39.063  0.00  0.00           O
HETATM 4282  H1  WAT   405      64.166  50.580  39.766  0.00  0.00           H
HETATM 4283  H2  WAT   405      65.091  51.602  39.150  0.00  0.00           H
HETATM 4284  O   WAT   406      44.536  53.741  34.580  0.00  0.00           O
HETATM 4285  H1  WAT   406      44.147  52.852  34.664  0.00  0.00           H
HETATM 4286  H2  WAT   406      44.604  53.821  33.608  0.00  0.00           H
HETATM 4287  O   WAT   407      44.592  47.432  52.552  0.00  0.00           O
HETATM 4288  H1  WAT   407      44.443  46.809  53.299  0.00  0.00           H
HETATM 4289  H2  WAT   407      45.371  47.917  52.868  0.00  0.00           H
HETATM 4290  O   WAT   408      48.835  22.121  42.760  0.00  0.00           O
HETATM 4291  H1  WAT   408      49.418  22.731  42.240  0.00  0.00           H
HETATM 4292  H2  WAT   408      49.105  22.401  43.662  0.00  0.00           H
HETATM 4293  O   WAT   409      76.228  41.402  46.832  0.00  0.00           O
HETATM 4294  H1  WAT   409      76.784  41.528  47.637  0.00  0.00           H
HETATM 4295  H2  WAT   409      76.760  40.765  46.338  0.00  0.00           H
HETATM 4296  O   WAT   410      51.239  30.939  53.970  0.00  0.00           O
HETATM 4297  H1  WAT   410      51.812  30.489  53.333  0.00  0.00           H
HETATM 4298  H2  WAT   410      51.696  30.786  54.810  0.00  0.00           H
HETATM 4299  O   WAT   411      66.157  36.244  47.590  0.00  0.00           O
HETATM 4300  H1  WAT   411      66.924  35.779  47.944  0.00  0.00           H
HETATM 4301  H2  WAT   411      66.231  37.120  47.988  0.00  0.00           H
HETATM 4302  O   WAT   412      64.324  36.509  33.740  0.00  0.00           O
HETATM 4303  H1  WAT   412      64.821  36.136  33.004  0.00  0.00           H
HETATM 4304  H2  WAT   412      64.939  37.162  34.108  0.00  0.00           H
HETATM 4305  O   WAT   413      65.644  39.053  34.930  0.00  0.00           O
HETATM 4306  H1  WAT   413      66.464  39.510  34.654  0.00  0.00           H
HETATM 4307  H2  WAT   413      65.527  39.454  35.825  0.00  0.00           H
HETATM 4308  O   WAT   414      55.071  44.314  37.499  0.00  0.00           O
HETATM 4309  H1  WAT   414      55.625  44.499  38.265  0.00  0.00           H
HETATM 4310  H2  WAT   414      54.402  45.003  37.526  0.00  0.00           H
HETATM 4311  O   WAT   415      23.210  42.300  44.308  0.00  0.00           O
HETATM 4312  H1  WAT   415      23.322  41.569  44.947  0.00  0.00           H
HETATM 4313  H2  WAT   415      24.023  42.209  43.783  0.00  0.00           H
HETATM 4314  O   WAT   416      41.905  58.019  37.962  0.00  0.00           O
HETATM 4315  H1  WAT   416      41.951  57.043  38.031  0.00  0.00           H
HETATM 4316  H2  WAT   416      42.663  58.154  37.335  0.00  0.00           H
HETATM 4317  O   WAT   417      39.053  20.172  38.860  0.00  0.00           O
HETATM 4318  H1  WAT   417      39.764  20.715  38.489  0.00  0.00           H
HETATM 4319  H2  WAT   417      38.269  20.722  38.647  0.00  0.00           H
HETATM 4320  O   WAT   418      52.280  23.974  37.442  0.00  0.00           O
HETATM 4321  H1  WAT   418      52.696  24.080  38.309  0.00  0.00           H
HETATM 4322  H2  WAT   418      51.688  23.221  37.590  0.00  0.00           H
HETATM 4323  O   WAT   419      70.111  36.769  44.724  0.00  0.00           O
HETATM 4324  H1  WAT   419      70.330  35.902  45.077  0.00  0.00           H
HETATM 4325  H2  WAT   419      70.510  37.370  45.379  0.00  0.00           H
HETATM 4326  O   WAT   420      42.204  37.681  57.428  0.00  0.00           O
HETATM 4327  H1  WAT   420      41.881  36.792  57.176  0.00  0.00           H
HETATM 4328  H2  WAT   420      42.420  38.057  56.561  0.00  0.00           H
HETATM 4329  O   WAT   421      31.037  29.504  30.396  0.00  0.00           O
HETATM 4330  H1  WAT   421      30.763  29.541  29.469  0.00  0.00           H
HETATM 4331  H2  WAT   421      30.257  29.902  30.842  0.00  0.00           H
HETATM 4332  O   WAT   422      65.722  47.014  32.969  0.00  0.00           O
HETATM 4333  H1  WAT   422      66.162  46.281  32.513  0.00  0.00           H
HETATM 4334  H2  WAT   422      64.862  47.040  32.499  0.00  0.00           H
HETATM 4335  O   WAT   423      49.426  40.272  20.564  0.00  0.00           O
HETATM 4336  H1  WAT   423      50.086  40.057  19.868  0.00  0.00           H
HETATM 4337  H2  WAT   423      48.604  40.254  20.054  0.00  0.00           H
HETATM 4338  O   WAT   424      40.403  19.638  50.218  0.00  0.00           O
HETATM 4339  H1  WAT   424      39.745  19.058  50.636  0.00  0.00           H
HETATM 4340  H2  WAT   424      40.631  20.218  50.993  0.00  0.00           H
HETATM 4341  O   WAT   425      55.338  45.866  22.523  0.00  0.00           O
HETATM 4342  H1  WAT   425      55.969  46.497  22.069  0.00  0.00           H
HETATM 4343  H2  WAT   425      54.932  46.471  23.164  0.00  0.00           H
HETATM 4344  O   WAT   426      28.388  49.526  46.025  0.00  0.00           O
HETATM 4345  H1  WAT   426      28.968  49.924  45.336  0.00  0.00           H
HETATM 4346  H2  WAT   426      27.700  49.126  45.477  0.00  0.00           H
HETATM 4347  O   WAT   427      27.219  45.644  38.980  0.00  0.00           O
HETATM 4348  H1  WAT   427      27.320  44.682  39.015  0.00  0.00           H
HETATM 4349  H2  WAT   427      26.592  45.787  39.728  0.00  0.00           H
HETATM 4350  O   WAT   428      25.363  32.464  42.733  0.00  0.00           O
HETATM 4351  H1  WAT   428      26.006  31.830  43.135  0.00  0.00           H
HETATM 4352  H2  WAT   428      26.002  33.104  42.345  0.00  0.00           H
HETATM 4353  O   WAT   429      51.622  58.432  52.782  0.00  0.00           O
HETATM 4354  H1  WAT   429      52.148  58.396  51.952  0.00  0.00           H
HETATM 4355  H2  WAT   429      51.840  59.321  53.101  0.00  0.00           H
HETATM 4356  O   WAT   430      36.016  38.387  58.469  0.00  0.00           O
HETATM 4357  H1  WAT   430      35.667  37.630  58.954  0.00  0.00           H
HETATM 4358  H2  WAT   430      35.350  39.076  58.659  0.00  0.00           H
HETATM 4359  O   WAT   431      35.362  21.716  30.958  0.00  0.00           O
HETATM 4360  H1  WAT   431      36.192  21.756  30.433  0.00  0.00           H
HETATM 4361  H2  WAT   431      35.309  22.629  31.291  0.00  0.00           H
HETATM 4362  O   WAT   432      63.411  39.983  33.823  0.00  0.00           O
HETATM 4363  H1  WAT   432      64.267  39.685  34.211  0.00  0.00           H
HETATM 4364  H2  WAT   432      63.038  39.134  33.542  0.00  0.00           H
HETATM 4365  O   WAT   433      54.214  28.316  42.354  0.00  0.00           O
HETATM 4366  H1  WAT   433      54.219  27.824  43.188  0.00  0.00           H
HETATM 4367  H2  WAT   433      53.335  28.726  42.354  0.00  0.00           H
HETATM 4368  O   WAT   434      62.813  41.742  31.393  0.00  0.00           O
HETATM 4369  H1  WAT   434      63.138  41.146  32.097  0.00  0.00           H
HETATM 4370  H2  WAT   434      62.540  42.514  31.924  0.00  0.00           H
HETATM 4371  O   WAT   435      35.828  43.376  30.907  1.00  1.00           O
HETATM 4372  H1  WAT   435      36.731  43.219  30.608  1.00  1.00           H
HETATM 4373  H2  WAT   435      35.968  43.985  31.675  1.00  1.00           H
HETATM 4374  O   WAT   436      26.962  36.852  45.667  0.00  0.00           O
HETATM 4375  H1  WAT   436      27.884  37.162  45.558  0.00  0.00           H
HETATM 4376  H2  WAT   436      26.467  37.556  45.207  0.00  0.00           H
HETATM 4377  O   WAT   437      37.932  20.691  49.649  0.00  0.00           O
HETATM 4378  H1  WAT   437      38.891  20.587  49.741  0.00  0.00           H
HETATM 4379  H2  WAT   437      37.808  21.636  49.833  0.00  0.00           H
HETATM 4380  O   WAT   438      47.285  26.165  28.021  0.00  0.00           O
HETATM 4381  H1  WAT   438      47.642  26.104  28.949  0.00  0.00           H
HETATM 4382  H2  WAT   438      46.350  25.963  28.201  0.00  0.00           H
HETATM 4383  O   WAT   439      24.636  32.834  40.364  0.00  0.00           O
HETATM 4384  H1  WAT   439      24.732  32.554  41.310  0.00  0.00           H
HETATM 4385  H2  WAT   439      25.390  33.451  40.304  0.00  0.00           H
HETATM 4386  O   WAT   440      56.511  42.825  25.536  0.00  0.00           O
HETATM 4387  H1  WAT   440      56.771  43.141  24.651  0.00  0.00           H
HETATM 4388  H2  WAT   440      56.055  43.614  25.884  0.00  0.00           H
HETATM 4389  O   WAT   441      45.340  41.582  22.325  0.00  0.00           O
HETATM 4390  H1  WAT   441      44.614  41.555  21.691  0.00  0.00           H
HETATM 4391  H2  WAT   441      45.392  42.527  22.544  0.00  0.00           H
HETATM 4392  O   WAT   442      59.554  34.780  49.871  0.00  0.00           O
HETATM 4393  H1  WAT   442      60.387  34.457  49.481  0.00  0.00           H
HETATM 4394  H2  WAT   442      59.340  34.077  50.497  0.00  0.00           H
HETATM 4395  O   WAT   443      39.343  33.563  57.369  0.00  0.00           O
HETATM 4396  H1  WAT   443      39.583  32.710  56.931  0.00  0.00           H
HETATM 4397  H2  WAT   443      40.025  34.143  56.959  0.00  0.00           H
HETATM 4398  O   WAT   444      39.333  27.754  25.266  0.00  0.00           O
HETATM 4399  H1  WAT   444      39.764  28.324  24.596  0.00  0.00           H
HETATM 4400  H2  WAT   444      39.008  28.442  25.883  0.00  0.00           H
HETATM 4401  O   WAT   445      65.415  46.872  35.697  0.00  0.00           O
HETATM 4402  H1  WAT   445      65.611  46.998  34.741  0.00  0.00           H
HETATM 4403  H2  WAT   445      65.153  47.780  35.945  0.00  0.00           H
HETATM 4404  O   WAT   446      44.406  22.141  36.625  0.00  0.00           O
HETATM 4405  H1  WAT   446      45.285  21.955  36.971  0.00  0.00           H
HETATM 4406  H2  WAT   446      44.537  22.094  35.666  0.00  0.00           H
HETATM 4407  O   WAT   447      56.795  31.451  27.671  0.00  0.00           O
HETATM 4408  H1  WAT   447      57.468  31.995  28.094  0.00  0.00           H
HETATM 4409  H2  WAT   447      56.602  31.918  26.853  0.00  0.00           H
HETATM 4410  O   WAT   448      36.444  43.805  55.390  0.00  0.00           O
HETATM 4411  H1  WAT   448      37.130  44.480  55.468  0.00  0.00           H
HETATM 4412  H2  WAT   448      35.636  44.333  55.324  0.00  0.00           H
HETATM 4413  O   WAT   449      32.070  36.810  54.683  0.00  0.00           O
HETATM 4414  H1  WAT   449      32.852  36.267  54.463  0.00  0.00           H
HETATM 4415  H2  WAT   449      32.485  37.585  55.098  0.00  0.00           H
HETATM 4416  O   WAT   450      44.891  22.451  33.672  0.00  0.00           O
HETATM 4417  H1  WAT   450      45.639  22.106  33.171  0.00  0.00           H
HETATM 4418  H2  WAT   450      44.260  22.690  32.979  0.00  0.00           H
HETATM 4419  O   WAT   451      43.824  44.901  27.994  0.00  0.00           O
HETATM 4420  H1  WAT   451      44.607  45.152  28.512  0.00  0.00           H
HETATM 4421  H2  WAT   451      43.278  45.702  28.046  0.00  0.00           H
HETATM 4422  O   WAT   452      53.352  30.822  57.016  0.00  0.00           O
HETATM 4423  H1  WAT   452      53.768  31.670  56.765  0.00  0.00           H
HETATM 4424  H2  WAT   452      52.799  31.096  57.763  0.00  0.00           H
HETATM 4425  O   WAT   453      29.430  34.654  30.184  0.00  0.00           O
HETATM 4426  H1  WAT   453      30.307  34.901  30.526  0.00  0.00           H
HETATM 4427  H2  WAT   453      29.260  35.384  29.560  0.00  0.00           H
HETATM 4428  O   WAT   454      38.811  44.525  33.930  1.00  1.00           O
HETATM 4429  H1  WAT   454      39.306  43.829  33.415  1.00  1.00           H
HETATM 4430  H2  WAT   454      39.085  44.379  34.854  1.00  1.00           H
HETATM 4431  O   WAT   455      44.657  46.583  20.785  0.00  0.00           O
HETATM 4432  H1  WAT   455      44.803  45.796  21.339  0.00  0.00           H
HETATM 4433  H2  WAT   455      44.867  47.300  21.396  0.00  0.00           H
HETATM 4434  O   WAT   456      32.425  29.194  27.381  0.00  0.00           O
HETATM 4435  H1  WAT   456      32.793  28.327  27.129  0.00  0.00           H
HETATM 4436  H2  WAT   456      31.607  29.220  26.867  0.00  0.00           H
HETATM 4437  O   WAT   457      31.427  35.599  44.167  0.00  0.00           O
HETATM 4438  H1  WAT   457      31.780  34.910  44.744  0.00  0.00           H
HETATM 4439  H2  WAT   457      30.733  36.001  44.705  0.00  0.00           H
HETATM 4440  O   WAT   458      54.178  57.578  38.287  0.00  0.00           O
HETATM 4441  H1  WAT   458      54.677  56.914  38.795  0.00  0.00           H
HETATM 4442  H2  WAT   458      54.281  58.371  38.819  0.00  0.00           H
HETATM 4443  O   WAT   459      25.639  45.742  41.113  0.00  0.00           O
HETATM 4444  H1  WAT   459      26.413  45.807  41.704  0.00  0.00           H
HETATM 4445  H2  WAT   459      24.918  45.611  41.745  0.00  0.00           H
HETATM 4446  O   WAT   460      41.458  49.352  47.109  0.00  0.00           O
HETATM 4447  H1  WAT   460      41.741  50.288  47.123  0.00  0.00           H
HETATM 4448  H2  WAT   460      40.851  49.315  47.859  0.00  0.00           H
HETATM 4449  O   WAT   461      71.872  39.009  51.198  0.00  0.00           O
HETATM 4450  H1  WAT   461      71.207  38.809  50.532  0.00  0.00           H
HETATM 4451  H2  WAT   461      71.608  39.905  51.492  0.00  0.00           H
HETATM 4452  O   WAT   462      45.511  22.448  52.237  0.00  0.00           O
HETATM 4453  H1  WAT   462      46.461  22.293  52.201  0.00  0.00           H
HETATM 4454  H2  WAT   462      45.450  23.413  52.184  0.00  0.00           H
HETATM 4455  O   WAT   463      54.872  53.657  26.617  0.00  0.00           O
HETATM 4456  H1  WAT   463      55.241  53.077  27.299  0.00  0.00           H
HETATM 4457  H2  WAT   463      54.329  54.270  27.129  0.00  0.00           H
HETATM 4458  O   WAT   464      30.644  26.561  52.301  0.00  0.00           O
HETATM 4459  H1  WAT   464      31.609  26.640  52.234  0.00  0.00           H
HETATM 4460  H2  WAT   464      30.545  25.927  53.026  0.00  0.00           H
HETATM 4461  O   WAT   465      35.075  50.593  56.050  0.00  0.00           O
HETATM 4462  H1  WAT   465      35.340  51.001  55.201  0.00  0.00           H
HETATM 4463  H2  WAT   465      34.263  50.135  55.805  0.00  0.00           H
HETATM 4464  O   WAT   466      28.088  44.651  51.003  0.00  0.00           O
HETATM 4465  H1  WAT   466      29.003  44.477  51.308  0.00  0.00           H
HETATM 4466  H2  WAT   466      28.104  44.285  50.111  0.00  0.00           H
HETATM 4467  O   WAT   467      37.789  47.047  50.450  0.00  0.00           O
HETATM 4468  H1  WAT   467      38.147  46.175  50.235  0.00  0.00           H
HETATM 4469  H2  WAT   467      37.126  47.158  49.726  0.00  0.00           H
HETATM 4470  O   WAT   468      70.188  33.354  42.724  0.00  0.00           O
HETATM 4471  H1  WAT   468      70.052  32.618  42.111  0.00  0.00           H
HETATM 4472  H2  WAT   468      69.475  33.960  42.476  0.00  0.00           H
HETATM 4473  O   WAT   469      33.213  32.422  26.173  0.00  0.00           O
HETATM 4474  H1  WAT   469      33.289  31.470  26.320  0.00  0.00           H
HETATM 4475  H2  WAT   469      32.317  32.514  25.829  0.00  0.00           H
HETATM 4476  O   WAT   470      58.998  41.290  25.677  0.00  0.00           O
HETATM 4477  H1  WAT   470      58.816  40.367  25.469  0.00  0.00           H
HETATM 4478  H2  WAT   470      58.119  41.654  25.853  0.00  0.00           H
HETATM 4479  O   WAT   471      57.091  43.707  28.489  0.00  0.00           O
HETATM 4480  H1  WAT   471      57.380  42.803  28.285  0.00  0.00           H
HETATM 4481  H2  WAT   471      57.310  44.188  27.683  0.00  0.00           H
HETATM 4482  O   WAT   472      35.049  39.705  20.966  0.00  0.00           O
HETATM 4483  H1  WAT   472      35.489  39.961  20.147  0.00  0.00           H
HETATM 4484  H2  WAT   472      34.967  40.575  21.419  0.00  0.00           H
HETATM 4485  O   WAT   473      37.617  21.726  29.497  0.00  0.00           O
HETATM 4486  H1  WAT   473      38.417  21.602  30.060  0.00  0.00           H
HETATM 4487  H2  WAT   473      38.012  21.746  28.617  0.00  0.00           H
HETATM 4488  O   WAT   474      51.556  56.112  54.866  0.00  0.00           O
HETATM 4489  H1  WAT   474      52.424  55.671  54.826  0.00  0.00           H
HETATM 4490  H2  WAT   474      51.728  56.932  54.376  0.00  0.00           H
HETATM 4491  O   WAT   475      59.498  35.980  54.517  0.00  0.00           O
HETATM 4492  H1  WAT   475      59.098  35.180  54.876  0.00  0.00           H
HETATM 4493  H2  WAT   475      60.441  35.815  54.605  0.00  0.00           H
HETATM 4494  O   WAT   476      29.310  37.046  55.303  0.00  0.00           O
HETATM 4495  H1  WAT   476      30.187  36.814  54.939  0.00  0.00           H
HETATM 4496  H2  WAT   476      28.727  36.793  54.562  0.00  0.00           H
HETATM 4497  O   WAT   477      31.115  37.991  21.306  0.00  0.00           O
HETATM 4498  H1  WAT   477      30.809  38.825  20.937  0.00  0.00           H
HETATM 4499  H2  WAT   477      30.295  37.540  21.540  0.00  0.00           H
HETATM 4500  O   WAT   478      28.842  30.607  31.836  0.00  0.00           O
HETATM 4501  H1  WAT   478      28.401  30.108  32.534  0.00  0.00           H
HETATM 4502  H2  WAT   478      28.740  31.527  32.147  0.00  0.00           H
HETATM 4503  O   WAT   479      31.541  39.152  56.271  0.00  0.00           O
HETATM 4504  H1  WAT   479      30.769  38.593  56.435  0.00  0.00           H
HETATM 4505  H2  WAT   479      31.784  39.450  57.154  0.00  0.00           H
HETATM 4506  O   WAT   480      29.838  43.380  26.702  0.00  0.00           O
HETATM 4507  H1  WAT   480      30.576  42.888  27.084  0.00  0.00           H
HETATM 4508  H2  WAT   480      29.521  43.896  27.465  0.00  0.00           H
HETATM 4509  O   WAT   481      48.253  60.333  45.975  0.00  0.00           O
HETATM 4510  H1  WAT   481      49.174  60.019  46.048  0.00  0.00           H
HETATM 4511  H2  WAT   481      48.322  61.234  46.317  0.00  0.00           H
HETATM 4512  O   WAT   482      36.119  47.231  48.466  0.00  0.00           O
HETATM 4513  H1  WAT   482      35.754  46.583  47.839  0.00  0.00           H
HETATM 4514  H2  WAT   482      36.803  47.660  47.884  0.00  0.00           H
HETATM 4515  O   WAT   483      26.816  35.543  29.135  0.00  0.00           O
HETATM 4516  H1  WAT   483      27.296  34.791  29.507  0.00  0.00           H
HETATM 4517  H2  WAT   483      26.513  36.001  29.951  0.00  0.00           H
HETATM 4518  O   WAT   484      52.213  28.900  22.838  0.00  0.00           O
HETATM 4519  H1  WAT   484      51.557  28.406  22.325  0.00  0.00           H
HETATM 4520  H2  WAT   484      51.794  29.770  22.920  0.00  0.00           H
HETATM 4521  O   WAT   485      37.397  52.576  47.643  0.00  0.00           O
HETATM 4522  H1  WAT   485      36.687  53.239  47.638  0.00  0.00           H
HETATM 4523  H2  WAT   485      37.552  52.455  48.593  0.00  0.00           H
HETATM 4524  O   WAT   486      31.682  48.795  47.074  0.00  0.00           O
HETATM 4525  H1  WAT   486      30.749  49.036  46.975  0.00  0.00           H
HETATM 4526  H2  WAT   486      32.057  49.196  46.250  0.00  0.00           H
HETATM 4527  O   WAT   487      36.056  51.502  53.583  0.00  0.00           O
HETATM 4528  H1  WAT   487      36.024  50.731  52.994  0.00  0.00           H
HETATM 4529  H2  WAT   487      35.908  52.233  52.967  0.00  0.00           H
HETATM 4530  O   WAT   488      66.982  49.879  51.083  0.00  0.00           O
HETATM 4531  H1  WAT   488      67.774  49.333  50.932  0.00  0.00           H
HETATM 4532  H2  WAT   488      67.115  50.601  50.456  0.00  0.00           H
HETATM 4533  O   WAT   489      66.778  45.688  37.789  0.00  0.00           O
HETATM 4534  H1  WAT   489      67.065  46.519  38.208  0.00  0.00           H
HETATM 4535  H2  WAT   489      66.298  46.034  37.006  0.00  0.00           H
HETATM 4536  O   WAT   490      25.103  27.356  49.285  0.00  0.00           O
HETATM 4537  H1  WAT   490      25.896  27.870  49.517  0.00  0.00           H
HETATM 4538  H2  WAT   490      25.447  26.711  48.659  0.00  0.00           H
HETATM 4539  O   WAT   491      26.346  36.986  31.212  0.00  0.00           O
HETATM 4540  H1  WAT   491      26.816  37.082  32.050  0.00  0.00           H
HETATM 4541  H2  WAT   491      26.820  37.670  30.665  0.00  0.00           H
HETATM 4542  O   WAT   492      54.566  56.449  51.160  0.00  0.00           O
HETATM 4543  H1  WAT   492      55.442  56.856  50.981  0.00  0.00           H
HETATM 4544  H2  WAT   492      53.977  57.163  50.834  0.00  0.00           H
HETATM 4545  O   WAT   493      34.786  41.989  22.311  0.00  0.00           O
HETATM 4546  H1  WAT   493      35.025  42.055  23.250  0.00  0.00           H
HETATM 4547  H2  WAT   493      35.003  42.875  21.987  0.00  0.00           H
HETATM 4548  O   WAT   494      38.238  39.957  24.986  0.00  0.00           O
HETATM 4549  H1  WAT   494      39.151  39.842  25.342  0.00  0.00           H
HETATM 4550  H2  WAT   494      37.808  40.390  25.737  0.00  0.00           H
HETATM 4551  O   WAT   495      51.372  39.781  18.716  0.00  0.00           O
HETATM 4552  H1  WAT   495      52.237  39.433  18.464  0.00  0.00           H
HETATM 4553  H2  WAT   495      51.280  40.548  18.129  0.00  0.00           H
HETATM 4554  O   WAT   496      53.192  28.605  48.154  0.00  0.00           O
HETATM 4555  H1  WAT   496      53.987  28.150  48.507  0.00  0.00           H
HETATM 4556  H2  WAT   496      53.478  28.769  47.231  0.00  0.00           H
HETATM 4557  O   WAT   497      27.049  32.351  52.791  0.00  0.00           O
HETATM 4558  H1  WAT   497      27.635  32.109  52.060  0.00  0.00           H
HETATM 4559  H2  WAT   497      26.439  32.976  52.334  0.00  0.00           H
HETATM 4560  O   WAT   498      44.136  45.997  54.811  0.00  0.00           O
HETATM 4561  H1  WAT   498      43.747  45.205  55.251  0.00  0.00           H
HETATM 4562  H2  WAT   498      43.657  46.704  55.295  0.00  0.00           H
HETATM 4563  O   WAT   499      34.099  40.616  58.681  0.00  0.00           O
HETATM 4564  H1  WAT   499      34.650  41.384  58.408  0.00  0.00           H
HETATM 4565  H2  WAT   499      33.283  41.070  58.948  0.00  0.00           H
HETATM 4566  O   WAT   500      54.439  26.164  44.496  0.00  0.00           O
HETATM 4567  H1  WAT   500      54.057  26.716  45.195  0.00  0.00           H
HETATM 4568  H2  WAT   500      53.823  25.417  44.469  0.00  0.00           H
HETATM 4569  O   WAT   501      28.308  37.650  57.369  0.00  0.00           O
HETATM 4570  H1  WAT   501      28.747  37.451  56.479  0.00  0.00           H
HETATM 4571  H2  WAT   501      27.825  36.807  57.469  0.00  0.00           H
HETATM 4572  O   WAT   502      42.642  18.837  49.270  0.00  0.00           O
HETATM 4573  H1  WAT   502      43.191  19.216  49.968  0.00  0.00           H
HETATM 4574  H2  WAT   502      41.744  19.127  49.564  0.00  0.00           H
HETATM 4575  O   WAT   503      37.223  31.284  58.833  0.00  0.00           O
HETATM 4576  H1  WAT   503      37.397  31.143  57.879  0.00  0.00           H
HETATM 4577  H2  WAT   503      36.451  31.877  58.784  0.00  0.00           H
HETATM 4578  O   WAT   504      35.084  32.934  57.886  0.00  0.00           O
HETATM 4579  H1  WAT   504      35.360  32.205  57.284  0.00  0.00           H
HETATM 4580  H2  WAT   504      35.451  33.697  57.408  0.00  0.00           H
HETATM 4581  O   WAT   505      26.167  34.430  33.735  0.00  0.00           O
HETATM 4582  H1  WAT   505      27.019  34.060  33.429  0.00  0.00           H
HETATM 4583  H2  WAT   505      25.548  33.738  33.464  0.00  0.00           H
HETATM 4584  O   WAT   506      39.707  19.584  41.456  0.00  0.00           O
HETATM 4585  H1  WAT   506      40.644  19.780  41.327  0.00  0.00           H
HETATM 4586  H2  WAT   506      39.352  19.735  40.556  0.00  0.00           H
HETATM 4587  O   WAT   507      40.716  55.135  56.665  0.00  0.00           O
HETATM 4588  H1  WAT   507      41.473  55.163  56.048  0.00  0.00           H
HETATM 4589  H2  WAT   507      40.161  55.849  56.342  0.00  0.00           H
HETATM 4590  O   WAT   508      57.104  55.744  32.778  0.00  0.00           O
HETATM 4591  H1  WAT   508      57.207  55.993  31.841  0.00  0.00           H
HETATM 4592  H2  WAT   508      56.594  56.488  33.124  0.00  0.00           H
HETATM 4593  O   WAT   509      36.194  47.900  52.971  0.00  0.00           O
HETATM 4594  H1  WAT   509      36.831  47.672  52.269  0.00  0.00           H
HETATM 4595  H2  WAT   509      35.352  47.839  52.502  0.00  0.00           H
HETATM 4596  O   WAT   510      64.838  46.728  59.101  0.00  0.00           O
HETATM 4597  H1  WAT   510      65.491  46.122  59.489  0.00  0.00           H
HETATM 4598  H2  WAT   510      64.386  47.069  59.885  0.00  0.00           H
HETATM 4599  O   WAT   511      52.825  58.352  50.304  0.00  0.00           O
HETATM 4600  H1  WAT   511      52.269  58.203  49.507  0.00  0.00           H
HETATM 4601  H2  WAT   511      53.132  59.275  50.117  0.00  0.00           H
HETATM 4602  O   WAT   512      36.462  45.092  32.924  1.00  1.00           O
HETATM 4603  H1  WAT   512      37.334  44.847  33.360  1.00  1.00           H
HETATM 4604  H2  WAT   512      36.616  45.973  32.568  1.00  1.00           H
HETATM 4605  O   WAT   513      42.096  52.029  46.908  0.00  0.00           O
HETATM 4606  H1  WAT   513      41.846  52.625  46.181  0.00  0.00           H
HETATM 4607  H2  WAT   513      42.041  52.613  47.676  0.00  0.00           H
HETATM 4608  O   WAT   514      77.741  41.690  48.925  0.00  0.00           O
HETATM 4609  H1  WAT   514      77.911  40.865  49.404  0.00  0.00           H
HETATM 4610  H2  WAT   514      78.557  42.187  49.078  0.00  0.00           H
HETATM 4611  O   WAT   515      45.303  36.923  24.412  0.00  0.00           O
HETATM 4612  H1  WAT   515      45.434  36.834  25.389  0.00  0.00           H
HETATM 4613  H2  WAT   515      44.460  37.389  24.386  0.00  0.00           H
HETATM 4614  O   WAT   516      67.326  42.925  55.486  0.00  0.00           O
HETATM 4615  H1  WAT   516      67.627  42.827  56.398  0.00  0.00           H
HETATM 4616  H2  WAT   516      66.907  43.798  55.491  0.00  0.00           H
HETATM 4617  O   WAT   517      62.744  27.292  43.091  0.00  0.00           O
HETATM 4618  H1  WAT   517      62.422  26.550  43.612  0.00  0.00           H
HETATM 4619  H2  WAT   517      62.813  26.929  42.203  0.00  0.00           H
HETATM 4620  O   WAT   518      33.424  47.573  48.983  0.00  0.00           O
HETATM 4621  H1  WAT   518      34.361  47.713  48.762  0.00  0.00           H
HETATM 4622  H2  WAT   518      32.980  48.038  48.245  0.00  0.00           H
HETATM 4623  O   WAT   519      33.375  20.980  29.072  0.00  0.00           O
HETATM 4624  H1  WAT   519      33.989  21.321  29.743  0.00  0.00           H
HETATM 4625  H2  WAT   519      32.781  21.736  28.929  0.00  0.00           H
HETATM 4626  O   WAT   520      48.915  58.199  33.052  0.00  0.00           O
HETATM 4627  H1  WAT   520      49.030  57.348  33.488  0.00  0.00           H
HETATM 4628  H2  WAT   520      47.987  58.191  32.793  0.00  0.00           H
HETATM 4629  O   WAT   521      51.122  58.310  25.746  0.00  0.00           O
HETATM 4630  H1  WAT   521      51.276  58.056  24.825  0.00  0.00           H
HETATM 4631  H2  WAT   521      50.677  59.164  25.653  0.00  0.00           H
HETATM 4632  O   WAT   522      56.254  28.969  51.224  0.00  0.00           O
HETATM 4633  H1  WAT   522      55.677  28.682  51.947  0.00  0.00           H
HETATM 4634  H2  WAT   522      56.179  29.948  51.308  0.00  0.00           H
HETATM 4635  O   WAT   523      54.090  54.972  54.374  0.00  0.00           O
HETATM 4636  H1  WAT   523      54.717  55.712  54.433  0.00  0.00           H
HETATM 4637  H2  WAT   523      54.071  54.820  53.410  0.00  0.00           H
HETATM 4638  O   WAT   524      59.409  28.817  48.009  0.00  0.00           O
HETATM 4639  H1  WAT   524      60.105  28.320  48.480  0.00  0.00           H
HETATM 4640  H2  WAT   524      58.604  28.392  48.338  0.00  0.00           H
HETATM 4641  O   WAT   525      44.542  30.337  20.085  0.00  0.00           O
HETATM 4642  H1  WAT   525      44.762  30.687  19.217  0.00  0.00           H
HETATM 4643  H2  WAT   525      44.270  31.118  20.579  0.00  0.00           H
HETATM 4644  O   WAT   526      31.628  44.950  30.134  0.00  0.00           O
HETATM 4645  H1  WAT   526      32.328  44.477  29.614  0.00  0.00           H
HETATM 4646  H2  WAT   526      32.135  45.204  30.916  0.00  0.00           H
HETATM 4647  O   WAT   527      46.695  24.692  24.977  0.00  0.00           O
HETATM 4648  H1  WAT   527      46.931  25.057  25.844  0.00  0.00           H
HETATM 4649  H2  WAT   527      45.988  24.072  25.204  0.00  0.00           H
HETATM 4650  O   WAT   528      31.612  23.012  28.461  0.00  0.00           O
HETATM 4651  H1  WAT   528      31.339  23.538  27.704  0.00  0.00           H
HETATM 4652  H2  WAT   528      31.835  23.708  29.118  0.00  0.00           H
HETATM 4653  O   WAT   529      68.205  47.872  55.734  0.00  0.00           O
HETATM 4654  H1  WAT   529      68.704  47.738  56.550  0.00  0.00           H
HETATM 4655  H2  WAT   529      68.530  48.729  55.428  0.00  0.00           H
HETATM 4656  O   WAT   530      48.829  29.466  53.884  0.00  0.00           O
HETATM 4657  H1  WAT   530      49.608  30.051  53.814  0.00  0.00           H
HETATM 4658  H2  WAT   530      48.443  29.764  54.722  0.00  0.00           H
HETATM 4659  O   WAT   531      54.763  26.266  40.430  0.00  0.00           O
HETATM 4660  H1  WAT   531      54.424  25.589  41.029  0.00  0.00           H
HETATM 4661  H2  WAT   531      54.632  27.078  40.962  0.00  0.00           H
HETATM 4662  O   WAT   532      57.183  57.010  29.915  0.00  0.00           O
HETATM 4663  H1  WAT   532      57.752  56.748  29.183  0.00  0.00           H
HETATM 4664  H2  WAT   532      57.082  57.960  29.788  0.00  0.00           H
HETATM 4665  O   WAT   533      35.727  42.756  57.945  0.00  0.00           O
HETATM 4666  H1  WAT   533      36.572  42.693  58.405  0.00  0.00           H
HETATM 4667  H2  WAT   533      36.000  42.973  57.036  0.00  0.00           H
HETATM 4668  O   WAT   534      31.650  47.060  50.980  0.00  0.00           O
HETATM 4669  H1  WAT   534      32.313  47.196  50.264  0.00  0.00           H
HETATM 4670  H2  WAT   534      30.850  47.403  50.566  0.00  0.00           H
HETATM 4671  O   WAT   535      62.716  50.545  57.849  0.00  0.00           O
HETATM 4672  H1  WAT   535      62.577  50.082  58.690  0.00  0.00           H
HETATM 4673  H2  WAT   535      63.410  51.184  58.094  0.00  0.00           H
HETATM 4674  O   WAT   536      29.168  45.077  29.154  0.00  0.00           O
HETATM 4675  H1  WAT   536      30.060  44.983  29.578  0.00  0.00           H
HETATM 4676  H2  WAT   536      29.183  46.027  28.949  0.00  0.00           H
HETATM 4677  O   WAT   537      55.481  27.428  49.285  0.00  0.00           O
HETATM 4678  H1  WAT   537      55.526  26.613  49.812  0.00  0.00           H
HETATM 4679  H2  WAT   537      55.829  28.077  49.951  0.00  0.00           H
HETATM 4680  O   WAT   538      53.612  60.888  49.928  0.00  0.00           O
HETATM 4681  H1  WAT   538      54.553  61.090  50.044  0.00  0.00           H
HETATM 4682  H2  WAT   538      53.209  61.765  50.018  0.00  0.00           H
HETATM 4683  O   WAT   539      61.738  27.350  48.856  0.00  0.00           O
HETATM 4684  H1  WAT   539      61.568  26.437  48.573  0.00  0.00           H
HETATM 4685  H2  WAT   539      62.514  27.583  48.329  0.00  0.00           H
HETATM 4686  O   WAT   540      26.554  43.915  30.073  0.00  0.00           O
HETATM 4687  H1  WAT   540      27.411  44.281  29.796  0.00  0.00           H
HETATM 4688  H2  WAT   540      26.613  43.940  31.032  0.00  0.00           H
HETATM 4689  O   WAT   541      32.787  35.286  18.157  0.00  0.00           O
HETATM 4690  H1  WAT   541      33.453  34.587  18.139  0.00  0.00           H
HETATM 4691  H2  WAT   541      32.908  35.682  19.025  0.00  0.00           H
HETATM 4692  O   WAT   542      49.455  63.085  48.595  0.00  0.00           O
HETATM 4693  H1  WAT   542      49.894  63.509  49.341  0.00  0.00           H
HETATM 4694  H2  WAT   542      49.819  63.561  47.835  0.00  0.00           H
HETATM 4695  O   WAT   543      88.334  77.422  65.385  0.00  0.00           O
HETATM 4696  H1  WAT   543      87.997  76.518  65.244  0.00  0.00           H
HETATM 4697  H2  WAT   543      87.798  77.923  64.745  0.00  0.00           H
HETATM 4698  O   WAT   544      86.474  79.239  67.274  0.00  0.00           O
HETATM 4699  H1  WAT   544      85.790  78.764  67.787  0.00  0.00           H
HETATM 4700  H2  WAT   544      87.220  78.621  67.338  0.00  0.00           H
HETATM 4701  O   WAT   545      80.499  79.537  68.151  0.00  0.00           O
HETATM 4702  H1  WAT   545      79.781  79.085  68.645  0.00  0.00           H
HETATM 4703  H2  WAT   545      80.372  80.452  68.427  0.00  0.00           H
HETATM 4704  O   WAT   546      78.935  74.524  61.897  0.00  0.00           O
HETATM 4705  H1  WAT   546      77.985  74.784  61.795  0.00  0.00           H
HETATM 4706  H2  WAT   546      79.161  74.436  60.937  0.00  0.00           H
HETATM 4707  O   WAT   547      76.868  77.107  67.786  0.00  0.00           O
HETATM 4708  H1  WAT   547      77.520  76.370  67.809  0.00  0.00           H
HETATM 4709  H2  WAT   547      77.109  77.511  66.918  0.00  0.00           H
HETATM 4710  O   WAT   548      78.098  72.563  69.610  0.00  0.00           O
HETATM 4711  H1  WAT   548      78.023  71.643  69.930  0.00  0.00           H
HETATM 4712  H2  WAT   548      77.421  73.004  70.165  0.00  0.00           H
HETATM 4713  O   WAT   549      86.969  74.724  67.452  0.00  0.00           O
HETATM 4714  H1  WAT   549      87.492  73.924  67.704  0.00  0.00           H
HETATM 4715  H2  WAT   549      87.131  74.714  66.478  0.00  0.00           H
HETATM 4716  O   WAT   550      81.090  73.119  62.975  0.00  0.00           O
HETATM 4717  H1  WAT   550      81.300  73.859  63.587  0.00  0.00           H
HETATM 4718  H2  WAT   550      80.233  73.460  62.615  0.00  0.00           H
HETATM 4719  O   WAT   551      90.739  72.229  64.426  0.00  0.00           O
HETATM 4720  H1  WAT   551      91.548  71.710  64.598  0.00  0.00           H
HETATM 4721  H2  WAT   551      90.780  72.883  65.148  0.00  0.00           H
HETATM 4722  O   WAT   552      78.722  75.005  68.216  0.00  0.00           O
HETATM 4723  H1  WAT   552      79.584  75.192  68.658  0.00  0.00           H
HETATM 4724  H2  WAT   552      78.475  74.174  68.671  0.00  0.00           H
HETATM 4725  O   WAT   553      82.948  76.099  67.293  0.00  0.00           O
HETATM 4726  H1  WAT   553      83.664  76.617  67.716  0.00  0.00           H
HETATM 4727  H2  WAT   553      83.399  75.228  67.199  0.00  0.00           H
HETATM 4728  O   WAT   554      81.235  70.695  71.574  0.00  0.00           O
HETATM 4729  H1  WAT   554      81.190  71.356  70.835  0.00  0.00           H
HETATM 4730  H2  WAT   554      80.441  70.170  71.374  0.00  0.00           H
HETATM 4731  O   WAT   555      91.022  74.100  67.183  0.00  0.00           O
HETATM 4732  H1  WAT   555      90.279  74.408  67.720  0.00  0.00           H
HETATM 4733  H2  WAT   555      91.486  74.934  66.981  0.00  0.00           H
HETATM 4734  O   WAT   556      80.873  72.439  69.581  0.00  0.00           O
HETATM 4735  H1  WAT   556      81.155  73.365  69.431  0.00  0.00           H
HETATM 4736  H2  WAT   556      79.901  72.537  69.514  0.00  0.00           H
HETATM 4737  O   WAT   557      94.004  73.654  67.619  0.00  0.00           O
HETATM 4738  H1  WAT   557      93.054  73.487  67.715  0.00  0.00           H
HETATM 4739  H2  WAT   557      94.238  74.005  68.492  0.00  0.00           H
HETATM 4740  O   WAT   558      84.538  69.909  65.880  0.00  0.00           O
HETATM 4741  H1  WAT   558      84.793  69.310  65.149  0.00  0.00           H
HETATM 4742  H2  WAT   558      83.591  70.039  65.684  0.00  0.00           H
HETATM 4743  O   WAT   559      86.968  77.975  62.643  0.00  0.00           O
HETATM 4744  H1  WAT   559      86.011  78.138  62.752  0.00  0.00           H
HETATM 4745  H2  WAT   559      87.169  78.527  61.870  0.00  0.00           H
HETATM 4746  O   WAT   560      86.944  74.192  59.612  0.00  0.00           O
HETATM 4747  H1  WAT   560      86.013  74.399  59.867  0.00  0.00           H
HETATM 4748  H2  WAT   560      87.386  75.022  59.832  0.00  0.00           H
HETATM 4749  O   WAT   561      93.466  78.901  69.621  0.00  0.00           O
HETATM 4750  H1  WAT   561      93.224  79.835  69.597  0.00  0.00           H
HETATM 4751  H2  WAT   561      94.332  78.894  69.192  0.00  0.00           H
HETATM 4752  O   WAT   562      91.018  79.496  63.151  0.00  0.00           O
HETATM 4753  H1  WAT   562      90.112  79.363  62.847  0.00  0.00           H
HETATM 4754  H2  WAT   562      91.026  78.961  63.977  0.00  0.00           H
HETATM 4755  O   WAT   563      90.449  75.698  70.545  0.00  0.00           O
HETATM 4756  H1  WAT   563      89.982  76.529  70.773  0.00  0.00           H
HETATM 4757  H2  WAT   563      89.688  75.078  70.489  0.00  0.00           H
HETATM 4758  O   WAT   564      82.568  78.480  65.434  0.00  0.00           O
HETATM 4759  H1  WAT   564      82.703  77.645  65.922  0.00  0.00           H
HETATM 4760  H2  WAT   564      81.936  78.934  66.020  0.00  0.00           H
HETATM 4761  O   WAT   565      81.250  75.261  69.227  0.00  0.00           O
HETATM 4762  H1  WAT   565      81.800  75.593  68.476  0.00  0.00           H
HETATM 4763  H2  WAT   565      81.626  75.812  69.952  0.00  0.00           H
HETATM 4764  O   WAT   566      89.133  78.733  60.175  0.00  0.00           O
HETATM 4765  H1  WAT   566      89.373  77.804  60.028  0.00  0.00           H
HETATM 4766  H2  WAT   566      89.956  79.196  59.981  0.00  0.00           H
HETATM 4767  O   WAT   567      80.970  78.770  72.753  0.00  0.00           O
HETATM 4768  H1  WAT   567      80.790  79.695  72.539  0.00  0.00           H
HETATM 4769  H2  WAT   567      80.092  78.361  72.576  0.00  0.00           H
HETATM 4770  O   WAT   568      92.765  70.041  58.480  0.00  0.00           O
HETATM 4771  H1  WAT   568      92.553  69.869  59.429  0.00  0.00           H
HETATM 4772  H2  WAT   568      93.695  70.311  58.557  0.00  0.00           H
HETATM 4773  O   WAT   569      79.266  77.338  62.935  0.00  0.00           O
HETATM 4774  H1  WAT   569      79.446  77.766  62.084  0.00  0.00           H
HETATM 4775  H2  WAT   569      79.103  76.416  62.654  0.00  0.00           H
HETATM 4776  O   WAT   570      93.920  74.769  74.406  0.00  0.00           O
HETATM 4777  H1  WAT   570      93.706  75.565  73.877  0.00  0.00           H
HETATM 4778  H2  WAT   570      93.035  74.393  74.541  0.00  0.00           H
HETATM 4779  O   WAT   571      81.730  70.751  66.323  0.00  0.00           O
HETATM 4780  H1  WAT   571      81.268  71.589  66.122  0.00  0.00           H
HETATM 4781  H2  WAT   571      82.179  70.998  67.161  0.00  0.00           H
HETATM 4782  O   WAT   572      85.981  73.593  71.908  0.00  0.00           O
HETATM 4783  H1  WAT   572      85.353  73.809  72.630  0.00  0.00           H
HETATM 4784  H2  WAT   572      85.534  72.816  71.514  0.00  0.00           H
HETATM 4785  O   WAT   573      91.063  74.769  73.035  0.00  0.00           O
HETATM 4786  H1  WAT   573      90.163  74.538  73.334  0.00  0.00           H
HETATM 4787  H2  WAT   573      90.873  75.190  72.173  0.00  0.00           H
HETATM 4788  O   WAT   574      88.089  76.325  75.091  0.00  0.00           O
HETATM 4789  H1  WAT   574      88.317  75.389  74.912  0.00  0.00           H
HETATM 4790  H2  WAT   574      88.975  76.674  75.340  0.00  0.00           H
HETATM 4791  O   WAT   575      84.821  70.351  61.188  0.00  0.00           O
HETATM 4792  H1  WAT   575      84.118  70.337  61.866  0.00  0.00           H
HETATM 4793  H2  WAT   575      85.032  69.403  61.108  0.00  0.00           H
HETATM 4794  O   WAT   576      83.784  71.288  68.162  0.00  0.00           O
HETATM 4795  H1  WAT   576      83.947  72.214  67.874  0.00  0.00           H
HETATM 4796  H2  WAT   576      84.251  70.803  67.447  0.00  0.00           H
HETATM 4797  O   WAT   577      81.527  75.808  64.051  0.00  0.00           O
HETATM 4798  H1  WAT   577      81.286  75.684  64.985  0.00  0.00           H
HETATM 4799  H2  WAT   577      80.934  76.540  63.797  0.00  0.00           H
HETATM 4800  O   WAT   578      88.731  75.834  62.627  0.00  0.00           O
HETATM 4801  H1  WAT   578      88.139  76.617  62.612  0.00  0.00           H
HETATM 4802  H2  WAT   578      89.120  75.891  61.730  0.00  0.00           H
HETATM 4803  O   WAT   579      83.984  76.769  74.681  0.00  0.00           O
HETATM 4804  H1  WAT   579      83.967  75.889  74.263  0.00  0.00           H
HETATM 4805  H2  WAT   579      84.929  76.970  74.691  0.00  0.00           H
HETATM 4806  O   WAT   580      87.399  74.523  64.709  0.00  0.00           O
HETATM 4807  H1  WAT   580      87.835  74.859  63.895  0.00  0.00           H
HETATM 4808  H2  WAT   580      87.442  73.561  64.550  0.00  0.00           H
HETATM 4809  O   WAT   581      79.130  73.130  72.874  0.00  0.00           O
HETATM 4810  H1  WAT   581      78.685  73.988  73.029  0.00  0.00           H
HETATM 4811  H2  WAT   581      78.362  72.527  72.843  0.00  0.00           H
HETATM 4812  O   WAT   582      76.401  71.073  66.869  0.00  0.00           O
HETATM 4813  H1  WAT   582      76.232  71.788  67.511  0.00  0.00           H
HETATM 4814  H2  WAT   582      77.104  70.567  67.343  0.00  0.00           H
HETATM 4815  O   WAT   583      76.583  75.052  58.084  0.00  0.00           O
HETATM 4816  H1  WAT   583      76.615  76.027  58.114  0.00  0.00           H
HETATM 4817  H2  WAT   583      76.001  74.905  57.313  0.00  0.00           H
HETATM 4818  O   WAT   584      87.914  77.074  68.790  0.00  0.00           O
HETATM 4819  H1  WAT   584      87.124  77.075  69.358  0.00  0.00           H
HETATM 4820  H2  WAT   584      87.713  76.307  68.211  0.00  0.00           H
HETATM 4821  O   WAT   585      84.393  73.771  67.141  0.00  0.00           O
HETATM 4822  H1  WAT   585      84.511  73.470  66.211  0.00  0.00           H
HETATM 4823  H2  WAT   585      85.292  74.127  67.319  0.00  0.00           H
HETATM 4824  O   WAT   586      80.189  73.634  66.103  0.00  0.00           O
HETATM 4825  H1  WAT   586      79.791  74.180  66.808  0.00  0.00           H
HETATM 4826  H2  WAT   586      79.386  73.351  65.622  0.00  0.00           H
HETATM 4827  O   WAT   587      84.435  74.763  60.261  0.00  0.00           O
HETATM 4828  H1  WAT   587      84.327  74.842  61.244  0.00  0.00           H
HETATM 4829  H2  WAT   587      84.058  75.641  60.002  0.00  0.00           H
HETATM 4830  O   WAT   588      88.376  72.544  68.207  0.00  0.00           O
HETATM 4831  H1  WAT   588      88.523  72.858  69.123  0.00  0.00           H
HETATM 4832  H2  WAT   588      87.931  71.691  68.378  0.00  0.00           H
HETATM 4833  O   WAT   589      83.455  77.103  59.482  0.00  0.00           O
HETATM 4834  H1  WAT   589      82.910  76.633  58.805  0.00  0.00           H
HETATM 4835  H2  WAT   589      84.109  77.538  58.889  0.00  0.00           H
HETATM 4836  O   WAT   590      91.843  69.940  74.006  0.00  0.00           O
HETATM 4837  H1  WAT   590      92.365  69.160  74.254  0.00  0.00           H
HETATM 4838  H2  WAT   590      91.957  69.929  73.029  0.00  0.00           H
HETATM 4839  O   WAT   591      84.668  77.794  68.897  0.00  0.00           O
HETATM 4840  H1  WAT   591      84.942  77.245  69.669  0.00  0.00           H
HETATM 4841  H2  WAT   591      83.911  78.268  69.274  0.00  0.00           H
HETATM 4842  O   WAT   592      77.588  72.582  65.002  0.00  0.00           O
HETATM 4843  H1  WAT   592      77.195  71.991  65.683  0.00  0.00           H
HETATM 4844  H2  WAT   592      77.871  71.937  64.338  0.00  0.00           H
HETATM 4845  O   WAT   593      82.453  76.850  71.244  0.00  0.00           O
HETATM 4846  H1  WAT   593      82.080  77.589  71.767  0.00  0.00           H
HETATM 4847  H2  WAT   593      83.379  76.858  71.535  0.00  0.00           H
HETATM 4848  O   WAT   594      87.239  71.484  61.733  0.00  0.00           O
HETATM 4849  H1  WAT   594      86.356  71.071  61.565  0.00  0.00           H
HETATM 4850  H2  WAT   594      87.125  72.316  61.231  0.00  0.00           H
HETATM 4851  O   WAT   595      89.889  75.823  60.071  0.00  0.00           O
HETATM 4852  H1  WAT   595      90.745  76.189  59.760  0.00  0.00           H
HETATM 4853  H2  WAT   595      89.967  74.899  59.756  0.00  0.00           H
HETATM 4854  O   WAT   596      78.488  77.730  72.385  0.00  0.00           O
HETATM 4855  H1  WAT   596      77.987  78.165  73.116  0.00  0.00           H
HETATM 4856  H2  WAT   596      78.385  76.790  72.671  0.00  0.00           H
HETATM 4857  O   WAT   597      81.718  78.175  75.300  0.00  0.00           O
HETATM 4858  H1  WAT   597      81.466  78.343  74.369  0.00  0.00           H
HETATM 4859  H2  WAT   597      82.513  77.613  75.163  0.00  0.00           H
HETATM 4860  O   WAT   598      92.213  77.131  59.537  0.00  0.00           O
HETATM 4861  H1  WAT   598      92.824  77.879  59.443  0.00  0.00           H
HETATM 4862  H2  WAT   598      92.594  76.671  60.310  0.00  0.00           H
HETATM 4863  O   WAT   599      77.045  77.680  59.024  0.00  0.00           O
HETATM 4864  H1  WAT   599      77.964  77.392  59.243  0.00  0.00           H
HETATM 4865  H2  WAT   599      77.003  78.514  59.519  0.00  0.00           H
HETATM 4866  O   WAT   600      84.215  79.079  63.184  0.00  0.00           O
HETATM 4867  H1  WAT   600      84.557  79.815  63.720  0.00  0.00           H
HETATM 4868  H2  WAT   600      83.579  78.683  63.829  0.00  0.00           H
HETATM 4869  O   WAT   601      80.098  69.391  63.569  0.00  0.00           O
HETATM 4870  H1  WAT   601      79.441  68.955  64.155  0.00  0.00           H
HETATM 4871  H2  WAT   601      79.488  69.814  62.925  0.00  0.00           H
HETATM 4872  O   WAT   602      77.131  71.194  73.023  0.00  0.00           O
HETATM 4873  H1  WAT   602      76.376  71.287  73.619  0.00  0.00           H
HETATM 4874  H2  WAT   602      77.684  70.544  73.518  0.00  0.00           H
HETATM 4875  O   WAT   603      88.579  73.687  70.787  0.00  0.00           O
HETATM 4876  H1  WAT   603      89.023  72.915  71.208  0.00  0.00           H
HETATM 4877  H2  WAT   603      87.721  73.671  71.263  0.00  0.00           H
HETATM 4878  O   WAT   604      91.926  72.626  61.634  0.00  0.00           O
HETATM 4879  H1  WAT   604      91.350  72.795  60.859  0.00  0.00           H
HETATM 4880  H2  WAT   604      91.269  72.557  62.347  0.00  0.00           H
HETATM 4881  O   WAT   605      83.933  74.906  62.978  0.00  0.00           O
HETATM 4882  H1  WAT   605      83.148  75.303  63.410  0.00  0.00           H
HETATM 4883  H2  WAT   605      84.238  74.292  63.669  0.00  0.00           H
HETATM 4884  O   WAT   606      85.553  76.361  71.028  0.00  0.00           O
HETATM 4885  H1  WAT   606      86.119  76.815  71.703  0.00  0.00           H
HETATM 4886  H2  WAT   606      85.775  75.429  71.229  0.00  0.00           H
HETATM 4887  O   WAT   607      87.977  71.657  64.435  0.00  0.00           O
HETATM 4888  H1  WAT   607      87.747  71.501  63.493  0.00  0.00           H
HETATM 4889  H2  WAT   607      88.938  71.835  64.353  0.00  0.00           H
HETATM 4890  O   WAT   608      82.112  73.193  60.377  0.00  0.00           O
HETATM 4891  H1  WAT   608      82.988  73.608  60.235  0.00  0.00           H
HETATM 4892  H2  WAT   608      81.972  73.380  61.325  0.00  0.00           H
HETATM 4893  O   WAT   609      92.741  72.568  71.886  0.00  0.00           O
HETATM 4894  H1  WAT   609      92.119  73.247  72.230  0.00  0.00           H
HETATM 4895  H2  WAT   609      93.577  72.891  72.268  0.00  0.00           H
HETATM 4896  O   WAT   610      91.049  77.826  65.287  0.00  0.00           O
HETATM 4897  H1  WAT   610      90.117  77.612  65.500  0.00  0.00           H
HETATM 4898  H2  WAT   610      91.526  77.183  65.836  0.00  0.00           H
HETATM 4899  O   WAT   611      81.010  79.431  58.896  0.00  0.00           O
HETATM 4900  H1  WAT   611      81.785  79.626  59.456  0.00  0.00           H
HETATM 4901  H2  WAT   611      81.434  79.164  58.060  0.00  0.00           H
HETATM 4902  O   WAT   612      79.712  77.035  59.578  0.00  0.00           O
HETATM 4903  H1  WAT   612      80.366  76.317  59.571  0.00  0.00           H
HETATM 4904  H2  WAT   612      80.285  77.818  59.431  0.00  0.00           H
HETATM 4905  O   WAT   613      77.289  78.730  74.757  0.00  0.00           O
HETATM 4906  H1  WAT   613      78.028  78.824  75.374  0.00  0.00           H
HETATM 4907  H2  WAT   613      76.577  79.205  75.199  0.00  0.00           H
HETATM 4908  O   WAT   614      83.061  79.474  60.794  0.00  0.00           O
HETATM 4909  H1  WAT   614      83.460  79.391  61.691  0.00  0.00           H
HETATM 4910  H2  WAT   614      83.213  78.560  60.465  0.00  0.00           H
HETATM 4911  O   WAT   615      81.197  75.447  73.627  0.00  0.00           O
HETATM 4912  H1  WAT   615      81.261  74.494  73.487  0.00  0.00           H
HETATM 4913  H2  WAT   615      81.544  75.806  72.798  0.00  0.00           H
HETATM 4914  O   WAT   616      85.574  78.455  58.103  0.00  0.00           O
HETATM 4915  H1  WAT   616      86.437  78.096  57.847  0.00  0.00           H
HETATM 4916  H2  WAT   616      85.789  79.364  58.346  0.00  0.00           H
HETATM 4917  O   WAT   617      90.616  77.241  75.394  0.00  0.00           O
HETATM 4918  H1  WAT   617      91.163  76.852  74.692  0.00  0.00           H
HETATM 4919  H2  WAT   617      91.234  77.835  75.834  0.00  0.00           H
HETATM 4920  O   WAT   618      81.710  72.467  73.672  0.00  0.00           O
HETATM 4921  H1  WAT   618      81.763  71.698  73.050  0.00  0.00           H
HETATM 4922  H2  WAT   618      80.745  72.667  73.558  0.00  0.00           H
HETATM 4923  O   WAT   619      84.485  71.020  70.754  0.00  0.00           O
HETATM 4924  H1  WAT   619      84.143  71.139  69.831  0.00  0.00           H
HETATM 4925  H2  WAT   619      83.672  70.707  71.190  0.00  0.00           H
HETATM 4926  O   WAT   620      87.218  77.565  72.782  0.00  0.00           O
HETATM 4927  H1  WAT   620      87.490  77.212  73.660  0.00  0.00           H
HETATM 4928  H2  WAT   620      88.091  77.826  72.425  0.00  0.00           H
HETATM 4929  O   WAT   621      89.517  78.161  71.306  0.00  0.00           O
HETATM 4930  H1  WAT   621      89.098  78.280  70.435  0.00  0.00           H
HETATM 4931  H2  WAT   621      90.074  78.948  71.372  0.00  0.00           H
HETATM 4932  O   WAT   622      81.931  75.532  57.807  0.00  0.00           O
HETATM 4933  H1  WAT   622      81.489  74.677  57.953  0.00  0.00           H
HETATM 4934  H2  WAT   622      81.820  75.631  56.838  0.00  0.00           H
HETATM 4935  O   WAT   623      83.996  74.077  74.022  0.00  0.00           O
HETATM 4936  H1  WAT   623      83.879  74.143  74.987  0.00  0.00           H
HETATM 4937  H2  WAT   623      83.206  73.524  73.798  0.00  0.00           H
HETATM 4938  O   WAT   624      88.857  73.729  74.306  0.00  0.00           O
HETATM 4939  H1  WAT   624      88.412  72.882  74.116  0.00  0.00           H
HETATM 4940  H2  WAT   624      89.628  73.410  74.823  0.00  0.00           H
HETATM 4941  O   WAT   625      89.398  70.364  60.301  0.00  0.00           O
HETATM 4942  H1  WAT   625      89.510  69.468  60.699  0.00  0.00           H
HETATM 4943  H2  WAT   625      88.636  70.682  60.838  0.00  0.00           H
HETATM 4944  O   WAT   626      80.784  72.690  57.754  0.00  0.00           O
HETATM 4945  H1  WAT   626      81.332  72.427  56.996  0.00  0.00           H
HETATM 4946  H2  WAT   626      81.404  72.565  58.497  0.00  0.00           H
HETATM 4947  O   WAT   627      84.030  71.612  58.744  0.00  0.00           O
HETATM 4948  H1  WAT   627      83.545  70.912  58.263  0.00  0.00           H
HETATM 4949  H2  WAT   627      84.204  71.172  59.597  0.00  0.00           H
HETATM 4950  O   WAT   628      77.295  78.075  65.149  0.00  0.00           O
HETATM 4951  H1  WAT   628      76.551  78.093  64.513  0.00  0.00           H
HETATM 4952  H2  WAT   628      78.048  77.962  64.536  0.00  0.00           H
HETATM 4953  O   WAT   629      90.296  72.926  59.391  0.00  0.00           O
HETATM 4954  H1  WAT   629      90.595  72.794  58.470  0.00  0.00           H
HETATM 4955  H2  WAT   629      89.856  72.067  59.562  0.00  0.00           H
HETATM 4956  O   WAT   630      93.742  77.818  63.080  0.00  0.00           O
HETATM 4957  H1  WAT   630      93.362  76.951  62.852  0.00  0.00           H
HETATM 4958  H2  WAT   630      92.951  78.375  63.140  0.00  0.00           H
HETATM 4959  O   WAT   631      78.384  78.533  69.695  0.00  0.00           O
HETATM 4960  H1  WAT   631      78.366  78.160  70.597  0.00  0.00           H
HETATM 4961  H2  WAT   631      77.802  77.920  69.215  0.00  0.00           H
HETATM 4962  O   WAT   632      93.185  76.970  72.714  0.00  0.00           O
HETATM 4963  H1  WAT   632      93.222  76.486  71.864  0.00  0.00           H
HETATM 4964  H2  WAT   632      93.350  77.877  72.422  0.00  0.00           H
HETATM 4965  O   WAT   633      77.848  75.397  73.611  0.00  0.00           O
HETATM 4966  H1  WAT   633      76.978  75.225  74.038  0.00  0.00           H
HETATM 4967  H2  WAT   633      78.405  75.557  74.391  0.00  0.00           H
HETATM 4968  O   WAT   634      91.547  72.224  75.469  0.00  0.00           O
HETATM 4969  H1  WAT   634      91.989  71.934  76.275  0.00  0.00           H
HETATM 4970  H2  WAT   634      91.642  71.428  74.899  0.00  0.00           H
HETATM 4971  O   WAT   635      76.493  75.300  61.113  0.00  0.00           O
HETATM 4972  H1  WAT   635      75.671  75.677  61.479  0.00  0.00           H
HETATM 4973  H2  WAT   635      76.472  75.641  60.202  0.00  0.00           H
HETATM 4974  O   WAT   636      93.003  76.041  66.381  0.00  0.00           O
HETATM 4975  H1  WAT   636      93.585  75.329  66.714  0.00  0.00           H
HETATM 4976  H2  WAT   636      93.611  76.527  65.801  0.00  0.00           H
HETATM 4977  O   WAT   637      93.181  76.130  69.940  0.00  0.00           O
HETATM 4978  H1  WAT   637      92.220  75.956  70.008  0.00  0.00           H
HETATM 4979  H2  WAT   637      93.178  77.074  69.682  0.00  0.00           H
HETATM 4980  O   WAT   638      79.065  74.343  59.066  0.00  0.00           O
HETATM 4981  H1  WAT   638      79.508  73.673  58.508  0.00  0.00           H
HETATM 4982  H2  WAT   638      78.207  74.435  58.610  0.00  0.00           H
HETATM 4983  O   WAT   639      78.676  70.441  58.106  0.00  0.00           O
HETATM 4984  H1  WAT   639      79.359  70.763  58.741  0.00  0.00           H
HETATM 4985  H2  WAT   639      79.158  70.542  57.267  0.00  0.00           H
HETATM 4986  O   WAT   640      92.518  75.354  62.303  0.00  0.00           O
HETATM 4987  H1  WAT   640      91.652  75.359  62.739  0.00  0.00           H
HETATM 4988  H2  WAT   640      92.613  74.408  62.075  0.00  0.00           H
HETATM 4989  O   WAT   641      78.404  69.648  67.956  0.00  0.00           O
HETATM 4990  H1  WAT   641      79.159  69.192  67.527  0.00  0.00           H
HETATM 4991  H2  WAT   641      78.737  69.747  68.865  0.00  0.00           H
HETATM 4992  O   WAT   642      92.316  69.874  71.305  0.00  0.00           O
HETATM 4993  H1  WAT   642      92.706  70.774  71.316  0.00  0.00           H
HETATM 4994  H2  WAT   642      92.587  69.567  70.421  0.00  0.00           H
HETATM 4995  O   WAT   643      78.142  69.885  70.741  0.00  0.00           O
HETATM 4996  H1  WAT   643      77.826  70.366  71.541  0.00  0.00           H
HETATM 4997  H2  WAT   643      77.668  69.036  70.868  0.00  0.00           H
HETATM 4998  O   WAT   644      85.679  71.018  74.228  0.00  0.00           O
HETATM 4999  H1  WAT   644      85.579  71.980  74.283  0.00  0.00           H
HETATM 5000  H2  WAT   644      86.654  70.945  74.080  0.00  0.00           H
HETATM 5001  O   WAT   645      88.341  70.749  73.842  0.00  0.00           O
HETATM 5002  H1  WAT   645      88.879  70.946  73.041  0.00  0.00           H
HETATM 5003  H2  WAT   645      88.917  70.098  74.281  0.00  0.00           H
HETATM 5004  O   WAT   646      78.854  69.359  73.967  0.00  0.00           O
HETATM 5005  H1  WAT   646      79.231  68.745  73.306  0.00  0.00           H
HETATM 5006  H2  WAT   646      79.634  69.539  74.520  0.00  0.00           H
HETATM 5007  O   WAT   647      89.073  69.258  70.212  0.00  0.00           O
HETATM 5008  H1  WAT   647      88.270  69.588  69.744  0.00  0.00           H
HETATM 5009  H2  WAT   647      88.644  68.630  70.841  0.00  0.00           H
HETATM 5010  O   WAT   648      89.905  71.461  71.598  0.00  0.00           O
HETATM 5011  H1  WAT   648      89.745  70.663  71.035  0.00  0.00           H
HETATM 5012  H2  WAT   648      90.882  71.452  71.624  0.00  0.00           H
HETATM 5013  O   WAT   649      86.774  70.185  69.145  0.00  0.00           O
HETATM 5014  H1  WAT   649      86.093  70.507  69.778  0.00  0.00           H
HETATM 5015  H2  WAT   649      86.292  69.408  68.776  0.00  0.00           H
HETATM 5016  O   WAT   650      91.344  70.841  67.196  0.00  0.00           O
HETATM 5017  H1  WAT   650      92.093  70.928  66.573  0.00  0.00           H
HETATM 5018  H2  WAT   650      91.101  71.770  67.339  0.00  0.00           H
HETATM 5019  O   WAT   651      93.140  70.505  65.158  0.00  0.00           O
HETATM 5020  H1  WAT   651      92.750  69.618  65.002  0.00  0.00           H
HETATM 5021  H2  WAT   651      94.008  70.401  64.738  0.00  0.00           H
HETATM 5022  O   WAT   652      78.162  70.497  61.636  0.00  0.00           O
HETATM 5023  H1  WAT   652      78.942  70.767  61.100  0.00  0.00           H
HETATM 5024  H2  WAT   652      77.531  71.202  61.392  0.00  0.00           H
HETATM 5025  O   WAT   653      84.668  72.603  64.637  0.00  0.00           O
HETATM 5026  H1  WAT   653      84.019  72.021  64.188  0.00  0.00           H
HETATM 5027  H2  WAT   653      85.375  71.961  64.834  0.00  0.00           H
HETATM 5028  O   WAT   654      89.160  69.263  65.872  0.00  0.00           O
HETATM 5029  H1  WAT   654      89.899  69.697  66.346  0.00  0.00           H
HETATM 5030  H2  WAT   654      88.628  70.046  65.624  0.00  0.00           H
HETATM 5031  O   WAT   655      92.326  69.671  61.144  0.00  0.00           O
HETATM 5032  H1  WAT   655      92.224  70.592  61.451  0.00  0.00           H
HETATM 5033  H2  WAT   655      91.480  69.280  61.434  0.00  0.00           H
HETATM 5034  O   WAT   656      80.473  70.978  60.196  0.00  0.00           O
HETATM 5035  H1  WAT   656      81.041  70.185  60.324  0.00  0.00           H
HETATM 5036  H2  WAT   656      81.129  71.692  60.344  0.00  0.00           H
HETATM 5037  O   WAT   657      82.702  70.809  63.238  0.00  0.00           O
HETATM 5038  H1  WAT   657      81.970  70.207  63.498  0.00  0.00           H
HETATM 5039  H2  WAT   657      82.173  71.633  63.089  0.00  0.00           H
HETATM 5040  O   WAT   658      82.842  70.000  75.679  0.00  0.00           O
HETATM 5041  H1  WAT   658      83.260  70.710  75.182  0.00  0.00           H
HETATM 5042  H2  WAT   658      83.596  69.460  75.957  0.00  0.00           H
HETATM 5043  O   WAT   659      88.342  77.442  46.653  0.00  0.00           O
HETATM 5044  H1  WAT   659      87.793  76.661  46.483  0.00  0.00           H
HETATM 5045  H2  WAT   659      87.698  78.061  47.038  0.00  0.00           H
HETATM 5046  O   WAT   660      86.503  79.171  48.502  0.00  0.00           O
HETATM 5047  H1  WAT   660      85.693  78.839  48.950  0.00  0.00           H
HETATM 5048  H2  WAT   660      87.184  78.700  49.026  0.00  0.00           H
HETATM 5049  O   WAT   661      80.497  79.539  49.375  0.00  0.00           O
HETATM 5050  H1  WAT   661      79.787  79.070  49.867  0.00  0.00           H
HETATM 5051  H2  WAT   661      80.343  80.451  49.652  0.00  0.00           H
HETATM 5052  O   WAT   662      78.930  74.527  43.137  0.00  0.00           O
HETATM 5053  H1  WAT   662      77.978  74.775  43.021  0.00  0.00           H
HETATM 5054  H2  WAT   662      79.142  74.309  42.199  0.00  0.00           H
HETATM 5055  O   WAT   663      76.866  77.105  49.011  0.00  0.00           O
HETATM 5056  H1  WAT   663      77.519  76.370  49.039  0.00  0.00           H
HETATM 5057  H2  WAT   663      77.107  77.509  48.145  0.00  0.00           H
HETATM 5058  O   WAT   664      78.099  72.563  50.838  0.00  0.00           O
HETATM 5059  H1  WAT   664      78.024  71.641  51.153  0.00  0.00           H
HETATM 5060  H2  WAT   664      77.421  72.999  51.397  0.00  0.00           H
HETATM 5061  O   WAT   665      86.973  74.726  48.677  0.00  0.00           O
HETATM 5062  H1  WAT   665      87.490  73.929  48.955  0.00  0.00           H
[truncated: 3,615,519 more chars]
